# Supplementary material for: Contrasting Metabolisms in Green and White Leaf Sectors of Variegated Pelargonium zonale—An Integrative Transcriptomic and Metabolomic Study
Source: Int J Mol Sci. 2023 Mar 9;24(6):5288. doi: 10.3390/ijms24065288 (PMC10048803; doi:10.3390/ijms24065288)
Supplement: Supplementary file 1 [file ijms-24-05288-s001.zip › Supplementary Table S2.xlsx]

## Sheet: All DEG GL vs WL
List of DEGs identified in WL and GL of variegated P. zonale leaves
Gene	GL.value	WL.value	log2foldchange	pvalue	padjust	significance	NR Description	NT Description	Swissprot ID	Swissprot Evalue	PFAM ID	Gene Ontology Biological Pathway	Gene Ontology Molecular Function
Cluster-20096.42339	0.00480606	21.5815	-12.1366	6.72e-37	6.42e-32	TRUE	uncharacterized protein LOC112034876 [Quercus suber] >gi|1344078984|ref|XP_023923455.1| uncharacterized protein LOC112034876 [Quercus suber]	PREDICTED: Quercus suber uncharacterized LOC112034876 (LOC112034876), transcript variant X2, mRNA	--	--	--	--	--
Cluster-20096.60097	46.9058	0.013437	11.7732	2.64e-34	1.26e-29	TRUE	PREDICTED: uncharacterized protein LOC108993628 isoform X1 [Juglans regia]	PREDICTED: Manihot esculenta uncharacterized LOC110623007 (LOC110623007), transcript variant X2, mRNA	--	--	--	--	--
Cluster-20096.64560	17.3232	0.00537802	11.6572	2.7e-33	8.59e-29	TRUE	PREDICTED: ABC transporter C family member 3 [Juglans regia]	PREDICTED: Vitis vinifera ABC transporter C family member 3 (LOC100254999), mRNA	5123	ABC transporter C family member 3 OS=Arabidopsis thaliana OX=3702 GN=ABCC3 PE=1 SV=1	ABC transporter//ABC transporter transmembrane region	transport//establishment of localization//localization//transmembrane transport	purine ribonucleoside triphosphate binding//drug binding//binding//ATPase activity//nucleotide binding//heterocyclic compound binding//anion binding//ATPase activity, coupled to transmembrane movement of substances//ATPase activity, coupled//ion binding//primary active transmembrane transporter activity//nucleoside phosphate binding//purine nucleotide binding//active transmembrane transporter act…
Cluster-20096.66907	8.26781	0.218425	5.24206	9.2e-33	1.76e-28	TRUE	RecName: Full=NAD(P)H-quinone oxidoreductase subunit 2 B, chloroplastic; AltName: Full=NAD(P)H dehydrogenase, subunit 2 B; AltName: Full=NADH-plastoquinone oxidoreductase subunit 2 B >gi|288561983|sp|P0CC98.1|NU2C1_TOBAC RecName: Full=NAD(P)H-quinone oxidoreductase subunit 2 A, chloroplastic; AltName: Full=NAD(P)H dehydrogenase, subunit 2 A; AltName: Full=NADH-plastoquinone oxidoreductase subunit…	PREDICTED: Prunus mume NAD(P)H-quinone oxidoreductase subunit 2 B, chloroplastic (LOC107881997), transcript variant X1, mRNA	P0CC99	1.5e-244	PF00361//PF00177//PF00164	GO:0044238//GO:0044249//GO:0034645//GO:1901576//GO:0044260//GO:0043043//GO:0071704//GO:0010467//GO:0044267//GO:0009987//GO:0009058//GO:0009059//GO:0008152//GO:1901564//GO:0043604//GO:0044271//GO:1901566//GO:0019538//GO:0034641//GO:0044237//GO:0043170//GO:0006807//GO:0043603//GO:0006518//GO:0006412	GO:0005198//GO:0003735
Cluster-20096.94472	0.0390056	34.8274	-9.7828	7.82e-33	1.76e-28	TRUE	acetyl-CoA carboxylase 2 [Pelargonium cotyledonis]	Pelargonium cotyledonis acetyl-CoA carboxylase 2 (ACC2) mRNA, complete cds	2004	Acetyl-CoA carboxylase 1 OS=Arabidopsis thaliana OX=3702 GN=ACC1 PE=1 SV=1	--	--	--
Cluster-20096.41913	0.218242	10.0803	-5.53319	1.14e-29	1.36e-25	TRUE	Peptidase_S9 domain-containing protein/Peptidase_S9_N domain-containing protein [Cephalotus follicularis]	PREDICTED: Theobroma cacao prolyl endopeptidase (LOC18591650), mRNA	P48147	8.6e-135	--	--	--
Cluster-20096.57129	12.6896	0.324717	5.28648	9.91e-30	1.36e-25	TRUE	SNARE-interacting protein KEULE [Morus notabilis]	PREDICTED: Durio zibethinus SNARE-interacting protein KEULE-like (LOC111291487), transcript variant X4, mRNA	Q9C5X3	3.2e-104	PF00995	GO:0140029//GO:0006810//GO:0016192//GO:0140056//GO:0006904//GO:0009987//GO:0046903//GO:0022406//GO:0048278//GO:0032940//GO:0006887//GO:0051234//GO:0051179//GO:0051640//GO:0051641	--
Cluster-20096.61463	10.988	0.42767	4.6851	1.05e-29	1.36e-25	TRUE	Protochlorophyllide reductase, chloroplastic [Cucumis sativus] >gi|1373767363|gb|AVV48072.1| protochlorophyllide oxidoreductase [Cucumis sativus] >gi|1373767365|gb|AVV48073.1| protochlorophyllide oxidoreductase [Cucumis x hytivus]	PREDICTED: Momordica charantia protochlorophyllide reductase, chloroplastic (LOC111010568), mRNA	Q41249	1.7e-165	--	--	--
Cluster-20096.72277	43.2956	0.605737	6.1602	3.64e-29	3.86e-25	TRUE	protein TIME FOR COFFEE isoform X8 [Jatropha curcas]	PREDICTED: Prunus persica protein TIME FOR COFFEE (LOC18791247), transcript variant X2, mRNA	760	Protein TIME FOR COFFEE OS=Arabidopsis thaliana OX=3702 GN=TIC PE=1 SV=2	--	--	--
Cluster-20096.46438	27.6703	1.18771	4.54197	6.28e-29	6e-25	TRUE	PREDICTED: disease resistance protein RGA2 isoform X1 [Vitis vinifera]	--	591	Putative disease resistance RPP13-like protein 1 OS=Arabidopsis thaliana OX=3702 GN=RPPL1 PE=3 SV=1	NB-ARC	--	anion binding//adenyl nucleotide binding//carbohydrate derivative binding//organic cyclic compound binding//ion binding//small molecule binding//ribonucleotide binding//adenyl ribonucleotide binding//binding//ADP binding//purine ribonucleotide binding//purine nucleotide binding//nucleotide binding//heterocyclic compound binding//nucleoside phosphate binding
Cluster-20096.60350	0.00632472	10.9097	-10.7562	1.77e-28	1.54e-24	TRUE	PREDICTED: uncharacterized protein LOC108997053 isoform X1 [Juglans regia]	PREDICTED: Quercus suber uncharacterized LOC112001630 (LOC112001630), transcript variant X2, mRNA	205	Nuclear receptor corepressor 1 OS=Xenopus tropicalis OX=8364 GN=ncor1 PE=2 SV=1	Myb-like DNA-binding domain	--	--
Cluster-20096.70837	0.0173475	40.8255	-11.2042	2.03e-28	1.61e-24	TRUE	PREDICTED: uncharacterized protein LOC101292474 [Fragaria vesca subsp. vesca]	PREDICTED: Morus notabilis uncharacterized LOC21396561 (LOC21396561), mRNA	226	Tol-Pal system protein TolB OS=Dinoroseobacter shibae (strain DSM 16493 / NCIMB 14021 / DFL 12) OX=398580 GN=tolB PE=3 SV=1	--	--	--
Cluster-20096.94551	1.53662	34.7484	-4.49809	2.13e-27	1.56e-23	TRUE	hypothetical protein EUGRSUZ_J00193 [Eucalyptus grandis]	PREDICTED: Juglans regia clathrin heavy chain 1 (LOC109010070), mRNA	Q0WNJ6	3.5e-216	PF01394//PF13838//PF09268	GO:0008104//GO:0051649//GO:0015833//GO:0042886//GO:0033036//GO:0016192//GO:0071705//GO:0071702//GO:0006810//GO:0034613//GO:0051234//GO:0051179//GO:0051641//GO:0045184//GO:0046907//GO:0070727//GO:0015031//GO:0006886	GO:0005198
Cluster-20096.55381	0.00631063	33.4759	-12.3761	1.81e-26	1.23e-22	TRUE	calcium-transporting ATPase 1-like isoform X2 [Ziziphus jujuba] >gi|1009164479|ref|XP_015900521.1| calcium-transporting ATPase 1-like isoform X2 [Ziziphus jujuba]	PREDICTED: Vitis vinifera calcium-transporting ATPase 1, chloroplastic (LOC100262693), transcript variant X4, mRNA	Q37145	0	--	--	--
Cluster-20096.32614	13.1342	0.0107864	10.2537	2.02e-26	1.29e-22	TRUE	KH domain-containing protein HEN4-like [Quercus suber] >gi|1344083240|ref|XP_023925650.1| KH domain-containing protein HEN4-like [Quercus suber] >gi|1336364452|gb|POE94142.1| isoform 2 of kh domain-containing protein [Quercus suber] >gi|1336364453|gb|POE94143.1| isoform 2 of kh domain-containing protein [Quercus suber]	PREDICTED: Juglans regia KH domain-containing protein HEN4-like (LOC108990460), transcript variant X2, mRNA	461	RNA-binding KH domain-containing protein RCF3 OS=Arabidopsis thaliana OX=3702 GN=RCF3 PE=1 SV=1	KH	--	organic cyclic compound binding//RNA binding//heterocyclic compound binding//nucleic acid binding//binding
Cluster-20096.59871	20.2909	0.0126189	10.6545	1.84e-25	1.1e-21	TRUE	PREDICTED: proline-rich receptor-like protein kinase PERK3 [Malus domestica]	PREDICTED: Juglans regia proline-rich receptor-like protein kinase PERK3 (LOC108992148), mRNA	863	Receptor-like serine/threonine-protein kinase ALE2 OS=Arabidopsis thaliana OX=3702 GN=ALE2 PE=1 SV=1	--	--	--
Cluster-20096.60559	3.39707	35.9724	-3.40436	1.1e-24	6.2e-21	TRUE	Heat shock protein 70 family [Trema orientalis]	PREDICTED: Ziziphus jujuba heat shock 70 kDa protein 15-like (LOC107405039), transcript variant X2, mRNA	F4HQD4	0	PF00012//PF06723	GO:0032502//GO:0009987//GO:0000902//GO:0048869//GO:0048856//GO:0016043//GO:0032989//GO:0009653//GO:0071840	--
Cluster-20096.66781	5.2063	0.021074	7.97932	6.95e-24	3.69e-20	TRUE	PREDICTED: F-box/kelch-repeat protein At1g55270 [Theobroma cacao] >gi|590578044|ref|XP_007013401.1| PREDICTED: F-box/kelch-repeat protein At1g55270 [Theobroma cacao] >gi|508783760|gb|EOY31016.1| Galactose oxidase/kelch repeat superfamily protein isoform 1 [Theobroma cacao] >gi|508783761|gb|EOY31017.1| Galactose oxidase/kelch repeat superfamily protein isoform 1 [Theobroma cacao] >gi|508783762|gb|…	PREDICTED: Quercus suber F-box/kelch-repeat protein At1g55270-like (LOC112008977), mRNA	1767	F-box/kelch-repeat protein At1g55270 OS=Arabidopsis thaliana OX=3702 GN=At1g55270 PE=2 SV=1	--	--	--
Cluster-20096.37713	0.152861	5.87255	-5.2587	3.74e-23	1.88e-19	TRUE	PREDICTED: protein MOR1 [Vitis vinifera]	PREDICTED: Quercus suber protein MOR1 (LOC112021101), transcript variant X2, mRNA	Q94FN2	0	--	--	--
Cluster-20096.42254	39.1354	1.73381	4.49535	4.04e-23	1.93e-19	TRUE	homeobox-leucine zipper protein ATHB-54 [Quercus suber] >gi|1336399978|gb|POF21945.1| homeobox-leucine zipper protein hat5 [Quercus suber]	PREDICTED: Ananas comosus homeobox-leucine zipper protein HOX21-like (LOC109717927), mRNA	Q02283	2.8e-29	--	--	--
Cluster-20096.17703	0.385656	7.53639	-4.28407	5.06e-23	2.01e-19	TRUE	Chromatin remodeling complex subunit isoform 1 [Theobroma cacao] >gi|508717251|gb|EOY09148.1| Chromatin remodeling complex subunit isoform 1 [Theobroma cacao]	PREDICTED: Hevea brasiliensis DNA helicase INO80 (LOC110637554), transcript variant X1, mRNA	Q8RXS6	3.6e-179	--	--	--
Cluster-20096.36438	6.15438	0.00891615	9.43496	5.05e-23	2.01e-19	TRUE	copper-transporting ATPase HMA4 [Ricinus communis] >gi|1000979017|ref|XP_015571356.1| copper-transporting ATPase HMA4 [Ricinus communis] >gi|1000979020|ref|XP_015571357.1| copper-transporting ATPase HMA4 [Ricinus communis] >gi|1000979022|ref|XP_015571358.1| copper-transporting ATPase HMA4 [Ricinus communis] >gi|223547381|gb|EEF48876.1| copper-transporting atpase p-type, putative [Ricinus communis]	Populus trichocarpa hypothetical protein (POPTR_0001s05650g) mRNA, complete cds	Q6H7M3	0	--	--	--
Cluster-20096.57233	44.2769	0.637719	6.11792	4.97e-23	2.01e-19	TRUE	hypothetical protein COLO4_05281 [Corchorus olitorius]	PREDICTED: Quercus suber SPX domain-containing membrane protein At4g22990-like (LOC112003826), mRNA	1876	SPX domain-containing membrane protein At4g22990 OS=Arabidopsis thaliana OX=3702 GN=At4g22990 PE=2 SV=2	--	--	--
Cluster-20096.63288	14.1474	0.479321	4.87986	4.52e-23	2.01e-19	TRUE	trihelix transcription factor GT-2-like isoform X2 [Hevea brasiliensis]	PREDICTED: Morus notabilis trihelix transcription factor GT-2 (LOC21395416), mRNA	459	Trihelix transcription factor GT-2 OS=Arabidopsis thaliana OX=3702 GN=GT-2 PE=2 SV=1	Alcohol//Myb/SANT-like	--	--
Cluster-20096.74921	15.1606	0.463786	5.03262	2.67e-22	1.02e-18	TRUE	uncharacterized protein LOC18785382 [Prunus persica] >gi|1139789794|gb|ONI23221.1| hypothetical protein PRUPE_2G176000 [Prunus persica]	PREDICTED: Hevea brasiliensis uncharacterized LOC110638036 (LOC110638036), transcript variant X2, mRNA	--	--	--	--	--
Cluster-20096.46747	15.9302	0.0154832	10.0102	8.03e-22	2.95e-18	TRUE	PREDICTED: protein TIC 40, chloroplastic [Malus domestica]	PREDICTED: Ziziphus jujuba protein TIC 40, chloroplastic (LOC107429615), mRNA	911	Protein TIC 40, chloroplastic OS=Pisum sativum OX=3888 GN=TIC40 PE=1 SV=1	--	--	--
Cluster-20096.29502	35.0487	1.33551	4.71279	1.01e-21	3.56e-18	TRUE	hypothetical protein BAE44_0013275 [Dichanthelium oligosanthes]	--	286	Protein DMP10 OS=Arabidopsis thaliana OX=3702 GN=DMP10 PE=2 SV=1	Protein of unknown function (DUF679)	--	--
Cluster-20096.84967	10.8427	0.0861524	6.96562	1.07e-21	3.65e-18	TRUE	hypothetical protein CFOL_v3_07134 [Cephalotus follicularis]	--	--	--	--	--	--
Cluster-20096.76466	0.00881283	6.47013	-9.52363	1.22e-21	4e-18	TRUE	PREDICTED: tubulin-folding cofactor D [Prunus mume]	PREDICTED: Quercus suber tubulin-folding cofactor D (LOC112025567), mRNA	Q8L5R3	0	--	--	--
Cluster-20096.39964	0.00883609	6.12689	-9.44125	2.21e-21	6.8e-18	TRUE	uncharacterized protein LOC112008898 [Quercus suber] >gi|1336398846|gb|POF20966.1| t-complex protein 11-like protein 1 [Quercus suber]	PREDICTED: Vitis vinifera uncharacterized LOC100253141 (LOC100253141), mRNA	134	Apical junction molecule OS=Caenorhabditis elegans OX=6239 GN=ajm-1 PE=1 SV=1	--	--	--
Cluster-20096.86937	0.00567471	3.03814	-9.06831	2.15e-21	6.8e-18	TRUE	PREDICTED: uncharacterized protein LOC100261463 isoform X1 [Vitis vinifera] >gi|731422357|ref|XP_010662092.1| PREDICTED: uncharacterized protein LOC100261463 isoform X1 [Vitis vinifera]	PREDICTED: Vitis vinifera uncharacterized LOC100261463 (LOC100261463), transcript variant X5, mRNA	134	Bromodomain adjacent to zinc finger domain protein 1A OS=Homo sapiens OX=9606 GN=BAZ1A PE=1 SV=2	--	--	--
Cluster-20096.46937	0.0115306	6.75389	-9.19794	2.67e-21	7.72e-18	TRUE	flowering time control protein FPA [Quercus suber]	PREDICTED: Pyrus x bretschneideri flowering time control protein FPA-like (LOC103942053), transcript variant X3, mRNA	1501	Flowering time control protein FPA OS=Arabidopsis thaliana OX=3702 GN=FPA PE=1 SV=2	RNA recognition motif. (a.k.a. RRM, RBD, or RNP domain)//SPOC domain	--	organic cyclic compound binding//binding//nucleic acid binding//heterocyclic compound binding
Cluster-20096.63076	0.75341	25.5449	-5.08653	2.59e-21	7.72e-18	TRUE	protein TSS [Rosa chinensis] >gi|1365955039|ref|XP_024177524.1| protein TSS [Rosa chinensis] >gi|1365955042|ref|XP_024177525.1| protein TSS [Rosa chinensis] >gi|1365955045|ref|XP_024177526.1| protein TSS [Rosa chinensis] >gi|1358176104|gb|PRQ50579.1| putative clustered mitochondria protein [Rosa chinensis]	PREDICTED: Sesamum indicum protein TSS (LOC105158358), mRNA	F4JKH6	2e-57	PF15044	--	--
Cluster-20096.59775	34.9372	0.883898	5.30295	3.9e-21	1.1e-17	TRUE	PREDICTED: uncharacterized protein LOC100242253 isoform X2 [Vitis vinifera]	PREDICTED: Quercus suber uncharacterized LOC112026445 (LOC112026445), transcript variant X3, mRNA	137	DUF724 domain-containing protein 6 OS=Arabidopsis thaliana OX=3702 GN=DUF6 PE=2 SV=1	--	--	--
Cluster-20096.18397	0.00892604	5.43601	-9.25401	4.92e-21	1.34e-17	TRUE	PREDICTED: probable phospholipid-transporting ATPase 8 [Vitis vinifera]	PREDICTED: Ziziphus jujuba probable phospholipid-transporting ATPase 8 (LOC107415297), mRNA	Q9LK90	0	--	--	--
Cluster-20096.30269	0.00917738	4.44744	-8.92466	5.09e-21	1.35e-17	TRUE	ATP-dependent DNA helicase SRS2-like protein At4g25120 [Quercus suber] >gi|1336392586|gb|POF16100.1| atp-dependent dna helicase srs2-like protein [Quercus suber]	PREDICTED: Quercus suber ATP-dependent DNA helicase SRS2-like protein At4g25120 (LOC112019873), mRNA	3316	ATP-dependent DNA helicase SRS2-like protein At4g25120 OS=Arabidopsis thaliana OX=3702 GN=SRS2 PE=1 SV=1	--	--	--
Cluster-20096.44967	0.218439	6.79431	-4.95304	6.14e-21	1.58e-17	TRUE	uncharacterized protein LOC110633483, partial [Hevea brasiliensis]	--	125	Probable disease resistance protein At1g61190 OS=Arabidopsis thaliana OX=3702 GN=At1g61190 PE=3 SV=1	--	--	--
Cluster-20096.59412	21.9188	1.26891	4.11086	7.03e-21	1.77e-17	TRUE	uncharacterized protein LOC112034876 [Quercus suber] >gi|1344078984|ref|XP_023923455.1| uncharacterized protein LOC112034876 [Quercus suber]	PREDICTED: Quercus suber uncharacterized LOC112034876 (LOC112034876), transcript variant X2, mRNA	--	--	--	--	--
Cluster-20096.35570	0.00812819	4.13659	-8.99511	7.64e-21	1.87e-17	TRUE	myosin-6-like [Quercus suber] >gi|1336379435|gb|POF05699.1| myosin-6 [Quercus suber]	PREDICTED: Juglans regia myosin-6 (LOC109012667), mRNA	4904	Myosin-6 OS=Arabidopsis thaliana OX=3702 GN=XI-2 PE=1 SV=1	--	--	--
Cluster-20096.44598	8.74943	0.673643	3.69949	8.85e-21	2.11e-17	TRUE	PREDICTED: probable acyl-activating enzyme 16, chloroplastic isoform X1 [Gossypium arboreum]	PREDICTED: Fragaria vesca subsp. vesca probable acyl-activating enzyme 16, chloroplastic (LOC101298216), mRNA	Q9LK39	5.1e-130	PF00501	--	GO:0003824
Cluster-20096.55146	0.0124759	8.33771	-9.38798	9.11e-21	2.12e-17	TRUE	alanine--tRNA ligase isoform X1 [Quercus suber] >gi|1336319924|gb|POE59407.1| alanine--trna ligase [Quercus suber]	PREDICTED: Hevea brasiliensis alanine--tRNA ligase (LOC110661223), mRNA	P36428	0	--	--	--
Cluster-20096.60603	0.0104036	7.63734	-9.52347	1.77e-20	4.01e-17	TRUE	alpha,alpha-trehalose-phosphate synthase [UDP-forming] 6-like [Manihot esculenta] >gi|1216311886|ref|XP_021598242.1| alpha,alpha-trehalose-phosphate synthase [UDP-forming] 6-like [Manihot esculenta] >gi|1035895726|gb|OAY25329.1| hypothetical protein MANES_17G085400 [Manihot esculenta]	PREDICTED: Juglans regia alpha,alpha-trehalose-phosphate synthase [UDP-forming] 6 (LOC109004002), transcript variant X4, mRNA	3660	Alpha,alpha-trehalose-phosphate synthase [UDP-forming] 6 OS=Arabidopsis thaliana OX=3702 GN=TPS6 PE=1 SV=2	--	--	--
Cluster-20096.68722	0.0117702	5.35365	-8.83309	4.09e-20	9.09e-17	TRUE	PREDICTED: transcription factor bHLH49 isoform X1 [Vitis vinifera] >gi|731375137|ref|XP_010654195.1| PREDICTED: transcription factor bHLH49 isoform X1 [Vitis vinifera] >gi|731375141|ref|XP_010654202.1| PREDICTED: transcription factor bHLH49 isoform X1 [Vitis vinifera] >gi|731375145|ref|XP_010654208.1| PREDICTED: transcription factor bHLH49 isoform X1 [Vitis vinifera] >gi|1104514673|ref|XP_0190768…	PREDICTED: Prunus persica transcription factor bHLH49 (LOC18793311), transcript variant X3, mRNA	980	Transcription factor bHLH49 OS=Arabidopsis thaliana OX=3702 GN=BHLH49 PE=1 SV=1	Helix-loop-helix DNA-binding domain	--	protein dimerization activity//binding//protein binding
Cluster-20096.51461	0.0247173	37.559	-10.5725	4.7e-20	1.02e-16	TRUE	PREDICTED: inositol-3-phosphate synthase [Juglans regia] >gi|1098782414|ref|XP_018850822.1| PREDICTED: inositol-3-phosphate synthase [Juglans regia]	PREDICTED: Juglans regia inositol-3-phosphate synthase (LOC109013248), transcript variant X2, mRNA	Q9SSV4	6.5e-231	--	--	--
Cluster-20096.19501	0.0120238	5.29307	-8.78598	5.26e-20	1.12e-16	TRUE	PREDICTED: CRM-domain containing factor CFM3, chloroplastic/mitochondrial [Theobroma cacao]	PREDICTED: Juglans regia CRM-domain containing factor CFM3, chloroplastic/mitochondrial (LOC108995165), mRNA	1465	CRM-domain containing factor CFM3, chloroplastic/mitochondrial OS=Oryza sativa subsp. japonica OX=39947 GN=CFM3 PE=3 SV=1	--	--	--
Cluster-20096.61441	0.00427745	2.95146	-9.43405	5.48e-20	1.14e-16	TRUE	chromatin structure-remodeling complex protein SYD-like isoform X4 [Durio zibethinus]	PREDICTED: Juglans regia chromatin structure-remodeling complex protein SYD (LOC109005940), transcript variant X5, mRNA	3856	Chromatin structure-remodeling complex protein SYD OS=Arabidopsis thaliana OX=3702 GN=SYD PE=1 SV=1	Snf2-ATP//Type//Helicase//SNF2	--	hydrolase activity//histone binding//purine ribonucleoside triphosphate binding//drug binding//small molecule binding//catalytic activity//binding//nucleic acid binding//DNA binding//ion binding//heterocyclic compound binding//nucleoside phosphate binding//anion binding//adenyl nucleotide binding//carbohydrate derivative binding//organic cyclic compound binding//nucleotide binding//adenyl ribonuc…
Cluster-20096.54788	4.456	129.126	-4.85627	8.56e-20	1.74e-16	TRUE	probable galactinol--sucrose galactosyltransferase 1 [Citrus sinensis] >gi|641855238|gb|KDO74032.1| hypothetical protein CISIN_1g004371mg [Citrus sinensis] >gi|1315970754|dbj|GAY37739.1| hypothetical protein CUMW_031320 [Citrus unshiu]	PREDICTED: Quercus suber probable galactinol--sucrose galactosyltransferase 1 (LOC112004719), mRNA	Q84VX0	3.1e-242	--	--	--
Cluster-20096.95309	0.00970201	3.8147	-8.62302	1.32e-19	2.62e-16	TRUE	isoform 1 of transcriptional activator demeter [Quercus suber]	Populus trichocarpa hypothetical protein (POPTR_0008s02610g) mRNA, complete cds	685	Transcriptional activator DEMETER OS=Arabidopsis thaliana OX=3702 GN=DME PE=1 SV=2	--	--	--
Cluster-20096.62848	9.13069	0.018595	8.9432	1.84e-19	3.59e-16	TRUE	PREDICTED: cationic amino acid transporter 2, vacuolar-like [Populus euphratica]	PREDICTED: Prunus persica cationic amino acid transporter 2, vacuolar (LOC18769724), mRNA	Q9ASS7	2.6e-83	--	--	--
Cluster-20096.85248	8.98089	0.219023	5.36491	1.88e-19	3.59e-16	TRUE	PREDICTED: protein DEFECTIVE IN EXINE FORMATION 1 [Gossypium raimondii] >gi|763769665|gb|KJB36880.1| hypothetical protein B456_006G180300 [Gossypium raimondii]	PREDICTED: Quercus suber protein DEFECTIVE IN EXINE FORMATION 1-like (LOC112006619), mRNA	1271	Protein DEFECTIVE IN EXINE FORMATION 1 OS=Arabidopsis thaliana OX=3702 GN=DEX1 PE=2 SV=1	--	--	--
Cluster-20096.49430	3.40916	0.265452	3.68602	2.43e-19	4.55e-16	TRUE	PREDICTED: flowering time control protein FPA [Theobroma cacao]	Sinowilsonia henryi microsatellite SH26 sequence	369	Flowering time control protein FPA OS=Arabidopsis thaliana OX=3702 GN=FPA PE=1 SV=2	--	--	--
Cluster-20096.84494	0.00617726	2.59479	-8.71814	3.85e-19	7.07e-16	TRUE	PREDICTED: uncharacterized protein LOC109001988 isoform X1 [Juglans regia]	PREDICTED: Juglans regia uncharacterized LOC109001988 (LOC109001988), transcript variant X2, mRNA	--	--	PF04182	--	--
Cluster-20096.34100	0.0224566	8.61879	-8.58801	5.34e-19	9.63e-16	TRUE	PREDICTED: signal recognition particle 54 kDa protein, chloroplastic-like [Malus domestica]	PREDICTED: Hevea brasiliensis signal recognition particle 54 kDa protein, chloroplastic (LOC110645975), mRNA	P37107	2.7e-113	--	--	--
Cluster-20096.92905	0.622316	12.9583	-4.3778	6.54e-19	1.16e-15	TRUE	callose synthase 3 [Jatropha curcas]	PREDICTED: Populus euphratica callose synthase 3 (LOC105134984), transcript variant X2, mRNA	Q9LXT9	0	PF14288//PF04652	--	--
Cluster-20096.88921	0.103307	2.7627	-4.74446	8.22e-19	1.43e-15	TRUE	PREDICTED: uncharacterized protein LOC108986177 isoform X2 [Juglans regia]	PREDICTED: Quercus suber uncharacterized LOC111999047 (LOC111999047), partial mRNA	143	Vacuolar protein sorting-associated protein 13 OS=Drosophila melanogaster OX=7227 GN=Vps13 PE=1 SV=2	--	--	--
Cluster-20096.62155	0.0397291	21.1676	-9.06095	1.06e-18	1.8e-15	TRUE	PREDICTED: ATP-dependent Clp protease proteolytic subunit-related protein 1, chloroplastic-like [Juglans regia]	PREDICTED: Ziziphus jujuba ATP-dependent Clp protease proteolytic subunit-related protein 1, chloroplastic (LOC107426836), mRNA	Q9XJ35	1e-53	--	--	--
Cluster-20096.75295	0.220792	4.2541	-4.27474	1.46e-18	2.44e-15	TRUE	Serine/threonine protein kinase [Parasponia andersonii]	PREDICTED: Ziziphus jujuba receptor-like protein kinase HSL1 (LOC107417190), mRNA	Q9SGP2	1.8e-272	--	--	--
Cluster-20096.31500	0.0145569	6.00315	-8.69172	1.57e-18	2.58e-15	TRUE	probable methyltransferase PMT26 [Prunus avium]	PREDICTED: Quercus suber probable methyltransferase PMT26 (LOC112030662), mRNA	2358	Probable methyltransferase PMT26 OS=Arabidopsis thaliana OX=3702 GN=At5g64030 PE=2 SV=1	Methyltransferase//Putative	--	catalytic activity//transferase activity//transferase activity, transferring one-carbon groups//methyltransferase activity
Cluster-20096.63709	1.16258	8.57494	-2.88245	1.75e-18	2.83e-15	TRUE	PREDICTED: inositol oxygenase 2 [Nicotiana attenuata] >gi|1102143434|gb|OIS99808.1| inositol oxygenase 2 [Nicotiana attenuata]	PREDICTED: Vitis vinifera probable inositol oxygenase (LOC100254212), mRNA	Q8H1S0	4.5e-136	PF14531//PF01163//PF07714//PF00069	GO:0016310//GO:0006807//GO:0044267//GO:0044260//GO:0071704//GO:0006468//GO:0009987//GO:0006464//GO:0043412//GO:0036211//GO:0008152//GO:0044238//GO:1901564//GO:0019538//GO:0044237//GO:0043170//GO:0006796//GO:0006793	GO:0035639//GO:0008144//GO:0005488//GO:0000166//GO:1901363//GO:1901265//GO:0043168//GO:0043167//GO:0016740//GO:0004672//GO:0017076//GO:0005524//GO:0016301//GO:0140096//GO:0036094//GO:0003824//GO:0030554//GO:0016772//GO:0097367//GO:0032559//GO:0032555//GO:0097159//GO:0016773//GO:0032553
Cluster-20096.90648	0.616115	5.63479	-3.19171	1.85e-18	2.94e-15	TRUE	PREDICTED: increased DNA methylation 1 isoform X2 [Malus domestica]	Lupinus angustifolius cultivar Tanjil chromosome LG-19	476	Increased DNA methylation 1 OS=Arabidopsis thaliana OX=3702 GN=IDM1 PE=1 SV=1	--	--	--
Cluster-20096.29329	0.751972	13.0792	-4.11541	2.45e-18	3.82e-15	TRUE	Peptidase_S8 domain-containing protein/TPPII domain-containing protein [Cephalotus follicularis]	PREDICTED: Quercus suber tripeptidyl-peptidase 2-like (LOC112026441), mRNA	F4JVN6	5.8e-115	--	--	--
Cluster-20096.56253	23.8613	0.672597	5.14636	2.48e-18	3.82e-15	TRUE	Proton-dependent oligopeptide transporter [Trema orientalis]	PREDICTED: Populus euphratica protein NRT1/ PTR FAMILY 5.6 (LOC105122008), mRNA	979	Protein NRT1/ PTR FAMILY 5.7 OS=Arabidopsis thaliana OX=3702 GN=NPF5.7 PE=2 SV=2	POT	establishment of localization//transport//transmembrane transport//localization	transmembrane transporter activity//transporter activity
Cluster-20096.87519	0.011714	4.42141	-8.56394	2.81e-18	4.26e-15	TRUE	hypothetical protein CFP56_18064 [Quercus suber]	PREDICTED: Quercus suber uncharacterized LOC112028026 (LOC112028026), transcript variant X3, mRNA	--	--	--	--	--
Cluster-20096.57803	25.7795	0.0449703	9.14597	3.36e-18	5.01e-15	TRUE	PREDICTED: uncharacterized protein LOC108985655 isoform X2 [Juglans regia]	PREDICTED: Quercus suber uncharacterized LOC111996343 (LOC111996343), mRNA	616	ATPase family AAA domain-containing protein 1 OS=Mus musculus OX=10090 GN=Atad1 PE=1 SV=1	--	--	--
Cluster-20096.87157	0.0187615	6.08777	-8.34601	3.49e-18	5.12e-15	TRUE	BTB/POZ domain-containing protein At1g67900 [Jatropha curcas] >gi|1173843420|ref|XP_020539179.1| BTB/POZ domain-containing protein At1g67900 [Jatropha curcas] >gi|643714030|gb|KDP26695.1| hypothetical protein JCGZ_17853 [Jatropha curcas]	PREDICTED: Juglans regia BTB/POZ domain-containing protein At1g67900 (LOC108989741), mRNA	1616	BTB/POZ domain-containing protein At1g67900 OS=Arabidopsis thaliana OX=3702 GN=At1g67900 PE=1 SV=1	NPH3	--	--
Cluster-20096.23692	6.89111	0.0139924	8.94733	4.12e-18	5.96e-15	TRUE	probable protein phosphatase 2C 15 [Ziziphus jujuba] >gi|1009122126|ref|XP_015877835.1| probable protein phosphatase 2C 15 [Ziziphus jujuba]	PREDICTED: Theobroma cacao probable protein phosphatase 2C 15 (LOC18609180), transcript variant X2, mRNA	1726	Probable protein phosphatase 2C 15 OS=Arabidopsis thaliana OX=3702 GN=At1g68410 PE=2 SV=1	Protein phosphatase 2C	--	catalytic activity
Cluster-20096.21861	0.0139078	2.55189	-7.50601	4.75e-18	6.77e-15	TRUE	hypothetical protein CFP56_38304 [Quercus suber]	PREDICTED: Prunus avium MICOS complex subunit MIC60 (LOC110760112), transcript variant X5, mRNA	--	--	WW	--	binding//protein binding
Cluster-20096.71123	10.1462	0.120023	6.3946	1.15e-17	1.62e-14	TRUE	RecName: Full=NAD(P)H-quinone oxidoreductase subunit 2 B, chloroplastic; AltName: Full=NAD(P)H dehydrogenase, subunit 2 B; AltName: Full=NADH-plastoquinone oxidoreductase subunit 2 B >gi|288561983|sp|P0CC98.1|NU2C1_TOBAC RecName: Full=NAD(P)H-quinone oxidoreductase subunit 2 A, chloroplastic; AltName: Full=NAD(P)H dehydrogenase, subunit 2 A; AltName: Full=NADH-plastoquinone oxidoreductase subunit…	PREDICTED: Prunus mume NAD(P)H-quinone oxidoreductase subunit 2 B, chloroplastic (LOC107881997), transcript variant X1, mRNA	P0CC98	1e-244	PF00361//PF00177	--	--
Cluster-20096.65946	4.51984	0.00997372	8.82748	1.23e-17	1.7e-14	TRUE	pentatricopeptide repeat-containing protein At2g17525, mitochondrial [Jatropha curcas] >gi|643737728|gb|KDP43777.1| hypothetical protein JCGZ_22404 [Jatropha curcas]	PREDICTED: Durio zibethinus pentatricopeptide repeat-containing protein At2g17525, mitochondrial (LOC111291769), mRNA	1864	Pentatricopeptide repeat-containing protein At2g17525, mitochondrial OS=Arabidopsis thaliana OX=3702 GN=At2g17525 PE=2 SV=2	PPR//Pentacotripeptide-repeat//PPR//PPR//Pentatricopeptide	--	--
Cluster-20096.13233	0.130204	3.38713	-4.70013	1.56e-17	2.13e-14	TRUE	endoribonuclease Dicer homolog 2 isoform X1 [Herrania umbratica]	PREDICTED: Juglans regia endoribonuclease Dicer homolog 2-like (LOC109000540), mRNA	Q3EBC8	2.4e-155	PF00271//PF00270//PF04851	--	GO:0016787//GO:0035639//GO:0008144//GO:0036094//GO:0003824//GO:0005488//GO:0003676//GO:0003677//GO:0043167//GO:1901363//GO:1901265//GO:0043168//GO:0030554//GO:0097367//GO:0097159//GO:0000166//GO:0032559//GO:0032553//GO:0032555//GO:0017076//GO:0005524
Cluster-20096.67039	0.0111198	5.28644	-8.89642	1.84e-17	2.44e-14	TRUE	transcription factor GTE8-like isoform X2 [Prunus avium]	PREDICTED: Prunus avium transcription factor GTE8-like (LOC110766083), transcript variant X5, mRNA	Q9LK27	2.2e-114	PF00439//PF17035	--	GO:0005488//GO:0005515
Cluster-20096.71419	2.4283	22.322	-3.20002	1.84e-17	2.44e-14	TRUE	hypothetical protein EUGRSUZ_F03879 [Eucalyptus grandis]	PREDICTED: Quercus suber pre-mRNA-processing-splicing factor 8A (LOC112015285), mRNA	Q9SSD2	0	PF10596//PF10597//PF10598//PF08083//PF08082	GO:0008152//GO:0044238//GO:0009987//GO:0006725//GO:0000398//GO:0090304//GO:0000375//GO:0034641//GO:0006807//GO:1901360//GO:0046483//GO:0016070//GO:0006139//GO:0016071//GO:0044237//GO:0043170//GO:0071704//GO:0010467//GO:0000377//GO:0006397//GO:0008380//GO:0006396	GO:0005488//GO:0003676//GO:1901363//GO:0017069//GO:0097159//GO:0030623//GO:0003723//GO:0017070
Cluster-20096.28047	0.397646	6.85958	-4.10872	1.91e-17	2.5e-14	TRUE	--	--	--	--	--	--	--
Cluster-20096.3901	0.884203	10.4649	-3.5627	2.14e-17	2.76e-14	TRUE	--	PREDICTED: Helianthus annuus leucine-rich repeat receptor-like serine/threonine-protein kinase At1g17230 (LOC110886081), mRNA	--	--	--	--	--
Cluster-20096.48706	0.011434	3.13293	-8.10184	2.63e-17	3.34e-14	TRUE	calmodulin-binding receptor-like cytoplasmic kinase 2 [Prunus persica] >gi|1139765249|gb|ONI00012.1| hypothetical protein PRUPE_6G062500 [Prunus persica]	PREDICTED: Durio zibethinus calmodulin-binding receptor-like cytoplasmic kinase 1 (LOC111303717), mRNA	1003	Calmodulin-binding receptor-like cytoplasmic kinase 1 OS=Arabidopsis thaliana OX=3702 GN=CRCK1 PE=1 SV=1	--	--	--
Cluster-20096.40379	0.521869	10.4016	-4.31231	2.84e-17	3.52e-14	TRUE	E3 ubiquitin protein ligase upl2, putative isoform 2 [Theobroma cacao]	PREDICTED: Prunus avium E3 ubiquitin-protein ligase UPL1 (LOC110760173), transcript variant X5, mRNA	Q8GY23	1.1e-17	--	--	--
Cluster-20096.83063	5.91271	0.176119	5.07948	2.81e-17	3.52e-14	TRUE	Ank domain-containing protein/Ank_2 domain-containing protein/Ank_5 domain-containing protein [Cephalotus follicularis]	PREDICTED: Populus euphratica putative E3 ubiquitin-protein ligase XBAT31 (LOC105138334), mRNA	468	Putative E3 ubiquitin-protein ligase XBAT31 OS=Arabidopsis thaliana OX=3702 GN=XBAT31 PE=2 SV=1	--	--	--
Cluster-20096.80660	0.830291	6.84827	-3.04374	3.02e-17	3.69e-14	TRUE	structural maintenance of chromosomes protein 1-like isoform X2 [Cucurbita moschata] >gi|1279800304|ref|XP_022953387.1| structural maintenance of chromosomes protein 1-like isoform X2 [Cucurbita moschata]	Pelargonium x hortorum structural maintenance of chromosomes protein 1 mRNA, partial cds	Q6Q1P4	9.8e-232	PF06470//PF13476//PF02463//PF13555//PF13304//PF13175	GO:0071840//GO:0016043//GO:0009987//GO:0006996//GO:0051276	GO:0035639//GO:1901363//GO:0008144//GO:0005488//GO:0000166//GO:0043168//GO:0043167//GO:1901265//GO:0017076//GO:0005524//GO:0036094//GO:0030554//GO:0097367//GO:0097159//GO:0032559//GO:0005515//GO:0032555//GO:0032553
Cluster-20096.29127	0.249462	2.93428	-3.5539	3.39e-17	4.1e-14	TRUE	Zinc finger, FYVE-type [Corchorus olitorius]	PREDICTED: Vitis vinifera E3 ubiquitin-protein ligase HERC2 (LOC100244665), transcript variant X2, mRNA	2292	PH, RCC1 and FYVE domains-containing protein 1 OS=Arabidopsis thaliana OX=3702 GN=PRAF1 PE=1 SV=1	Regulator//Transcription//Transcription//FYVE//Unstructured//Regulator//Pleckstrin	--	cation binding//metal ion binding//binding//ion binding
Cluster-20096.53117	0.0217818	4.55967	-7.69727	3.49e-17	4.16e-14	TRUE	PREDICTED: pentatricopeptide repeat-containing protein At2g31400, chloroplastic [Vitis vinifera]	PREDICTED: Juglans regia pentatricopeptide repeat-containing protein At2g31400, chloroplastic-like (LOC109007200), transcript variant X3, mRNA	1860	Pentatricopeptide repeat-containing protein At2g31400, chloroplastic OS=Arabidopsis thaliana OX=3702 GN=At2g31400 PE=2 SV=1	PPR repeat//Pentacotripeptide-repeat region of PRORP//PPR repeat//PPR repeat family//Pentatricopeptide repeat domain	--	--
Cluster-20096.60757	1324.02	130.442	3.34345	3.53e-17	4.16e-14	TRUE	protein LOW PSII ACCUMULATION 1, chloroplastic [Populus trichocarpa] >gi|1375902418|ref|XP_024440664.1| protein LOW PSII ACCUMULATION 1, chloroplastic [Populus trichocarpa] >gi|1334290584|gb|PNT05783.1| hypothetical protein POPTR_014G194500v3 [Populus trichocarpa] >gi|1334290585|gb|PNT05784.1| hypothetical protein POPTR_014G194500v3 [Populus trichocarpa]	PREDICTED: Hevea brasiliensis protein LOW PSII ACCUMULATION 1, chloroplastic (LOC110641737), mRNA	273	Protein LOW PSII ACCUMULATION 1, chloroplastic OS=Arabidopsis thaliana OX=3702 GN=LPA1 PE=1 SV=1	Photosystem I reaction centre subunit IV / PsaE	cellular process//metabolic process//photosynthesis//cellular metabolic process	--
Cluster-20096.88539	0.00994031	2.47888	-7.96605	5.98e-17	6.96e-14	TRUE	PREDICTED: E4 SUMO-protein ligase PIAL2 isoform X2 [Theobroma cacao]	PREDICTED: Hevea brasiliensis E4 SUMO-protein ligase PIAL1-like (LOC110639712), transcript variant X1, mRNA >gi|1217013805|ref|XM_021790768.1| PREDICTED: Hevea brasiliensis E4 SUMO-protein ligase PIAL1-like (LOC110639712), transcript variant X2, mRNA	F4JYG0	5.2e-128	PF01300	--	GO:0003725//GO:0003723//GO:0003676//GO:0097159//GO:1901363//GO:0005488
Cluster-20096.53060	0.359512	5.15459	-3.83476	7.33e-17	8.43e-14	TRUE	uncharacterized protein LOC110424066 [Herrania umbratica]	PREDICTED: Quercus suber uncharacterized LOC111989069 (LOC111989069), mRNA	174	RUN and FYVE domain-containing protein 1 OS=Mus musculus OX=10090 GN=Rufy1 PE=1 SV=1	--	--	--
Cluster-20096.88334	0.0128056	3.67298	-8.16766	8.37e-17	9.51e-14	TRUE	PREDICTED: exportin-7 isoform X1 [Juglans regia] >gi|1098777600|ref|XP_018849358.1| PREDICTED: exportin-7 isoform X1 [Juglans regia] >gi|1098777602|ref|XP_018849359.1| PREDICTED: exportin-7 isoform X1 [Juglans regia]	PREDICTED: Juglans regia exportin-7 (LOC109012277), transcript variant X4, mRNA	Q5ZLT0	4.9e-211	--	--	--
Cluster-20096.28328	7.49873	0.0146598	9.0017	8.72e-17	9.79e-14	TRUE	unnamed protein product, partial [Vitis vinifera]	PREDICTED: Pyrus x bretschneideri vacuolar protein sorting-associated protein 52 A-like (LOC103942375), mRNA	Q94KD3	9.8e-205	--	--	--
Cluster-20096.51248	12.8768	0.0951612	7.06873	9.21e-17	1.02e-13	TRUE	allantoinase [Quercus suber] >gi|1343978373|ref|XP_023877506.1| allantoinase [Quercus suber] >gi|1343978375|ref|XP_023877514.1| allantoinase [Quercus suber] >gi|1336401690|gb|POF23261.1| allantoinase [Quercus suber]	PREDICTED: Quercus suber allantoinase (LOC111989946), transcript variant X3, mRNA	Q94AP0	1.3e-160	PF01979	--	GO:0003824//GO:0016787
Cluster-20096.15463	0.253864	5.18145	-4.35747	9.59e-17	1.04e-13	TRUE	histone acetyltransferase HAC1 isoform X1 [Prunus persica] >gi|1139781337|gb|ONI15164.1| hypothetical protein PRUPE_3G028200 [Prunus persica]	PREDICTED: Olea europaea var. sylvestris histone acetyltransferase HAC1-like (LOC111372289), transcript variant X5, mRNA	522	Histone acetyltransferase HAC1 OS=Arabidopsis thaliana OX=3702 GN=HAC1 PE=1 SV=2	--	--	--
Cluster-20096.38922	0.0119264	2.93983	-7.94942	9.5e-17	1.04e-13	TRUE	PREDICTED: uncharacterized protein LOC108198235 [Daucus carota subsp. sativus]	PREDICTED: Eutrema salsugineum uncharacterized LOC18025604 (LOC18025604), transcript variant X6, mRNA	--	--	Aspartyl	--	--
Cluster-20096.60659	0.372101	6.90214	-4.21117	1.16e-16	1.24e-13	TRUE	PREDICTED: ATP-dependent zinc metalloprotease FTSH, chloroplastic [Vitis vinifera]	PREDICTED: Eucalyptus grandis ATP-dependent zinc metalloprotease FTSH, chloroplastic (LOC104448516), mRNA	O82150	2.2e-152	PF00004	--	GO:0035639//GO:0008144//GO:0036094//GO:0005488//GO:0000166//GO:1901363//GO:1901265//GO:0043168//GO:0030554//GO:0097367//GO:0097159//GO:0043167//GO:0032559//GO:0032553//GO:0032555//GO:0017076//GO:0005524
Cluster-20096.42467	0.00649539	1.57989	-7.92993	1.62e-16	1.72e-13	TRUE	protein ROS1-like isoform X3 [Quercus suber]	PREDICTED: Populus euphratica protein ROS1 (LOC105121789), transcript variant X7, mRNA	1279	Transcriptional activator DEMETER OS=Arabidopsis thaliana OX=3702 GN=DME PE=1 SV=2	Permuted single zf-CXXC unit	--	--
Cluster-20096.46102	0.00597095	1.59607	-8.06632	2.12e-16	2.22e-13	TRUE	PREDICTED: vacuolar protein sorting-associated protein 8 homolog isoform X1 [Vitis vinifera]	PREDICTED: Quercus suber vacuolar protein sorting-associated protein 8 homolog (LOC112008525), transcript variant X2, mRNA	Q8N3P4	1e-35	--	--	--
Cluster-20096.15645	0.701109	6.46918	-3.20326	2.52e-16	2.61e-13	TRUE	Tensin phosphatase [Trema orientalis]	PREDICTED: Fragaria vesca subsp. vesca formin-like protein 14 (LOC101301690), transcript variant X3, mRNA	1762	Formin-like protein 14 OS=Arabidopsis thaliana OX=3702 GN=FH14 PE=3 SV=3	C2 domain of PTEN tumour-suppressor protein	--	--
Cluster-20096.77021	0.558108	4.21501	-2.91682	2.57e-16	2.64e-13	TRUE	piezo-type mechanosensitive ion channel homolog [Quercus suber]	PREDICTED: Quercus suber piezo-type mechanosensitive ion channel homolog (LOC111992623), mRNA	4622	Piezo-type mechanosensitive ion channel homolog OS=Arabidopsis thaliana OX=3702 GN=At2g48060/At2g48040/At2g48050 PE=2 SV=1	--	--	--
Cluster-20096.72841	0.969878	7.44329	-2.93985	2.74e-16	2.78e-13	TRUE	paired amphipathic helix protein Sin3-like 2 isoform X1 [Manihot esculenta] >gi|1216228170|ref|XP_021602255.1| paired amphipathic helix protein Sin3-like 2 isoform X1 [Manihot esculenta]	PREDICTED: Hevea brasiliensis paired amphipathic helix protein Sin3-like 2 (LOC110664199), transcript variant X5, mRNA	Q9LFQ3	4.7e-264	PF08295//PF02671	GO:0032774//GO:0019222//GO:0031326//GO:0031323//GO:0090304//GO:0044249//GO:0034641//GO:0006807//GO:0034645//GO:1901362//GO:0050789//GO:0097659//GO:0080090//GO:0006139//GO:0044260//GO:2000112//GO:0071704//GO:0010467//GO:0065007//GO:1901360//GO:0010468//GO:0018130//GO:1901576//GO:0019219//GO:0006725//GO:0009987//GO:0009889//GO:1903506//GO:0050794//GO:0009058//GO:0009059//GO:0051171//GO:0008152//GO:…	--
Cluster-20096.56695	0.0176722	6.5819	-8.5445	3.49e-16	3.5e-13	TRUE	OBERON-like protein [Manihot esculenta] >gi|1035903430|gb|OAY33029.1| hypothetical protein MANES_13G063900 [Manihot esculenta]	Populus trichocarpa hypothetical protein (POPTR_0014s16270g) mRNA, complete cds	2103	OBERON-like protein (Fragment) OS=Pisum sativum OX=3888 GN=PVIP PE=1 SV=1	--	--	--
Cluster-20096.53493	0.0277953	10.9797	-8.62907	4.22e-16	4.19e-13	TRUE	probable polyamine oxidase 2 isoform X1 [Durio zibethinus]	PREDICTED: Quercus suber probable polyamine oxidase 2 (LOC112030214), mRNA	Q9SKX5	1.5e-101	PF00890//PF12831//PF13450//PF01593	GO:0055114//GO:0008152	GO:0003824//GO:0016491
Cluster-20096.92481	0.704063	7.61996	-3.43928	4.37e-16	4.3e-13	TRUE	PREDICTED: cullin-associated NEDD8-dissociated protein 1 [Vitis vinifera] >gi|731411266|ref|XP_010657910.1| PREDICTED: cullin-associated NEDD8-dissociated protein 1 [Vitis vinifera] >gi|731411268|ref|XP_010657911.1| PREDICTED: cullin-associated NEDD8-dissociated protein 1 [Vitis vinifera]	PREDICTED: Vitis vinifera cullin-associated NEDD8-dissociated protein 1 (LOC100852578), transcript variant X3, mRNA	Q8L5Y6	9.7e-147	--	--	--
Cluster-20096.53595	0.0104985	2.84074	-8.0838	4.94e-16	4.81e-13	TRUE	hypothetical protein CUMW_023040 [Citrus unshiu]	PREDICTED: Quercus suber alpha-amylase 3, chloroplastic (LOC112039409), transcript variant X2, mRNA	Q94A41	3.9e-295	--	--	--
Cluster-20096.20049	5.16045	0.015888	8.3468	6.2e-16	5.98e-13	TRUE	PREDICTED: GDP-mannose transporter GONST1 [Fragaria vesca subsp. vesca]	PREDICTED: Hevea brasiliensis GDP-mannose transporter GONST1-like (LOC110632713), transcript variant X5, mRNA	Q941R4	4.1e-149	PF03151	--	--
Cluster-20096.85763	0.00700168	2.25901	-8.33756	8.23e-16	7.86e-13	TRUE	glutamate receptor 3.2-like [Quercus suber]	PREDICTED: Juglans regia glutamate receptor 3.2-like (LOC108997407), transcript variant X9, mRNA	Q93YT1	6.3e-281	PF00497//PF00060//PF08544//PF01094//PF10613//PF00288//PF13458	--	GO:0038023//GO:0035639//GO:0008144//GO:0060089//GO:0008066//GO:0005488//GO:0000166//GO:1901363//GO:0004970//GO:0043168//GO:0015318//GO:0015276//GO:0043167//GO:1901265//GO:0022824//GO:0022803//GO:0005230//GO:0005524//GO:0030594//GO:0005215//GO:0005216//GO:0036094//GO:0017076//GO:0030554//GO:0097367//GO:0097159//GO:0015075//GO:0022857//GO:0015267//GO:0032559//GO:0022836//GO:0022835//GO:0022834//GO:…
Cluster-20096.65690	13.8474	0.0194753	9.47653	9.11e-16	8.61e-13	TRUE	carbamoyl-phosphate synthase small chain, chloroplastic isoform X2 [Quercus suber]	PREDICTED: Manihot esculenta carbamoyl-phosphate synthase small chain, chloroplastic (LOC110630206), mRNA	Q9LVW7	8.5e-169	PF00117//PF00988	--	--
Cluster-20096.84903	1.34008	10.8494	-3.01611	9.29e-16	8.7e-13	TRUE	PREDICTED: regulator of nonsense transcripts 1 homolog isoform X2 [Prunus mume]	PREDICTED: Prunus persica regulator of nonsense transcripts 1 homolog (LOC18777232), transcript variant X2, mRNA	Q9FJR0	0	PF13245//PF13087//PF13086//PF13604//PF18141//PF04851//PF09416	GO:0019222//GO:0044248//GO:0034641//GO:1901360//GO:1901361//GO:0010605//GO:0048519//GO:0044238//GO:0060255//GO:0009987//GO:0006725//GO:0006401//GO:0046483//GO:0000956//GO:0019439//GO:0000184//GO:0009892//GO:0090304//GO:0010629//GO:0006807//GO:0043170//GO:0050789//GO:1901575//GO:0044265//GO:0044260//GO:0071704//GO:0010467//GO:0065007//GO:0006402//GO:0010468//GO:0006139//GO:0046700//GO:0008152//GO:…	GO:0035639//GO:0008144//GO:0008270//GO:0043167//GO:1901363//GO:0043169//GO:0000166//GO:0046872//GO:0004386//GO:0016818//GO:0030554//GO:0097367//GO:0016817//GO:0005488//GO:0003676//GO:0003677//GO:1901265//GO:0017076//GO:0005524//GO:0016787//GO:0017111//GO:0036094//GO:0003824//GO:0097159//GO:0046914//GO:0043168//GO:0016462//GO:0032559//GO:0032555//GO:0032553
Cluster-20096.70954	0.63344	6.31926	-3.31872	1.05e-15	9.71e-13	TRUE	--	--	--	--	--	--	--
Cluster-20096.67704	0.0327007	4.03753	-6.92348	1.06e-15	9.74e-13	TRUE	protein smg7 [Quercus suber]	PREDICTED: Quercus suber protein SMG7 (LOC111988876), transcript variant X3, mRNA	737	Protein SMG7 OS=Arabidopsis thaliana OX=3702 GN=SMG7 PE=2 SV=1	Hemerythrin HHE cation binding domain	--	--
Cluster-20096.27436	0.00805706	2.03912	-7.98706	1.11e-15	1.01e-12	TRUE	transcription initiation factor TFIID subunit 2 isoform X2 [Quercus suber] >gi|1336384694|gb|POF09639.1| transcription initiation factor tfiid subunit 2 [Quercus suber]	PREDICTED: Prunus avium transcription initiation factor TFIID subunit 2 (LOC110754081), mRNA	Q8LPF0	0	--	--	--
Cluster-20096.60199	127.998	2.03985	5.97066	1.17e-15	1.04e-12	TRUE	hypothetical protein COLO4_18704 [Corchorus olitorius]	Chunia bucklandioides clone c23887_S01 microsatellite sequence	940	BURP domain protein RD22 OS=Arabidopsis thaliana OX=3702 GN=RD22 PE=2 SV=1	BURP domain	--	--
Cluster-20096.65680	0.343823	11.5417	-5.06091	1.17e-15	1.04e-12	TRUE	eukaryotic translation initiation factor 5B [Prunus yedoensis var. nudiflora]	PREDICTED: Populus euphratica eukaryotic translation initiation factor 5B (LOC105108226), transcript variant X3, mRNA	--	--	--	--	--
Cluster-20096.92290	0.269846	6.28227	-4.53772	1.24e-15	1.09e-12	TRUE	hypothetical protein EUTSA_v10009827mg, partial [Eutrema salsugineum]	--	--	--	--	--	--
Cluster-20096.61544	0.277549	4.65853	-4.07018	1.3e-15	1.14e-12	TRUE	hypothetical protein CUMW_230450 [Citrus unshiu]	PREDICTED: Citrus sinensis isoleucine--tRNA ligase, cytoplasmic (LOC102621177), mRNA	F4JLM5	0	PF09334//PF08264//PF00133	GO:0044249//GO:0034641//GO:0044281//GO:0034645//GO:1901360//GO:0006139//GO:0043043//GO:0009987//GO:0006725//GO:0043436//GO:0046483//GO:0043604//GO:1901564//GO:0043603//GO:0006082//GO:0043170//GO:0019538//GO:0043038//GO:0043039//GO:0019752//GO:0090304//GO:0006807//GO:0034660//GO:0044267//GO:0044260//GO:0006520//GO:0071704//GO:0010467//GO:1901566//GO:1901576//GO:0009058//GO:0009059//GO:0008152//GO:…	GO:0035639//GO:0008144//GO:0043167//GO:1901363//GO:0043168//GO:0004812//GO:0000166//GO:0030554//GO:0097367//GO:0005488//GO:1901265//GO:0017076//GO:0005524//GO:0140098//GO:0036094//GO:0003824//GO:0016874//GO:0016875//GO:0097159//GO:0032559//GO:0032555//GO:0140101//GO:0032553
Cluster-20096.23356	7.47858	0.358094	4.38265	1.56e-15	1.35e-12	TRUE	nuclear pore complex protein NUP85 [Prunus avium]	PREDICTED: Morus notabilis nuclear pore complex protein NUP85 (LOC21393998), mRNA	Q8RXH2	8.4e-100	--	--	--
Cluster-20096.53397	13.7492	0.554686	4.63285	1.91e-15	1.65e-12	TRUE	PREDICTED: receptor-like protein kinase HAIKU2 [Juglans regia]	Populus trichocarpa hypothetical protein (POPTR_0019s10720g) mRNA, complete cds	329	Receptor protein-tyrosine kinase CEPR2 OS=Arabidopsis thaliana OX=3702 GN=CEPR2 PE=1 SV=1	--	--	--
Cluster-20096.18241	5.80107	0.0908372	6.02517	1.95e-15	1.66e-12	TRUE	organ-specific protein S2-like [Sesamum indicum]	--	226	Organ-specific protein S2 OS=Pisum sativum OX=3888 PE=2 SV=1	Organ	--	--
Cluster-20096.36365	5.09324	0.0194895	8.03312	2e-15	1.66e-12	TRUE	serine carboxypeptidase-like 26 [Populus trichocarpa] >gi|1334301548|gb|PNT16598.1| hypothetical protein POPTR_010G149400v3 [Populus trichocarpa]	PREDICTED: Quercus suber serine carboxypeptidase-like 33 (LOC112036026), mRNA	Q5W727	4.1e-131	PF00450	GO:0006807//GO:0008152//GO:0006508//GO:0044238//GO:1901564//GO:0019538//GO:0043170//GO:0071704	GO:0016787//GO:0017171//GO:0140096//GO:0008238//GO:0008233//GO:0008236//GO:0003824//GO:0004180//GO:0004185//GO:0070011//GO:0070008
Cluster-20096.44728	0.473121	4.07858	-3.10537	2.01e-15	1.66e-12	TRUE	vacuolar protein-sorting-associated protein 11 homolog [Durio zibethinus]	Aextoxicon punctatum AT3G55480 mRNA, partial sequence	Q9SJ40	0	PF12451//PF17122//PF00637	GO:0008104//GO:0006810//GO:0045184//GO:0015833//GO:0051649//GO:0051234//GO:0051179//GO:0051641//GO:0042886//GO:0016192//GO:0046907//GO:0070727//GO:0006886//GO:0071705//GO:0071702//GO:0015031//GO:0033036//GO:0034613	--
Cluster-20096.54965	0.0108288	2.2191	-7.68304	1.99e-15	1.66e-12	TRUE	PREDICTED: probable polyribonucleotide nucleotidyltransferase 1, chloroplastic [Prunus mume]	PREDICTED: Vitis vinifera probable polyribonucleotide nucleotidyltransferase 1, chloroplastic (LOC100265692), mRNA	Q8GZQ3	2.7e-301	PF00575//PF01138//PF03725//PF00013	--	GO:0097159//GO:0003723//GO:1901363//GO:0003676//GO:0005488
Cluster-20096.94736	0.369405	8.83058	-4.57236	2.02e-15	1.66e-12	TRUE	CHD3-type chromatin-remodeling factor PICKLE-like [Ziziphus jujuba]	PREDICTED: Prunus mume CHD3-type chromatin-remodeling factor PICKLE (LOC103320753), mRNA	Q9S775	8.2e-175	--	--	--
Cluster-20096.14407	0.273134	8.03258	-4.87316	2.03e-15	1.66e-12	TRUE	twinkle homolog protein, chloroplastic/mitochondrial-like [Hevea brasiliensis]	--	--	--	--	--	--
Cluster-20096.45276	0.0350417	6.82879	-7.61017	2.09e-15	1.69e-12	TRUE	LOW QUALITY PROTEIN: dihydropyrimidinase [Morus notabilis]	PREDICTED: Prunus avium dihydropyrimidinase-like (LOC110768207), mRNA	Q9FMP3	3.3e-120	--	--	--
Cluster-20096.73897	0.214113	3.09094	-3.84624	2.2e-15	1.77e-12	TRUE	unnamed protein product, partial [Vitis vinifera]	--	Q8RWH3	2.7e-18	--	--	--
Cluster-20096.9617	0.173137	4.40977	-4.6773	2.43e-15	1.94e-12	TRUE	nucleoprotein TPR [Manihot esculenta] >gi|1035904814|gb|OAY34412.1| hypothetical protein MANES_12G018200 [Manihot esculenta]	--	221	Myosin-9 OS=Homo sapiens OX=9606 GN=MYH9 PE=1 SV=4	--	--	--
Cluster-20096.60239	56.0124	0.942682	5.88996	2.49e-15	1.97e-12	TRUE	H(+)-ATPase 4 isoform 1 [Theobroma cacao]	PREDICTED: Hevea brasiliensis plasma membrane ATPase 1-like (LOC110632599), mRNA	P23980	7.4e-124	--	--	--
Cluster-20096.32160	1.40082	8.28643	-2.56528	2.61e-15	2.04e-12	TRUE	eukaryotic translation initiation factor 4G [Jatropha curcas] >gi|802700521|ref|XP_012083743.1| eukaryotic translation initiation factor 4G [Jatropha curcas] >gi|1173840451|ref|XP_020538530.1| eukaryotic translation initiation factor 4G [Jatropha curcas] >gi|643717268|gb|KDP28894.1| hypothetical protein JCGZ_14665 [Jatropha curcas]	PREDICTED: Pyrus x bretschneideri eukaryotic translation initiation factor 4G (LOC103960228), transcript variant X2, mRNA	Q76E23	3.5e-83	--	--	--
Cluster-20096.85059	0.0406805	4.81075	-6.88027	2.65e-15	2.06e-12	TRUE	PREDICTED: probable transmembrane GTPase FZO-like, chloroplastic [Juglans regia]	Vitis vinifera, whole genome shotgun sequence, contig VV78X053645.11, clone ENTAV 115	671	Probable transmembrane GTPase FZO-like, chloroplastic OS=Arabidopsis thaliana OX=3702 GN=FZL PE=1 SV=1	--	--	--
Cluster-20096.36830	0.00760926	1.4647	-7.59232	3.84e-15	2.95e-12	TRUE	dnaJ homolog subfamily C GRV2 isoform X4 [Prunus persica]	PREDICTED: Prunus mume dnaJ homolog subfamily C GRV2 (LOC103340986), transcript variant X3, mRNA	F4IVL6	0	--	--	--
Cluster-20096.29261	0.219097	3.09393	-3.82051	4.1e-15	3.13e-12	TRUE	E1-E2_ATPase domain-containing protein/HAD domain-containing protein [Cephalotus follicularis]	PREDICTED: Quercus suber phospholipid-transporting ATPase 3-like (LOC112007454), mRNA	Q9XIE6	3.5e-235	PF16209//PF00122	--	--
Cluster-20096.1723	0.208976	5.1794	-4.62057	4.2e-15	3.18e-12	TRUE	--	--	--	--	--	--	--
Cluster-20096.53863	81.5853	0.172734	8.89709	4.26e-15	3.2e-12	TRUE	--	--	--	--	--	--	--
Cluster-20096.91926	0.0154948	2.16256	-7.10205	4.83e-15	3.6e-12	TRUE	uncharacterized protein LOC110734838 [Chenopodium quinoa]	--	--	--	--	--	--
Cluster-20096.73535	0.0120238	2.76633	-7.84967	4.87e-15	3.6e-12	TRUE	hypothetical protein COLO4_11234 [Corchorus olitorius]	PREDICTED: Durio zibethinus calcium uniporter protein 5, mitochondrial-like (LOC111285810), mRNA	F4I111	1.6e-50	--	--	--
Cluster-20096.27972	0.0126516	3.58388	-8.14982	5.01e-15	3.68e-12	TRUE	PREDICTED: uncharacterized protein LOC100243738 [Vitis vinifera]	PREDICTED: Fragaria vesca subsp. vesca uncharacterized LOC101303268 (LOC101303268), transcript variant X2, mRNA	--	--	Domain//Protein	--	--
Cluster-20096.5310	0.0083759	1.64827	-7.62456	6.1e-15	4.45e-12	TRUE	unnamed protein product, partial [Vitis vinifera]	PREDICTED: Vitis vinifera uncharacterized LOC100855390 (LOC100855390), mRNA	--	--	--	--	--
Cluster-20096.2899	0.335849	6.33282	-4.23121	6.24e-15	4.51e-12	TRUE	PREDICTED: LOW QUALITY PROTEIN: DNA-directed RNA polymerase I subunit 1 [Cucumis melo]	PREDICTED: Quercus suber DNA-directed RNA polymerase I subunit 1 (LOC112015726), mRNA	Q9SVY0	1e-53	--	--	--
Cluster-20096.91819	0.0448896	6.8409	-7.25834	6.48e-15	4.62e-12	TRUE	ferredoxin-dependent glutamate synthase, chloroplastic isoform X2 [Ziziphus jujuba]	PREDICTED: Juglans regia ferredoxin-dependent glutamate synthase, chloroplastic (LOC109011587), mRNA	Q9ZNZ7	0	--	--	--
Cluster-20096.94615	0.0825343	4.14768	-5.64637	6.43e-15	4.62e-12	TRUE	PREDICTED: uncharacterized protein LOC100260794 [Vitis vinifera]	PREDICTED: Pyrus x bretschneideri uncharacterized LOC103961074 (LOC103961074), mRNA	602	Putative vacuolar protein sorting-associated protein 13A OS=Dictyostelium discoideum OX=44689 GN=vps13A PE=2 SV=1	Repeating//Vacuolar//PH//N-terminal//Vacuolar	--	--
Cluster-20096.41047	3.86959	0.0109949	8.46221	7.7e-15	5.45e-12	TRUE	uncharacterized protein LOC110419815 [Herrania umbratica]	PREDICTED: Prunus persica uncharacterized LOC18779623 (LOC18779623), mRNA	235	Uncharacterized protein At5g41620 OS=Arabidopsis thaliana OX=3702 GN=At5g41620 PE=2 SV=2	--	--	--
Cluster-20096.13255	0.113203	5.27124	-5.52373	8.48e-15	5.95e-12	TRUE	conserved hypothetical protein [Ricinus communis]	--	--	--	--	--	--
Cluster-20096.53058	73.9526	8.0227	3.20451	9.86e-15	6.87e-12	TRUE	bidirectional sugar transporter SWEET12 [Citrus clementina] >gi|557539097|gb|ESR50141.1| hypothetical protein CICLE_v10032313mg [Citrus clementina]	--	B8BKP4	6.1e-70	PF03083	--	--
Cluster-20096.18453	0.0135003	3.25743	-7.91808	1.1e-14	7.61e-12	TRUE	hypothetical protein CISIN_1g004514mg [Citrus sinensis] >gi|641832124|gb|KDO51165.1| hypothetical protein CISIN_1g004514mg [Citrus sinensis]	PREDICTED: Juglans regia scarecrow-like protein 9 (LOC108980843), transcript variant X3, mRNA	1802	Scarecrow-like protein 9 OS=Arabidopsis thaliana OX=3702 GN=SCL9 PE=2 SV=1	--	--	--
Cluster-20096.65241	0.827485	6.34356	-2.93757	1.12e-14	7.72e-12	TRUE	Peptidase C19, ubiquitin carboxyl-terminal hydrolase 2 [Corchorus capsularis]	PREDICTED: Prunus avium ubiquitin carboxyl-terminal hydrolase 12 (LOC110748833), transcript variant X4, mRNA	Q9FPT1	1.1e-147	PF13423//PF00443	GO:0009987//GO:0044238//GO:0006464//GO:0043412//GO:0006807//GO:0008152//GO:1901564//GO:0043170//GO:0044267//GO:0044260//GO:0019538//GO:0070647//GO:0070646//GO:0044237//GO:0071704//GO:0036211//GO:0006508//GO:0016579	GO:0016787//GO:0101005//GO:0140096//GO:0070011//GO:0003824//GO:0008233//GO:0008234//GO:0019783//GO:0036459
Cluster-20096.32154	0.232687	8.95128	-5.25868	1.13e-14	7.73e-12	TRUE	PREDICTED: eukaryotic translation initiation factor 4G isoform X2 [Vitis vinifera]	PREDICTED: Hevea brasiliensis eukaryotic translation initiation factor 4G-like (LOC110635810), transcript variant X4, mRNA	Q76E23	2.9e-39	--	--	--
Cluster-20096.49999	0.0151186	3.31473	-7.78041	1.27e-14	8.57e-12	TRUE	calmodulin-binding transcription activator 4-like [Hevea brasiliensis]	PREDICTED: Quercus suber calmodulin-binding transcription activator 4 (LOC112030013), mRNA	Q9FYG2	1.7e-180	--	--	--
Cluster-20096.21908	0.0096918	1.73155	-7.48502	1.43e-14	9.62e-12	TRUE	protein transport protein SEC16B homolog [Prunus persica] >gi|1139772144|gb|ONI06616.1| hypothetical protein PRUPE_5G070400 [Prunus persica] >gi|1139772145|gb|ONI06617.1| hypothetical protein PRUPE_5G070400 [Prunus persica] >gi|1139772146|gb|ONI06618.1| hypothetical protein PRUPE_5G070400 [Prunus persica]	PREDICTED: Quercus suber protein transport protein SEC16B homolog (LOC112028007), mRNA	Q9FGK8	8.3e-307	PF12932//PF12931	--	--
Cluster-20096.50656	9.44673	0.0980816	6.57141	1.57e-14	1.05e-11	TRUE	probable methyltransferase PMT3 [Prunus avium] >gi|1220057435|ref|XP_021814869.1| probable methyltransferase PMT3 [Prunus avium] >gi|1220057437|ref|XP_021814870.1| probable methyltransferase PMT3 [Prunus avium] >gi|1220057439|ref|XP_021814871.1| probable methyltransferase PMT3 [Prunus avium] >gi|1220057441|ref|XP_021814873.1| probable methyltransferase PMT3 [Prunus avium] >gi|1220057443|ref|XP_02…	PREDICTED: Prunus avium probable methyltransferase PMT3 (LOC110757536), transcript variant X8, mRNA	902	Probable methyltransferase PMT1 OS=Arabidopsis thaliana OX=3702 GN=At3g23300 PE=2 SV=2	Putative S-adenosyl-L-methionine-dependent methyltransferase	--	catalytic activity//transferase activity//transferase activity, transferring one-carbon groups//methyltransferase activity
Cluster-20096.61693	2.58547	0.0615251	5.39592	1.62e-14	1.08e-11	TRUE	NADH-plastoquinone oxidoreductase subunit 2 (plastid) [Plukenetia volubilis]	Pelargonium x hortorum chloroplast, complete genome	P0CC48	1.4e-144	PF00181//PF00361//PF00177//PF00164//PF03947//PF00276	GO:0044238//GO:1901564//GO:0044249//GO:0034641//GO:0006807//GO:0034645//GO:1901576//GO:0044260//GO:0043043//GO:0071704//GO:0010467//GO:1901566//GO:0044267//GO:0009987//GO:0009058//GO:0009059//GO:0008152//GO:0044271//GO:0043604//GO:0019538//GO:0044237//GO:0043170//GO:0043603//GO:0006518//GO:0006412	GO:0005198//GO:0003735
Cluster-20096.33040	0.0237605	4.25878	-7.48927	1.83e-14	1.2e-11	TRUE	PREDICTED: uncharacterized protein LOC100258488 isoform X1 [Vitis vinifera] >gi|296083232|emb|CBI22868.3| unnamed protein product, partial [Vitis vinifera]	PREDICTED: Vitis vinifera uncharacterized LOC100258488 (LOC100258488), transcript variant X1, mRNA	--	--	--	--	--
Cluster-20096.71986	4.7342	0.0518931	6.53851	2.23e-14	1.46e-11	TRUE	SWR1-complex protein 4-like isoform X2 [Durio zibethinus]	PREDICTED: Quercus suber SWR1-complex protein 4 (LOC112038673), transcript variant X3, mRNA	Q8VZL6	2.7e-77	--	--	--
Cluster-20096.74680	0.00685188	1.61815	-7.88694	2.26e-14	1.47e-11	TRUE	ABC transporter C family member 2-like [Manihot esculenta] >gi|1216264220|ref|XP_021616216.1| ABC transporter C family member 2-like [Manihot esculenta] >gi|1035917616|gb|OAY47207.1| hypothetical protein MANES_06G060900 [Manihot esculenta]	PREDICTED: Vitis vinifera ABC transporter C family-like (LOC100251535), transcript variant X2, mRNA	6017	ABC transporter C family member 2 OS=Arabidopsis thaliana OX=3702 GN=ABCC2 PE=1 SV=2	--	--	--
Cluster-20096.21909	0.00948952	1.62808	-7.42669	2.31e-14	1.49e-11	TRUE	protein transport protein SEC16B homolog [Prunus persica] >gi|1139772144|gb|ONI06616.1| hypothetical protein PRUPE_5G070400 [Prunus persica] >gi|1139772145|gb|ONI06617.1| hypothetical protein PRUPE_5G070400 [Prunus persica] >gi|1139772146|gb|ONI06618.1| hypothetical protein PRUPE_5G070400 [Prunus persica]	PREDICTED: Quercus suber protein transport protein SEC16B homolog (LOC112028007), mRNA	Q9FGK8	8.5e-307	PF12932//PF12931	--	--
Cluster-20096.19851	6.86732	0.0133497	9.00948	2.53e-14	1.62e-11	TRUE	folylpolyglutamate synthase-like isoform X2 [Manihot esculenta]	PREDICTED: Vitis vinifera folylpolyglutamate synthase (LOC100262456), transcript variant X3, mRNA	F4J2K2	1.1e-111	--	--	--
Cluster-20096.93289	0.846474	6.33405	-2.90237	2.84e-14	1.81e-11	TRUE	clathrin heavy chain 1-like isoform X2 [Cucurbita pepo subsp. pepo]	PREDICTED: Manihot esculenta clathrin heavy chain 1-like (LOC110624905), mRNA	Q2QYW2	1.4e-207	--	--	--
Cluster-20096.71116	0.0105891	1.67796	-7.31172	3.04e-14	1.91e-11	TRUE	uncharacterized protein LOC112002185 isoform X1 [Quercus suber] >gi|1344014846|ref|XP_023890104.1| uncharacterized protein LOC112002185 isoform X1 [Quercus suber] >gi|1336325597|gb|POE63974.1| hypothetical protein CFP56_02009 [Quercus suber]	PREDICTED: Quercus suber uncharacterized LOC112002185 (LOC112002185), transcript variant X1, mRNA	--	--	--	--	--
Cluster-20096.73323	0.981263	10.0892	-3.35896	3.04e-14	1.91e-11	TRUE	PREDICTED: cullin-associated NEDD8-dissociated protein 1 [Vitis vinifera] >gi|731411266|ref|XP_010657910.1| PREDICTED: cullin-associated NEDD8-dissociated protein 1 [Vitis vinifera] >gi|731411268|ref|XP_010657911.1| PREDICTED: cullin-associated NEDD8-dissociated protein 1 [Vitis vinifera]	PREDICTED: Jatropha curcas cullin-associated NEDD8-dissociated protein 1 (LOC105629730), transcript variant X2, mRNA	Q8L5Y6	1.7e-140	--	--	--
Cluster-20096.95688	0.0363754	3.38057	-6.56449	3.26e-14	2.03e-11	TRUE	dnaj like subfamily c grv2 [Quercus suber]	PREDICTED: Vitis vinifera dnaJ homolog subfamily C GRV2 (LOC100262770), transcript variant X1, mRNA	F4IVL6	5.6e-120	--	--	--
Cluster-20096.17978	0.792018	7.11544	-3.16605	3.32e-14	2.06e-11	TRUE	myosin-17 [Quercus suber]	PREDICTED: Quercus suber myosin-17-like (LOC111993413), transcript variant X2, mRNA	F4HXP9	1.5e-204	PF00063	--	GO:0035639//GO:0008144//GO:0005488//GO:0043167//GO:1901363//GO:1901265//GO:0043168//GO:0000166//GO:0017076//GO:0003774//GO:0005524//GO:0016787//GO:0017111//GO:0036094//GO:0003824//GO:0016818//GO:0030554//GO:0097367//GO:0097159//GO:0016817//GO:0016462//GO:0032559//GO:0032555//GO:0032553
Cluster-20096.82890	0.989253	13.607	-3.77986	3.35e-14	2.06e-11	TRUE	serine/threonine-protein kinase prp4 like [Quercus suber]	--	--	--	--	--	--
Cluster-20096.13283	0.140715	13.7081	-6.59891	3.68e-14	2.24e-11	TRUE	1-phosphatidylinositol-3-phosphate 5-kinase FAB1A-like isoform X1 [Durio zibethinus] >gi|1269959118|ref|XP_022729656.1| 1-phosphatidylinositol-3-phosphate 5-kinase FAB1A-like isoform X1 [Durio zibethinus]	PREDICTED: Theobroma cacao 1-phosphatidylinositol-3-phosphate 5-kinase FAB1A (LOC18588208), transcript variant X2, mRNA	Q0WUR5	9.9e-120	PF01363	--	GO:0043169//GO:0046872//GO:0005488//GO:0043167
Cluster-20096.13500	0.857502	11.5008	-3.74367	3.66e-14	2.24e-11	TRUE	protein MODIFIER OF SNC1 1 [Herrania umbratica] >gi|1204918330|ref|XP_021291978.1| protein MODIFIER OF SNC1 1 [Herrania umbratica]	PREDICTED: Vitis vinifera protein MODIFIER OF SNC1 1 (LOC104882280), transcript variant X4, misc_RNA	828	Protein MODIFIER OF SNC1 1 OS=Arabidopsis thaliana OX=3702 GN=MOS1 PE=1 SV=2	BAT2 N-terminus	--	--
Cluster-20096.14778	1.35329	8.69769	-2.68305	3.89e-14	2.35e-11	TRUE	PREDICTED: serine/threonine-protein kinase minibrain isoform X1 [Vitis vinifera]	PREDICTED: Prunus avium dual specificity protein kinase YAK1 (LOC110758568), mRNA	Q8RWH3	4e-122	PF07714//PF00069	GO:0016310//GO:0006807//GO:0044267//GO:0044260//GO:0071704//GO:0006468//GO:0009987//GO:0006464//GO:0043412//GO:0036211//GO:0008152//GO:0044238//GO:1901564//GO:0019538//GO:0044237//GO:0043170//GO:0006796//GO:0006793	GO:0035639//GO:0008144//GO:0005488//GO:0000166//GO:1901363//GO:1901265//GO:0043168//GO:0043167//GO:0016740//GO:0004672//GO:0017076//GO:0005524//GO:0016301//GO:0140096//GO:0036094//GO:0003824//GO:0030554//GO:0016772//GO:0097367//GO:0032559//GO:0032555//GO:0097159//GO:0016773//GO:0032553
Cluster-20096.67432	0.0189351	2.83508	-7.23026	4.03e-14	2.42e-11	TRUE	uncharacterized protein LOC112041107 [Quercus suber]	PREDICTED: Ziziphus jujuba uncharacterized LOC107413676 (LOC107413676), transcript variant X2, mRNA	--	--	--	--	--
Cluster-20096.46573	0.0056486	1.19569	-7.72908	4.18e-14	2.49e-11	TRUE	PREDICTED: uncharacterized protein LOC100265017 [Vitis vinifera]	PREDICTED: Vitis vinifera uncharacterized LOC100265017 (LOC100265017), mRNA	513	Transcription factor TCP9 OS=Arabidopsis thaliana OX=3702 GN=TCP9 PE=1 SV=1	TCP	--	--
Cluster-20096.91057	0.0832882	4.97635	-5.89042	4.95e-14	2.94e-11	TRUE	PREDICTED: protein ARABIDILLO 1-like isoform X1 [Nelumbo nucifera]	PREDICTED: Vitis vinifera protein ARABIDILLO 1 (LOC100247439), transcript variant X3, mRNA	2974	Protein ARABIDILLO 1 OS=Arabidopsis thaliana OX=3702 GN=FBX5 PE=1 SV=1	Armadillo/beta-catenin-like repeat	--	binding//protein binding
Cluster-20096.16746	0.01899	2.52575	-7.03826	5e-14	2.95e-11	TRUE	auxin transport protein BIG [Quercus suber]	PREDICTED: Juglans regia auxin transport protein BIG (LOC108988016), mRNA	Q9SRU2	0	--	--	--
Cluster-20096.7185	0.00821156	2.05362	-7.96978	5.06e-14	2.96e-11	TRUE	uncharacterized protein LOC111987130 [Quercus suber]	PREDICTED: Quercus suber uncharacterized LOC111987130 (LOC111987130), mRNA	264	Probable serine/threonine-protein kinase smg1 OS=Dictyostelium discoideum OX=44689 GN=smg1 PE=3 SV=1	Serine/threonine-protein	nuclear-transcribed mRNA catabolic process, nonsense-mediated decay//negative regulation of metabolic process//regulation of metabolic process//phosphorylation//cellular catabolic process//negative regulation of gene expression//nitrogen compound metabolic process//regulation of biological process//organic cyclic compound metabolic process//organic cyclic compound catabolic process//nucleobase-co…	transferase activity//protein serine/threonine kinase activity//protein kinase activity//kinase activity//catalytic activity, acting on a protein//catalytic activity//transferase activity, transferring phosphorus-containing groups//phosphotransferase activity, alcohol group as acceptor
Cluster-20096.68219	0.00699238	1.10164	-7.30324	5.19e-14	3.02e-11	TRUE	isoform 2 of clustered mitochondria protein [Quercus suber]	Populus trichocarpa hypothetical protein (POPTR_0001s27800g) mRNA, complete cds	F4J5S1	0	PF12807//PF13374//PF15044//PF05303//PF13236//PF13424	--	--
Cluster-20096.29314	1.91895	10.4815	-2.44892	5.23e-14	3.02e-11	TRUE	nuclear export mediator factor NEMF [Manihot esculenta] >gi|1035926594|gb|OAY56182.1| hypothetical protein MANES_03G208700 [Manihot esculenta]	PREDICTED: Quercus suber nuclear export mediator factor Nemf (LOC112022343), mRNA	1031	Nuclear export mediator factor Nemf OS=Mus musculus OX=10090 GN=Nemf PE=1 SV=2	NFACT//Zinc//Fibronectin-binding//NFACT	--	cation binding//transition metal ion binding//organic cyclic compound binding//ion binding//binding//nucleic acid binding//metal ion binding//heterocyclic compound binding//zinc ion binding
Cluster-20096.59564	0.00362989	2.07497	-9.16183	5.35e-14	3.08e-11	TRUE	uncharacterized protein LOC112028414 isoform X2 [Quercus suber]	PREDICTED: Manihot esculenta uncharacterized LOC110625875 (LOC110625875), transcript variant X1, mRNA	530	Putative vacuolar protein sorting-associated protein 13A OS=Dictyostelium discoideum OX=44689 GN=vps13A PE=2 SV=1	Repeating//Vacuolar-sorting-associated//Vacuolar//SHR-binding	--	--
Cluster-20096.77489	0.82748	5.60205	-2.76092	5.57e-14	3.18e-11	TRUE	uncharacterized protein LOC112041107 [Quercus suber]	PREDICTED: Ziziphus jujuba uncharacterized LOC107413676 (LOC107413676), transcript variant X2, mRNA	--	--	--	--	--
Cluster-5279.2	0.0240869	5.18101	-7.75273	5.79e-14	3.29e-11	TRUE	amino acid transporter AVT1I-like [Carica papaya]	--	F4J1Q9	1.2e-118	--	--	--
Cluster-20096.90553	0.0345811	4.96929	-7.17094	5.82e-14	3.29e-11	TRUE	PREDICTED: uncharacterized protein LOC109005767 isoform X1 [Juglans regia] >gi|1098752544|ref|XP_018840360.1| PREDICTED: uncharacterized protein LOC109005767 isoform X1 [Juglans regia]	--	--	--	--	--	--
Cluster-20096.64709	18.3339	4.02256	2.18833	6.01e-14	3.38e-11	TRUE	NADH dehydrogenase subunit 7 [Brassica napus] >gi|37591046|dbj|BAC98848.1| NADH dehydrogenase subunit 7 (mitochondrion) [Brassica napus]	Pelargonium citronellum NADH dehydrogenase subunit 7 (nad7) gene, complete cds; mitochondrial	P93306	7.3e-174	--	--	--
Cluster-20096.61442	0.211585	2.04725	-3.27563	6.1e-14	3.4e-11	TRUE	chromatin structure-remodeling complex protein SYD-like isoform X4 [Durio zibethinus]	PREDICTED: Juglans regia chromatin structure-remodeling complex protein SYD (LOC109005940), transcript variant X5, mRNA	3856	Chromatin structure-remodeling complex protein SYD OS=Arabidopsis thaliana OX=3702 GN=SYD PE=1 SV=1	Snf2-ATP//Type//Helicase//SNF2	--	hydrolase activity//histone binding//purine ribonucleoside triphosphate binding//drug binding//small molecule binding//catalytic activity//binding//nucleic acid binding//DNA binding//ion binding//heterocyclic compound binding//nucleoside phosphate binding//anion binding//adenyl nucleotide binding//carbohydrate derivative binding//organic cyclic compound binding//nucleotide binding//adenyl ribonuc…
Cluster-20096.72689	0.00594877	1.77512	-8.22446	6.33e-14	3.52e-11	TRUE	putative disease resistance RPP13-like protein 1 isoform X1 [Hevea brasiliensis]	PREDICTED: Jatropha curcas protein RETICULATA-RELATED 4, chloroplastic (LOC105628749), mRNA	1699	Putative disease resistance RPP13-like protein 1 OS=Arabidopsis thaliana OX=3702 GN=RPPL1 PE=3 SV=1	NB-ARC domain//Leucine rich repeat	--	small molecule binding//binding//ADP binding//nucleotide binding//heterocyclic compound binding//nucleoside phosphate binding//anion binding//adenyl nucleotide binding//carbohydrate derivative binding//organic cyclic compound binding//ion binding//adenyl ribonucleotide binding//protein binding//purine ribonucleotide binding//purine nucleotide binding//ribonucleotide binding
Cluster-20096.52349	7.47417	51.8491	-2.79391	6.48e-14	3.58e-11	TRUE	topless-related protein 1 [Manihot esculenta] >gi|1035907337|gb|OAY36934.1| hypothetical protein MANES_11G061200 [Manihot esculenta] >gi|1035907338|gb|OAY36935.1| hypothetical protein MANES_11G061200 [Manihot esculenta]	PREDICTED: Quercus suber protein TOPLESS (LOC112018101), transcript variant X3, mRNA	2118	Protein TOPLESS OS=Arabidopsis thaliana OX=3702 GN=TPL PE=1 SV=1	LisH-like	--	--
Cluster-20096.60605	0.00800627	2.79754	-8.45215	7.24e-14	3.97e-11	TRUE	PREDICTED: DNA repair protein RAD50 [Juglans regia]	PREDICTED: Juglans regia DNA repair protein RAD50 (LOC109008437), mRNA	Q9SL02	0	PF04423//PF13476//PF13175	--	--
Cluster-20096.53061	0.0208308	3.12454	-7.23268	7.31e-14	3.99e-11	TRUE	PREDICTED: protein phosphatase 2C 16-like [Juglans regia] >gi|1098776155|ref|XP_018848575.1| PREDICTED: protein phosphatase 2C 16-like [Juglans regia] >gi|1098776157|ref|XP_018848576.1| PREDICTED: protein phosphatase 2C 16-like [Juglans regia]	PREDICTED: Juglans regia protein phosphatase 2C 16-like (LOC108991672), transcript variant X3, mRNA	Q9LNP9	8.5e-105	--	--	--
Cluster-20096.48605	0.0262875	3.88407	-7.21088	8.92e-14	4.84e-11	TRUE	translocase of chloroplast 159 chloroplastic isoform X2 [Prunus yedoensis var. nudiflora]	--	--	--	--	--	--
Cluster-20096.38120	12.2166	0.699834	4.12497	9.14e-14	4.93e-11	TRUE	folylpolyglutamate synthase-like isoform X2 [Manihot esculenta] >gi|1035910768|gb|OAY40362.1| hypothetical protein MANES_09G016200 [Manihot esculenta] >gi|1035910769|gb|OAY40363.1| hypothetical protein MANES_09G016200 [Manihot esculenta]	PREDICTED: Quercus suber folylpolyglutamate synthase (LOC111997641), transcript variant X2, mRNA	F4J2K2	1.2e-110	--	--	--
Cluster-20096.18513	0.0483953	6.97919	-7.17575	9.56e-14	5.13e-11	TRUE	pentatricopeptide repeat superfamily protein [Pelargonium x hortorum]	Pelargonium x hortorum pentatricopeptide repeat superfamily protein (ppr) mRNA, complete cds	711	Pentatricopeptide repeat-containing protein At4g35850, mitochondrial OS=Arabidopsis thaliana OX=3702 GN=At4g35850 PE=1 SV=1	--	--	--
Cluster-20096.37628	5.81914	0.516097	3.49429	9.66e-14	5.15e-11	TRUE	PREDICTED: transportin MOS14 isoform X1 [Vitis vinifera]	PREDICTED: Vitis vinifera transportin MOS14 (LOC100243383), transcript variant X1, mRNA	Q8GUL2	6.6e-210	--	--	--
Cluster-20096.20224	11.1804	1.06133	3.39748	1.04e-13	5.5e-11	TRUE	PREDICTED: scarecrow-like protein 3 isoform X1 [Vitis vinifera] >gi|731435369|ref|XP_010645688.1| PREDICTED: scarecrow-like protein 3 isoform X1 [Vitis vinifera]	PREDICTED: Herrania umbratica scarecrow-like protein 3 (LOC110425194), transcript variant X2, mRNA	1385	Scarecrow-like protein 3 OS=Arabidopsis thaliana OX=3702 GN=SCL3 PE=1 SV=1	GRAS	--	--
Cluster-20096.53337	139.162	9.2483	3.91112	1.18e-13	6.2e-11	TRUE	--	--	--	--	--	--	--
Cluster-20096.62096	0.00657423	2.15527	-8.35984	1.18e-13	6.2e-11	TRUE	glutamate receptor 3.6 [Quercus suber]	PREDICTED: Quercus suber glutamate receptor 3.6-like (LOC112001927), mRNA	Q84W41	4.6e-261	PF07714//PF00069//PF06479	GO:0016310//GO:0006468//GO:0090304//GO:0034641//GO:0006807//GO:1901360//GO:0006139//GO:0016071//GO:0044260//GO:0010467//GO:0071704//GO:0009987//GO:0044267//GO:0006725//GO:0006464//GO:0043412//GO:0036211//GO:0008152//GO:0046483//GO:0016070//GO:0044238//GO:1901564//GO:0044237//GO:0043170//GO:0006796//GO:0006396//GO:0006793//GO:0019538//GO:0006397	GO:0035639//GO:0008144//GO:0005488//GO:0043167//GO:1901363//GO:0043168//GO:0004540//GO:0000166//GO:0016740//GO:1901265//GO:0004672//GO:0017076//GO:0005524//GO:0016787//GO:0140098//GO:0016301//GO:0140096//GO:0036094//GO:0003824//GO:0016788//GO:0030554//GO:0097367//GO:0016772//GO:0004518//GO:0032559//GO:0032555//GO:0097159//GO:0016773//GO:0032553
Cluster-20096.86525	0.518886	5.19732	-3.32121	1.19e-13	6.2e-11	TRUE	uncharacterized protein LOC111995616 [Quercus suber] >gi|1343979439|ref|XP_023883305.1| uncharacterized protein LOC111995616 [Quercus suber] >gi|1336400951|gb|POF22737.1| hypothetical protein CFP56_08418 [Quercus suber]	PREDICTED: Juglans regia uncharacterized LOC108988139 (LOC108988139), transcript variant X2, mRNA	--	--	--	--	--
Cluster-20096.42029	0.0156919	2.94724	-7.55671	1.73e-13	8.97e-11	TRUE	reverse transcriptase [Corchorus capsularis]	--	308	LINE-1 retrotransposable element ORF2 protein OS=Homo sapiens OX=9606 PE=1 SV=1	--	--	--
Cluster-20096.64652	0.596456	4.64322	-2.95978	1.78e-13	9.16e-11	TRUE	protein SABRE [Quercus suber] >gi|1344016709|ref|XP_023891093.1| protein SABRE [Quercus suber] >gi|1344016711|ref|XP_023891094.1| protein SABRE [Quercus suber] >gi|1336323951|gb|POE62355.1| protein sabre [Quercus suber]	PREDICTED: Vitis vinifera protein SABRE (LOC100254031), transcript variant X1, mRNA	7876	Protein SABRE OS=Arabidopsis thaliana OX=3702 GN=SAB PE=1 SV=1	Golgi-body localisation protein domain//RNA pol II promoter Fmp27 protein domain	--	--
Cluster-20096.80543	8.36947	1.41663	2.56215	1.81e-13	9.27e-11	TRUE	Membrane attack complex component/perforin (MACPF) domain containing protein [Trema orientalis]	PREDICTED: Vitis vinifera MACPF domain-containing protein CAD1 (LOC100260206), transcript variant X1, mRNA	1806	MACPF domain-containing protein CAD1 OS=Arabidopsis thaliana OX=3702 GN=CAD1 PE=2 SV=1	--	--	--
Cluster-20096.24671	0.00823175	1.55287	-7.56336	1.87e-13	9.57e-11	TRUE	TMV resistance protein N-like [Quercus suber]	PREDICTED: Quercus suber TMV resistance protein N-like (LOC111996995), mRNA	1167	TMV resistance protein N OS=Nicotiana glutinosa OX=35889 GN=N PE=1 SV=1	--	--	--
Cluster-20096.67455	4.84155	0.440579	3.45746	1.92e-13	9.77e-11	TRUE	--	--	--	--	--	--	--
Cluster-20096.87237	0.00583473	1.061	-7.50983	1.93e-13	9.77e-11	TRUE	putative 1-phosphatidylinositol-3-phosphate 5-kinase FAB1C [Prunus avium]	PREDICTED: Quercus suber putative 1-phosphatidylinositol-3-phosphate 5-kinase FAB1C (LOC111991788), mRNA	Q9SSJ8	3.3e-276	PF01504//PF00118	GO:0006650//GO:0046486//GO:0019637//GO:0071704//GO:0006644//GO:0006629//GO:0009987//GO:0046488//GO:0008152//GO:0044255//GO:0044238//GO:0044237//GO:0006796//GO:0006793	GO:0035639//GO:0008144//GO:0005488//GO:0043167//GO:1901363//GO:1901265//GO:0043168//GO:0000166//GO:0016740//GO:0017076//GO:0005524//GO:0016301//GO:0016307//GO:0036094//GO:0003824//GO:0030554//GO:0016773//GO:0016772//GO:0097367//GO:0032559//GO:0032555//GO:0097159//GO:0032553
Cluster-20096.100695	1.1719	0.00864239	7.08698	2.76e-13	1.39e-10	TRUE	uncharacterized protein LOC112024578 isoform X1 [Quercus suber]	PREDICTED: Juglans regia uncharacterized hydrolase YugF-like (LOC109014370), transcript variant X1, mRNA	157	Uncharacterized hydrolase YugF OS=Bacillus subtilis (strain 168) OX=224308 GN=yugF PE=3 SV=1	Alpha/beta//Serine//alpha/beta	--	--
Cluster-20096.51090	91.9972	8.36595	3.4592	2.89e-13	1.44e-10	TRUE	chlorophyll a-b binding protein 8, chloroplastic [Jatropha curcas] >gi|643739413|gb|KDP45167.1| hypothetical protein JCGZ_15032 [Jatropha curcas]	PREDICTED: Nicotiana tabacum chlorophyll a-b binding protein 8, chloroplastic-like (LOC107784622), mRNA	635	Photosystem I chlorophyll a/b-binding protein 3-1, chloroplastic OS=Arabidopsis thaliana OX=3702 GN=LHCA3 PE=1 SV=1	--	--	--
Cluster-20096.38097	0.0109642	1.99868	-7.51335	2.96e-13	1.47e-10	TRUE	PREDICTED: pre-mRNA-processing protein 40C isoform X2 [Vitis vinifera]	PREDICTED: Juglans regia pre-mRNA-processing protein 40C (LOC109006106), transcript variant X2, mRNA	Q9LT25	7.3e-198	--	--	--
Cluster-20096.84094	0.117467	2.71981	-4.5277	3.13e-13	1.55e-10	TRUE	glutamate synthase 1 [NADH], chloroplastic isoform X1 [Hevea brasiliensis]	PREDICTED: Citrus sinensis glutamate synthase [NADH], amyloplastic (LOC102620225), transcript variant X1, mRNA	Q9LV03	0	PF14691//PF00310//PF01493//PF01645//PF04898	GO:0044238//GO:0044283//GO:0019752//GO:0044249//GO:0006807//GO:0044281//GO:0009064//GO:1901576//GO:0043650//GO:0006520//GO:0071704//GO:1901605//GO:1901607//GO:0008652//GO:0009987//GO:0009058//GO:0008152//GO:0043436//GO:0055114//GO:0043648//GO:1901564//GO:1901566//GO:0006082//GO:0046394//GO:0016053//GO:0044237//GO:0006536//GO:0006537//GO:0009084	GO:0015930//GO:0016638//GO:0016491//GO:0003824
Cluster-20096.35877	2.75976	16.5426	-2.58306	3.41e-13	1.68e-10	TRUE	regulator of nonsense transcripts 1 homolog isoform X1 [Prunus avium]	PREDICTED: Quercus suber regulator of nonsense transcripts 1 homolog (LOC112029015), mRNA	Q9FJR0	0	PF13245//PF13087//PF13086//PF13604//PF18141//PF04851//PF09416	GO:0019222//GO:0044248//GO:0034641//GO:1901360//GO:1901361//GO:0010605//GO:0048519//GO:0044238//GO:0060255//GO:0009987//GO:0006725//GO:0006401//GO:0046483//GO:0000956//GO:0019439//GO:0000184//GO:0009892//GO:0090304//GO:0010629//GO:0006807//GO:0043170//GO:0050789//GO:1901575//GO:0044265//GO:0044260//GO:0071704//GO:0010467//GO:0065007//GO:0006402//GO:0010468//GO:0006139//GO:0046700//GO:0008152//GO:…	GO:0035639//GO:0008144//GO:0008270//GO:0043167//GO:1901363//GO:0043169//GO:0000166//GO:0046872//GO:0004386//GO:0016818//GO:0030554//GO:0097367//GO:0016817//GO:0005488//GO:0003676//GO:0003677//GO:1901265//GO:0017076//GO:0005524//GO:0016787//GO:0017111//GO:0036094//GO:0003824//GO:0097159//GO:0046914//GO:0043168//GO:0016462//GO:0032559//GO:0032555//GO:0032553
Cluster-20096.76559	9.1348	48.3637	-2.40424	3.66e-13	1.79e-10	TRUE	clathrin heavy chain 1 [Durio zibethinus]	PREDICTED: Quercus suber clathrin heavy chain 1 (LOC112015521), mRNA	Q0WNJ6	0	--	--	--
Cluster-20096.93836	0.192212	8.01346	-5.35466	3.75e-13	1.83e-10	TRUE	--	--	--	--	--	--	--
Cluster-20096.93070	0.0230902	3.84054	-7.38136	3.8e-13	1.84e-10	TRUE	PREDICTED: CCR4-NOT transcription complex subunit 1 [Vitis vinifera]	PREDICTED: Vitis vinifera CCR4-NOT transcription complex subunit 1 (LOC100853179), mRNA	A1A5H6	1.2e-36	--	--	--
Cluster-20096.80994	5.00802	0.361736	3.79108	4.13e-13	1.99e-10	TRUE	la-related protein 1A isoform X2 [Manihot esculenta] >gi|1035921606|gb|OAY51196.1| hypothetical protein MANES_05G195600 [Manihot esculenta]	PREDICTED: Hevea brasiliensis la-related protein 1 (LOC110632173), transcript variant X1, mRNA	Q940X9	2.6e-140	--	--	--
Cluster-20096.43297	1.37648	17.7501	-3.68562	4.18e-13	2e-10	TRUE	PREDICTED: ubiquitin carboxyl-terminal hydrolase 12 isoform X5 [Vitis vinifera]	PREDICTED: Vitis vinifera ubiquitin carboxyl-terminal hydrolase 12 (LOC100252573), transcript variant X6, mRNA	Q9FPT1	2.1e-157	PF00917//PF13423//PF00443	GO:0009987//GO:0044238//GO:0006464//GO:0043412//GO:0006807//GO:0008152//GO:1901564//GO:0043170//GO:0044267//GO:0044260//GO:0019538//GO:0070647//GO:0070646//GO:0044237//GO:0071704//GO:0036211//GO:0006508//GO:0016579	GO:0016787//GO:0101005//GO:0140096//GO:0070011//GO:0003824//GO:0005488//GO:0008233//GO:0008234//GO:0019783//GO:0036459//GO:0005515
Cluster-20096.22556	0.242457	4.00058	-4.0361	4.45e-13	2.12e-10	TRUE	PREDICTED: DNA (cytosine-5)-methyltransferase 1B-like [Cucumis melo] >gi|659129559|ref|XP_008464734.1| PREDICTED: DNA (cytosine-5)-methyltransferase 1B-like [Cucumis melo] >gi|659129561|ref|XP_008464735.1| PREDICTED: DNA (cytosine-5)-methyltransferase 1B-like [Cucumis melo]	PREDICTED: Spinacia oleracea DNA (cytosine-5)-methyltransferase 1B-like (LOC110783944), mRNA	P34881	1.6e-199	PF12047	--	--
Cluster-20096.40050	0.00796127	1.83432	-7.85111	4.57e-13	2.16e-10	TRUE	hypothetical protein GOBAR_AA16862 [Gossypium barbadense]	PREDICTED: Vitis vinifera magnesium transporter MRS2-1 (LOC100267379), mRNA	Q9S9N4	3.4e-97	--	--	--
Cluster-20096.64157	2.31501	0.00960472	7.91576	4.58e-13	2.16e-10	TRUE	flowering time control protein FPA [Quercus suber]	PREDICTED: Pyrus x bretschneideri flowering time control protein FPA-like (LOC103942053), transcript variant X3, mRNA	1304	Flowering time control protein FPA OS=Arabidopsis thaliana OX=3702 GN=FPA PE=1 SV=2	RNA//SPOC	--	organic cyclic compound binding//binding//nucleic acid binding//heterocyclic compound binding
Cluster-20096.27269	1.91673	11.2015	-2.54663	4.67e-13	2.19e-10	TRUE	probable pre-mRNA-splicing factor ATP-dependent RNA helicase DEAH5 [Ziziphus jujuba]	PREDICTED: Manihot esculenta probable pre-mRNA-splicing factor ATP-dependent RNA helicase DEAH5 (LOC110614388), mRNA	707	Probable pre-mRNA-splicing factor ATP-dependent RNA helicase DEAH5 OS=Arabidopsis thaliana OX=3702 GN=At3g26560 PE=1 SV=2	S1	--	organic cyclic compound binding//binding//nucleic acid binding//heterocyclic compound binding
Cluster-20096.77286	2.0144	17.1285	-3.087	4.75e-13	2.22e-10	TRUE	transferase, transferring glycosyl groups, putative [Ricinus communis]	PREDICTED: Ricinus communis callose synthase 3 (LOC8267534), mRNA	Q9LXT9	2e-229	--	--	--
Cluster-20096.79499	20.6401	2.07901	3.31075	5.38e-13	2.5e-10	TRUE	PREDICTED: uncharacterized protein LOC109000375 isoform X1 [Juglans regia] >gi|1098733151|ref|XP_018832768.1| PREDICTED: uncharacterized protein LOC109000375 isoform X1 [Juglans regia] >gi|1098733154|ref|XP_018832769.1| PREDICTED: uncharacterized protein LOC109000375 isoform X2 [Juglans regia]	PREDICTED: Ricinus communis uncharacterized LOC8258647 (LOC8258647), mRNA	--	--	Vacuolar	--	--
Cluster-20096.26677	0.43164	7.27678	-4.08618	5.48e-13	2.54e-10	TRUE	--	--	--	--	--	--	--
Cluster-20096.58690	0.00934742	1.17395	-6.97615	5.59e-13	2.58e-10	TRUE	uncharacterized protein LOC112003742 isoform X1 [Quercus suber] >gi|1343981046|ref|XP_023891726.1| uncharacterized protein LOC112003742 isoform X1 [Quercus suber] >gi|1336399509|gb|POF21598.1| hypothetical protein CFP56_10809 [Quercus suber]	--	--	--	--	--	--
Cluster-20096.23075	0.243935	4.64571	-4.24828	5.69e-13	2.61e-10	TRUE	uncharacterized protein LOC112027956 [Quercus suber]	--	--	--	--	--	--
Cluster-20096.78413	3.53165	15.8402	-2.16489	6.47e-13	2.96e-10	TRUE	hypothetical protein CUMW_075380 [Citrus unshiu]	PREDICTED: Arachis ipaensis uncharacterized LOC107640227 (LOC107640227), transcript variant X7, mRNA	--	--	Agenet domain	--	--
Cluster-20096.12132	0.0540805	6.28891	-6.8656	6.63e-13	3e-10	TRUE	Tudor/PWWP/MBT superfamily protein isoform 1 [Theobroma cacao] >gi|508726632|gb|EOY18529.1| Tudor/PWWP/MBT superfamily protein isoform 1 [Theobroma cacao] >gi|508726634|gb|EOY18531.1| Tudor/PWWP/MBT superfamily protein isoform 1 [Theobroma cacao]	PREDICTED: Ziziphus jujuba uncharacterized LOC107413676 (LOC107413676), transcript variant X2, mRNA	--	--	--	--	--
Cluster-20096.15711	0.00636077	0.817265	-7.00893	6.6e-13	3e-10	TRUE	uncharacterized protein LOC18775704 isoform X2 [Prunus persica] >gi|1139774073|gb|ONI08545.1| hypothetical protein PRUPE_5G184600 [Prunus persica]	PREDICTED: Prunus persica uncharacterized LOC18775704 (LOC18775704), transcript variant X2, mRNA	377	Inactive ubiquitin carboxyl-terminal hydrolase 54 OS=Mus musculus OX=10090 GN=Usp54 PE=1 SV=2	--	--	--
Cluster-20096.101085	0.00637839	1.188	-7.5448	6.75e-13	3.03e-10	TRUE	protein RST1 [Quercus suber] >gi|1336323674|gb|POE62132.1| protein rst1 [Quercus suber]	PREDICTED: Prunus mume protein RST1 (LOC103330162), mRNA	3878	Protein RST1 OS=Arabidopsis thaliana OX=3702 GN=RST1 PE=2 SV=2	--	--	--
Cluster-20096.45827	0.00791848	2.22309	-8.13624	6.77e-13	3.03e-10	TRUE	ABC transporter C family member 10-like [Quercus suber] >gi|1344050667|ref|XP_023908534.1| ABC transporter C family member 10-like [Quercus suber] >gi|1344050669|ref|XP_023908535.1| ABC transporter C family member 10-like [Quercus suber] >gi|1336391996|gb|POF15700.1| abc transporter c family member 10 [Quercus suber]	PREDICTED: Quercus suber ABC transporter C family member 10-like (LOC112020205), transcript variant X3, mRNA	4750	ABC transporter C family member 10 OS=Arabidopsis thaliana OX=3702 GN=ABCC10 PE=2 SV=2	ABC//ABC	transport//establishment of localization//localization//transmembrane transport	purine ribonucleoside triphosphate binding//drug binding//binding//ATPase activity//nucleotide binding//heterocyclic compound binding//anion binding//ATPase activity, coupled to transmembrane movement of substances//ATPase activity, coupled//ion binding//primary active transmembrane transporter activity//nucleoside phosphate binding//purine nucleotide binding//active transmembrane transporter act…
Cluster-20096.92293	0.133933	8.11985	-5.91549	7.1e-13	3.17e-10	TRUE	putative viral movement protein [Helianthus annuus]	Cucumis melo genomic chromosome, chr_12	162	Movement protein OS=Soybean chlorotic mottle virus OX=10651 GN=ORF I PE=3 SV=1	--	--	--
Cluster-20096.70765	5.27479	0.0577679	6.48025	7.31e-13	3.25e-10	TRUE	Mg2+ transporter protein, CorA-like/Zinc transport protein ZntB [Corchorus olitorius]	PREDICTED: Hevea brasiliensis magnesium transporter MRS2-2-like (LOC110673260), transcript variant X1, mRNA	B8AJT9	5.2e-26	--	--	--
Cluster-20096.77705	0.09929	6.62863	-6.0604	8.22e-13	3.63e-10	TRUE	uncharacterized protein LOC18771672 isoform X1 [Prunus persica] >gi|1139760781|gb|ONH95878.1| hypothetical protein PRUPE_7G093800 [Prunus persica]	PREDICTED: Quercus suber uncharacterized LOC111994348 (LOC111994348), transcript variant X3, mRNA	--	--	--	--	--
Cluster-20096.8776	3.90914	0.0728237	5.75909	8.3e-13	3.65e-10	TRUE	Mitochondrial import inner membrane translocase subunit TIM50 -like protein [Gossypium arboreum]	PREDICTED: Tarenaya hassleriana mitochondrial import inner membrane translocase subunit TIM50-like (LOC104822737), transcript variant X2, mRNA	Q8VYE2	4.7e-60	PF03031	--	--
Cluster-20096.24210	2.5637	0.00915738	8.1321	8.38e-13	3.67e-10	TRUE	inactive protein kinase SELMODRAFT_444075 isoform X2 [Prunus avium]	PREDICTED: Quercus suber inactive protein kinase SELMODRAFT_444075-like (LOC112039017), mRNA	814	Proline-rich receptor-like protein kinase PERK1 OS=Arabidopsis thaliana OX=3702 GN=PERK1 PE=1 SV=1	--	--	--
Cluster-20096.61591	0.00671814	1.37952	-7.68568	8.68e-13	3.78e-10	TRUE	PREDICTED: glutamate synthase [NADH], amyloplastic isoform X2 [Gossypium raimondii]	PREDICTED: Citrus sinensis glutamate synthase [NADH], amyloplastic (LOC102620225), transcript variant X2, mRNA	Q9LV03	0	PF00310//PF01493//PF01645//PF04898	GO:0044238//GO:0044283//GO:0019752//GO:0044249//GO:0006807//GO:0044281//GO:0009064//GO:1901576//GO:0043650//GO:0006520//GO:0071704//GO:1901605//GO:1901607//GO:0008652//GO:0009987//GO:0009058//GO:0008152//GO:0043436//GO:0055114//GO:0043648//GO:1901564//GO:1901566//GO:0006082//GO:0046394//GO:0016053//GO:0044237//GO:0006536//GO:0006537//GO:0009084	GO:0015930//GO:0016638//GO:0016491//GO:0003824
Cluster-20096.93784	0.0153774	1.86045	-6.92242	8.74e-13	3.79e-10	TRUE	unnamed protein product, partial [Vitis vinifera]	PREDICTED: Citrus sinensis probable leucine-rich repeat receptor-like serine/threonine-protein kinase At3g14840 (LOC102623834), mRNA	2043	Probable leucine-rich repeat receptor-like serine/threonine-protein kinase At3g14840 OS=Arabidopsis thaliana OX=3702 GN=LRR-RLK PE=1 SV=1	Malectin domain//Protein tyrosine kinase//Protein kinase domain//Leucine rich repeat	phosphorylation//nitrogen compound metabolic process//cellular protein metabolic process//cellular macromolecule metabolic process//organic substance metabolic process//protein phosphorylation//cellular process//cellular protein modification process//macromolecule modification//protein modification process//metabolic process//primary metabolic process//organonitrogen compound metabolic process//p…	purine ribonucleoside triphosphate binding//drug binding//binding//nucleotide binding//heterocyclic compound binding//nucleoside phosphate binding//anion binding//ion binding//transferase activity//protein kinase activity//purine nucleotide binding//ATP binding//kinase activity//catalytic activity, acting on a protein//small molecule binding//catalytic activity//adenyl nucleotide binding//transfe…
Cluster-20096.35667	9.16873	56.761	-2.62967	9.03e-13	3.88e-10	TRUE	PREDICTED: uncharacterized protein LOC105795126 isoform X1 [Gossypium raimondii] >gi|763764903|gb|KJB32157.1| hypothetical protein B456_005G226700 [Gossypium raimondii]	--	254	HVA22-like protein a OS=Arabidopsis thaliana OX=3702 GN=HVA22A PE=2 SV=1	TB2/DP1, HVA22 family	--	--
Cluster-20096.57802	3.08236	36.9657	-3.58372	9.01e-13	3.88e-10	TRUE	PREDICTED: uncharacterized protein LOC108985655 isoform X2 [Juglans regia]	PREDICTED: Quercus suber uncharacterized LOC111996343 (LOC111996343), mRNA	616	ATPase family AAA domain-containing protein 1 OS=Mus musculus OX=10090 GN=Atad1 PE=1 SV=1	--	--	--
Cluster-20096.93661	0.0164903	1.40487	-6.40783	9.84e-13	4.21e-10	TRUE	--	--	--	--	--	--	--
Cluster-20096.80556	0.0120277	1.40234	-6.86899	9.95e-13	4.24e-10	TRUE	hypothetical protein CUMW_026440 [Citrus unshiu] >gi|1315971576|dbj|GAY37074.1| hypothetical protein CUMW_026440 [Citrus unshiu]	PREDICTED: Quercus suber callose synthase 2-like (LOC112006610), mRNA	Q9AUE0	0	--	--	--
Cluster-20096.16232	3.05643	0.534727	2.51428	1e-12	4.24e-10	TRUE	G-type lectin S-receptor-like serine/threonine-protein kinase At4g03230 [Quercus suber]	PREDICTED: Hevea brasiliensis uncharacterized LOC110669769 (LOC110669769), mRNA	Q9ZR08	4e-145	--	--	--
Cluster-20096.94004	0.061351	4.30352	-6.16927	1.03e-12	4.33e-10	TRUE	rRNA biogenesis protein RRP5 isoform X1 [Prunus persica] >gi|1139760597|gb|ONH95694.1| hypothetical protein PRUPE_7G085700 [Prunus persica]	PREDICTED: Prunus avium rRNA biogenesis protein RRP5 (LOC110749078), mRNA	F4J8K6	2.5e-178	--	--	--
Cluster-20096.92527	0.133217	1.83153	-3.78368	1.03e-12	4.34e-10	TRUE	PREDICTED: uncharacterized protein LOC108986177 isoform X2 [Juglans regia]	PREDICTED: Quercus suber uncharacterized LOC111999047 (LOC111999047), partial mRNA	--	--	--	--	--
Cluster-20096.68560	5.15091	0.0195894	8.04174	1.06e-12	4.42e-10	TRUE	amino acid transporter ANT1 [Herrania umbratica]	--	Q9SF09	3.5e-122	PF01490	--	--
Cluster-20096.13919	1.91768	19.6468	-3.35683	1.1e-12	4.58e-10	TRUE	--	--	--	--	--	--	--
Cluster-20096.35654	0.888085	10.9076	-3.61818	1.23e-12	5.1e-10	TRUE	uncharacterized protein LOC110819016 isoform X1 [Carica papaya]	--	141	HVA22-like protein a OS=Arabidopsis thaliana OX=3702 GN=HVA22A PE=2 SV=1	--	--	--
Cluster-20096.49584	0.529211	6.6635	-3.64571	1.33e-12	5.49e-10	TRUE	hypothetical protein CDL12_26059 [Handroanthus impetiginosus]	--	--	--	--	--	--
Cluster-20096.26445	0.0205289	4.11462	-7.65004	1.53e-12	6.3e-10	TRUE	uncharacterized protein LOC112028927 isoform X1 [Quercus suber]	PREDICTED: Quercus suber uncharacterized LOC112028927 (LOC112028927), transcript variant X1, mRNA	--	--	Protein	--	--
Cluster-20096.93175	0.706426	6.37241	-3.16968	1.69e-12	6.91e-10	TRUE	PREDICTED: uncharacterized protein LOC100243800 isoform X3 [Vitis vinifera]	--	--	--	--	--	--
Cluster-20096.32157	0.00600111	1.26344	-7.7211	1.78e-12	7.25e-10	TRUE	hypothetical protein CUMW_182810 [Citrus unshiu]	PREDICTED: Prunus avium eukaryotic translation initiation factor 4G (LOC110764156), mRNA	Q76E23	2.5e-268	PF02854//PF02847	--	GO:0003723//GO:0005515//GO:0097159//GO:1901363//GO:0003676//GO:0005488
Cluster-20096.96879	0.0315586	5.56445	-7.46548	1.81e-12	7.36e-10	TRUE	BnaC02g20490D [Brassica napus]	--	181	Zinc finger MYM-type protein 5 OS=Homo sapiens OX=9606 GN=ZMYM5 PE=1 SV=4	--	--	--
Cluster-20096.35660	1.01517	6.70103	-2.72125	1.83e-12	7.38e-10	TRUE	uncharacterized protein LOC112015074 [Quercus suber] >gi|1336304198|gb|POE46673.1| hva22-like protein a [Quercus suber]	--	191	HVA22-like protein a OS=Arabidopsis thaliana OX=3702 GN=HVA22A PE=2 SV=1	TB2/DP1, HVA22 family	--	--
Cluster-20096.42279	0.00807119	1.88228	-7.86908	1.84e-12	7.43e-10	TRUE	PREDICTED: putative lysine-specific demethylase JMJ16 [Vitis vinifera] >gi|731417232|ref|XP_010660215.1| PREDICTED: putative lysine-specific demethylase JMJ16 [Vitis vinifera] >gi|731417234|ref|XP_010660216.1| PREDICTED: putative lysine-specific demethylase JMJ16 [Vitis vinifera] >gi|731417236|ref|XP_010660217.1| PREDICTED: putative lysine-specific demethylase JMJ16 [Vitis vinifera] >gi|731417238…	PREDICTED: Hevea brasiliensis putative lysine-specific demethylase JMJ16 (LOC110643244), transcript variant X7, mRNA	C0SUT9	0	--	--	--
Cluster-20096.58265	1.19714	11.8795	-3.31091	1.97e-12	7.89e-10	TRUE	PREDICTED: DNA-directed RNA polymerase II subunit 1 [Vitis vinifera]	PREDICTED: Quercus suber DNA-directed RNA polymerase II subunit 1 (LOC112022802), mRNA	P18616	0	--	--	--
Cluster-20096.100348	0.0325411	1.87698	-5.82306	1.98e-12	7.91e-10	TRUE	PREDICTED: uncharacterized protein LOC100243604 [Vitis vinifera]	PREDICTED: Eucalyptus grandis uncharacterized LOC104453345 (LOC104453345), transcript variant X4, misc_RNA	395	F-box protein At2g16365 OS=Arabidopsis thaliana OX=3702 GN=At2g16365 PE=2 SV=2	--	--	--
Cluster-22306.1	0.0957332	4.52611	-5.53412	2.08e-12	8.29e-10	TRUE	PREDICTED: beta-galactosidase 12 [Tarenaya hassleriana]	PREDICTED: Quercus suber beta-galactosidase-like (LOC112025637), transcript variant X2, mRNA	938	Beta-galactosidase OS=Malus domestica OX=3750 PE=1 SV=1	--	--	--
Cluster-20096.93763	0.0871991	1.26556	-3.84651	2.15e-12	8.52e-10	TRUE	uncharacterized protein LOC105648065 [Jatropha curcas] >gi|802547344|ref|XP_012089739.1| uncharacterized protein LOC105648065 [Jatropha curcas] >gi|802547346|ref|XP_012089747.1| uncharacterized protein LOC105648065 [Jatropha curcas] >gi|643739192|gb|KDP45006.1| hypothetical protein JCGZ_01506 [Jatropha curcas]	PREDICTED: Manihot esculenta uncharacterized LOC110624031 (LOC110624031), mRNA	--	--	--	--	--
Cluster-20096.51131	3.67437	22.8495	-2.63506	2.29e-12	9.04e-10	TRUE	unnamed protein product [Coffea canephora]	PREDICTED: Jatropha curcas serine/threonine-protein phosphatase 6 regulatory subunit 3 (LOC105628085), transcript variant X2, mRNA	267	Serine/threonine-protein phosphatase 6 regulatory subunit 2 OS=Homo sapiens OX=9606 GN=PPP6R2 PE=1 SV=2	--	--	--
Cluster-23520.0	0.0283458	1.39932	-5.59696	2.37e-12	9.3e-10	TRUE	--	--	--	--	--	--	--
Cluster-20096.92622	0.0449652	2.27346	-5.63296	2.4e-12	9.4e-10	TRUE	exportin-4 isoform X4 [Quercus suber] >gi|1336357615|gb|POE88736.1| exportin-4 [Quercus suber]	PREDICTED: Hevea brasiliensis exportin-4 (LOC110668146), transcript variant X6, misc_RNA	147	Exportin-4 OS=Dictyostelium discoideum OX=44689 GN=xpo4 PE=3 SV=1	--	--	--
Cluster-20096.41147	3.10448	0.011273	8.10848	2.42e-12	9.4e-10	TRUE	hypothetical protein CCACVL1_14288 [Corchorus capsularis]	PREDICTED: Juglans regia transducin beta-like protein 2 (LOC108982693), partial mRNA	1007	Methylsterol monooxygenase 1-1 OS=Arabidopsis thaliana OX=3702 GN=SMO1-1 PE=1 SV=1	WD domain, G-beta repeat	--	binding//protein binding
Cluster-20096.74542	0.0128862	3.36749	-8.03282	2.42e-12	9.4e-10	TRUE	PREDICTED: acylamino-acid-releasing enzyme isoform X1 [Juglans regia]	PREDICTED: Quercus suber acylamino-acid-releasing enzyme (LOC112001064), transcript variant X2, mRNA	Q84LM4	5.3e-298	--	--	--
Cluster-20096.57719	0.00784093	1.38985	-7.47336	2.43e-12	9.41e-10	TRUE	LOW QUALITY PROTEIN: probable serine/threonine protein kinase IREH1 [Quercus suber]	PREDICTED: Quercus suber probable serine/threonine protein kinase IREH1 (LOC112010449), mRNA	2753	Probable serine/threonine protein kinase IREH1 OS=Arabidopsis thaliana OX=3702 GN=IREH1 PE=1 SV=1	--	--	--
Cluster-20096.77815	0.00740725	1.33786	-7.5004	2.45e-12	9.44e-10	TRUE	PREDICTED: uncharacterized protein LOC100248390 isoform X1 [Vitis vinifera] >gi|731423659|ref|XP_010662572.1| PREDICTED: uncharacterized protein LOC100248390 isoform X1 [Vitis vinifera]	PREDICTED: Nelumbo nucifera uncharacterized LOC104603986 (LOC104603986), transcript variant X7, mRNA	--	--	--	--	--
Cluster-20096.70046	29.7567	0.572141	5.69749	2.61e-12	1e-09	TRUE	PREDICTED: vacuolar-sorting receptor 1-like [Erythranthe guttata] >gi|604343005|gb|EYU42029.1| hypothetical protein MIMGU_mgv1a002928mg [Erythranthe guttata]	PREDICTED: Quercus suber vacuolar-sorting receptor 1-like (LOC112010340), mRNA	855	Vacuolar-sorting receptor 2 OS=Arabidopsis thaliana OX=3702 GN=VSR2 PE=2 SV=1	--	--	--
Cluster-20096.63589	0.198179	8.38191	-5.4049	2.7e-12	1.03e-09	TRUE	Pyruvate phosphate dikinase, PEP/pyruvate-binding protein [Corchorus capsularis]	PREDICTED: Quercus suber alpha-glucan water dikinase, chloroplastic (LOC112010454), mRNA	Q8LPT9	0	--	--	--
Cluster-13510.0	2.80152	0.0846114	5.06863	2.72e-12	1.03e-09	TRUE	--	--	--	--	--	--	--
Cluster-20096.56782	29.5044	4.53832	2.70085	2.85e-12	1.08e-09	TRUE	PREDICTED: putative protein TPRXL [Juglans regia]	PREDICTED: Brassica napus putative protein TPRXL (LOC106383037), mRNA	--	--	--	--	--
Cluster-20096.60352	0.00603751	1.63235	-8.08165	2.88e-12	1.09e-09	TRUE	PREDICTED: uncharacterized protein LOC108997053 isoform X2 [Juglans regia]	PREDICTED: Quercus suber uncharacterized LOC112001630 (LOC112001630), transcript variant X2, mRNA	190	Nuclear receptor corepressor 2 OS=Homo sapiens OX=9606 GN=NCOR2 PE=1 SV=2	Myb-like DNA-binding domain	--	--
Cluster-20096.1943	0.0282046	3.332	-6.87246	2.96e-12	1.11e-09	TRUE	--	--	--	--	--	--	--
Cluster-20096.89134	3.68732	20.3785	-2.46622	3e-12	1.12e-09	TRUE	PREDICTED: beta-galactosidase 8 [Populus euphratica]	PREDICTED: Juglans regia beta-galactosidase 8 (LOC108990104), mRNA	2360	Beta-galactosidase 8 OS=Arabidopsis thaliana OX=3702 GN=BGAL8 PE=2 SV=2	Glycosyl//Beta-galactosidase//Beta-sandwich	organic substance metabolic process//carbohydrate metabolic process//primary metabolic process//metabolic process	hydrolase activity//galactosidase activity//hydrolase activity, acting on glycosyl bonds//catalytic activity//beta-galactosidase activity//hydrolase activity, hydrolyzing O-glycosyl compounds
Cluster-20096.32367	3.54138	0.0134437	8.04431	3.1e-12	1.16e-09	TRUE	uncharacterized GPI-anchored protein At1g61900 isoform X2 [Herrania umbratica]	PREDICTED: Durio zibethinus uncharacterized GPI-anchored protein At1g61900-like (LOC111279904), transcript variant X4, mRNA	742	Uncharacterized GPI-anchored protein At1g61900 OS=Arabidopsis thaliana OX=3702 GN=At1g61900 PE=2 SV=1	--	--	--
Cluster-20096.14243	0.149811	7.77505	-5.67842	3.15e-12	1.17e-09	TRUE	Disease resistance protein RPS5, putative [Ricinus communis]	--	--	--	--	--	--
Cluster-20096.94172	0.00740874	1.52211	-7.686	3.19e-12	1.18e-09	TRUE	PREDICTED: LOW QUALITY PROTEIN: sacsin [Prunus mume]	PREDICTED: Juglans regia sacsin (LOC108988506), transcript variant X2, mRNA	Q9JLC8	1.4e-120	--	--	--
Cluster-20096.42118	0.00447658	0.671488	-7.23197	3.29e-12	1.21e-09	TRUE	uncharacterized protein LOC112173824 isoform X2 [Rosa chinensis]	PREDICTED: Quercus suber protein DDB_G0276689 (LOC111998469), transcript variant X1, mRNA	D4A8G9	5.9e-23	--	--	--
Cluster-20096.76612	0.165932	4.98079	-4.9048	3.29e-12	1.21e-09	TRUE	uncharacterized protein LOC112010779 [Quercus suber] >gi|1336311684|gb|POE52664.1| ist1-like protein [Quercus suber]	PREDICTED: Quercus suber uncharacterized LOC112010779 (LOC112010779), mRNA	P53990	2.1e-13	PF03398	GO:0071705//GO:0042886//GO:0008104//GO:0051234//GO:0006810//GO:0045184//GO:0015833//GO:0071702//GO:0015031//GO:0033036//GO:0051179	--
Cluster-20096.16429	0.589968	3.5059	-2.57097	3.36e-12	1.23e-09	TRUE	probable serine/threonine-protein kinase PIX7 isoform X2 [Populus trichocarpa] >gi|1334325903|gb|PNT40947.1| hypothetical protein POPTR_004G129000v3 [Populus trichocarpa]	PREDICTED: Populus euphratica probable receptor-like protein kinase At5g15080 (LOC105117664), transcript variant X1, mRNA	727	Probable serine/threonine-protein kinase PIX7 OS=Arabidopsis thaliana OX=3702 GN=PIX7 PE=1 SV=1	Protein tyrosine kinase//Protein kinase domain	phosphorylation//nitrogen compound metabolic process//cellular protein metabolic process//cellular macromolecule metabolic process//organic substance metabolic process//protein phosphorylation//cellular process//cellular protein modification process//macromolecule modification//protein modification process//metabolic process//primary metabolic process//organonitrogen compound metabolic process//p…	purine ribonucleoside triphosphate binding//drug binding//binding//nucleotide binding//heterocyclic compound binding//nucleoside phosphate binding//anion binding//ion binding//transferase activity//protein kinase activity//purine nucleotide binding//ATP binding//kinase activity//catalytic activity, acting on a protein//small molecule binding//catalytic activity//adenyl nucleotide binding//transfe…
Cluster-20096.92250	0.970002	6.29243	-2.69652	3.37e-12	1.23e-09	TRUE	PREDICTED: LETM1 and EF-hand domain-containing protein 1, mitochondrial isoform X1 [Theobroma cacao] >gi|508712669|gb|EOY04566.1| LETM1 and EF-hand domain-containing protein 1 [Theobroma cacao]	PREDICTED: Vitis vinifera LETM1 and EF-hand domain-containing protein 1, mitochondrial (LOC100257815), transcript variant X4, mRNA	Q5ZK33	4.1e-72	PF07766	--	--
Cluster-20096.81312	11.2638	2.50987	2.16563	3.4e-12	1.24e-09	TRUE	hypothetical protein CUMW_004780 [Citrus unshiu]	Vernicia montana clone comp161240_c0 LRR-RLK mRNA, complete cds	490	Receptor-like kinase TMK4 OS=Arabidopsis thaliana OX=3702 GN=TMK4 PE=1 SV=1	Protein	protein phosphorylation//primary metabolic process//phosphorylation//cellular process//cellular protein modification process//macromolecule modification//nitrogen compound metabolic process//metabolic process//phosphorus metabolic process//cellular protein metabolic process//organonitrogen compound metabolic process//cellular macromolecule metabolic process//protein metabolic process//phosphate-c…	kinase activity//catalytic activity, acting on a protein//catalytic activity//transferase activity, transferring phosphorus-containing groups//transferase activity//protein kinase activity//phosphotransferase activity, alcohol group as acceptor
Cluster-20096.59038	385.157	73.4335	2.39094	3.49e-12	1.26e-09	TRUE	ATP synthase delta chain, chloroplastic-like [Durio zibethinus]	--	--	--	ATP synthase delta (OSCP) subunit	proton transmembrane transport//purine ribonucleoside monophosphate metabolic process//cellular nitrogen compound metabolic process//nucleotide biosynthetic process//small molecule metabolic process//ribonucleoside monophosphate metabolic process//nucleoside monophosphate metabolic process//organic cyclic compound biosynthetic process//purine nucleoside monophosphate biosynthetic process//organic…	proton-transporting ATP synthase activity, rotational mechanism//cation transmembrane transporter activity//hydrolase activity, acting on acid anhydrides, in phosphorus-containing anhydrides//hydrolase activity, acting on acid anhydrides//cation-transporting ATPase activity//P-P-bond-hydrolysis-driven transmembrane transporter activity//ATPase activity//ATPase activity, coupled to transmembrane m…
Cluster-20096.91235	0.882909	5.72917	-2.6999	3.49e-12	1.26e-09	TRUE	PREDICTED: uncharacterized protein LOC109018392 [Juglans regia] >gi|1098724379|ref|XP_018856098.1| PREDICTED: uncharacterized protein LOC109018392 [Juglans regia]	PREDICTED: Juglans regia uncharacterized LOC109018392 (LOC109018392), transcript variant X2, mRNA	262	Increased DNA methylation 1 OS=Arabidopsis thaliana OX=3702 GN=IDM1 PE=1 SV=1	--	--	--
Cluster-20096.29135	2.34962	15.6187	-2.73196	3.53e-12	1.27e-09	TRUE	EPS15 homology (EH) [Macleaya cordata]	PREDICTED: Theobroma cacao epidermal growth factor receptor substrate 15-like 1 (LOC18610639), mRNA	184	EH domain-containing protein 2 OS=Arabidopsis thaliana OX=3702 GN=EHD2 PE=1 SV=1	Cytoskeletal-regulatory//EF	--	binding//cation binding//calcium ion binding//protein binding//metal ion binding//ion binding
Cluster-20096.73402	0.00572944	0.840279	-7.20041	3.6e-12	1.29e-09	TRUE	putative 1-phosphatidylinositol-3-phosphate 5-kinase FAB1C [Ziziphus jujuba]	PREDICTED: Vitis vinifera putative 1-phosphatidylinositol-3-phosphate 5-kinase FAB1C (LOC100259334), mRNA	Q9SSJ8	0	PF01504//PF00118	GO:0006650//GO:0046486//GO:0019637//GO:0071704//GO:0006644//GO:0006629//GO:0009987//GO:0046488//GO:0008152//GO:0044255//GO:0044238//GO:0044237//GO:0006796//GO:0006793	GO:0035639//GO:0008144//GO:0005488//GO:0043167//GO:1901363//GO:1901265//GO:0043168//GO:0000166//GO:0016740//GO:0017076//GO:0005524//GO:0016301//GO:0016307//GO:0036094//GO:0003824//GO:0030554//GO:0016773//GO:0016772//GO:0097367//GO:0032559//GO:0032555//GO:0097159//GO:0032553
Cluster-20096.49575	0.294988	4.03869	-3.78401	3.62e-12	1.29e-09	TRUE	--	--	--	--	--	--	--
Cluster-20096.61462	5.93468	0.349798	4.088	4.08e-12	1.45e-09	TRUE	PREDICTED: protochlorophyllide reductase, chloroplastic [Theobroma cacao] >gi|508720970|gb|EOY12867.1| Protochlorophyllide oxidoreductase A [Theobroma cacao]	PREDICTED: Theobroma cacao protochlorophyllide reductase, chloroplastic (LOC18593874), mRNA	Q41249	3.4e-103	PF00106//PF13561//PF08659	--	--
Cluster-20096.45992	0.00497015	0.58505	-6.88296	4.29e-12	1.52e-09	TRUE	ATP-dependent helicase BRM [Quercus suber]	PREDICTED: Quercus suber ATP-dependent helicase BRM (LOC112000054), mRNA	4217	ATP-dependent helicase BRM OS=Arabidopsis thaliana OX=3702 GN=BRM PE=1 SV=1	--	--	--
Cluster-20096.78033	0.684523	5.45913	-2.99315	4.33e-12	1.52e-09	TRUE	peptidyl-prolyl cis-trans isomerase CYP95 isoform X2 [Citrus clementina]	PREDICTED: Juglans regia zinc finger CCCH domain-containing protein 13-like (LOC109004586), transcript variant X3, mRNA	--	--	--	--	--
Cluster-20096.38970	4.18141	31.0363	-2.89163	4.37e-12	1.53e-09	TRUE	kinesin-like protein KIN-14A [Manihot esculenta] >gi|1035906149|gb|OAY35747.1| hypothetical protein MANES_12G126900 [Manihot esculenta]	PREDICTED: Theobroma cacao kinesin-like protein KCA2 (LOC18611469), mRNA	2197	Kinesin-like protein KIN-14A OS=Arabidopsis thaliana OX=3702 GN=KIN14A PE=1 SV=1	Microtubule//Kinesin	movement of cell or subcellular component//cellular process//microtubule-based process//microtubule-based movement	purine ribonucleoside triphosphate binding//binding//nucleotide binding//heterocyclic compound binding//nucleoside phosphate binding//anion binding//ion binding//purine nucleotide binding//motor activity//microtubule motor activity//hydrolase activity//tubulin binding//microtubule binding//nucleoside-triphosphatase activity//small molecule binding//catalytic activity//drug binding//hydrolase acti…
Cluster-20096.48487	1.68107	0.0104861	7.32781	4.36e-12	1.53e-09	TRUE	DUF914 domain-containing protein [Cephalotus follicularis]	PREDICTED: Malus x domestica uncharacterized transporter C405.03c-like (LOC103445408), mRNA	Q5R6J3	1.8e-15	PF00892//PF06027	GO:0006810//GO:0051179//GO:0051234//GO:0055085	GO:0005215//GO:0022857
Cluster-20096.85765	0.00691232	0.693885	-6.65314	4.43e-12	1.54e-09	TRUE	glutamate receptor 3.2-like [Quercus suber]	PREDICTED: Juglans regia glutamate receptor 3.2-like (LOC108997407), transcript variant X11, mRNA	Q93YT1	3.5e-226	PF01094//PF08544//PF00060//PF00497//PF10613//PF00288//PF13458	--	GO:0038023//GO:0035639//GO:0008144//GO:0060089//GO:0008066//GO:0005488//GO:0000166//GO:1901363//GO:1901265//GO:0043168//GO:0015318//GO:0015276//GO:0043167//GO:0004970//GO:0022824//GO:0017076//GO:0005230//GO:0005524//GO:0030594//GO:0005215//GO:0005216//GO:0036094//GO:0022803//GO:0030554//GO:0097367//GO:0097159//GO:0015075//GO:0022857//GO:0015267//GO:0032559//GO:0022836//GO:0022835//GO:0022834//GO:…
Cluster-20096.73995	5.7639	0.667465	3.10788	4.55e-12	1.58e-09	TRUE	protein CHROMATIN REMODELING 19 [Quercus suber] >gi|1336375563|gb|POF02455.1| protein chromatin remodeling 19 [Quercus suber]	PREDICTED: Quercus suber protein CHROMATIN REMODELING 19 (LOC112030332), mRNA	597	Protein CHROMATIN REMODELING 19 OS=Arabidopsis thaliana OX=3702 GN=ETL1 PE=1 SV=1	--	--	--
Cluster-20096.27512	1.85002	0.102753	4.1811	4.61e-12	1.59e-09	TRUE	PREDICTED: peroxidase 6 [Populus euphratica]	PREDICTED: Juglans regia chaperone protein dnaJ 16-like (LOC108993824), transcript variant X3, mRNA	O48677	4.9e-62	--	--	--
Cluster-20096.81876	0.0344517	4.64239	-7.07766	4.74e-12	1.63e-09	TRUE	uncharacterized protein LOC112022705 [Quercus suber] >gi|1336387861|gb|POF11983.1| hypothetical protein CFP56_60975 [Quercus suber]	PREDICTED: Populus euphratica uncharacterized LOC105134588 (LOC105134588), mRNA	--	--	PDDEXK-like family of unknown function	--	--
Cluster-20096.82562	0.16734	8.28114	-5.60496	4.74e-12	1.63e-09	TRUE	unnamed protein product, partial [Vitis vinifera]	PREDICTED: Quercus suber myosin-6-like (LOC112027888), mRNA	Q9LKB9	2.3e-70	PF00063//PF02736	--	GO:0035639//GO:0008144//GO:0005488//GO:0043167//GO:1901363//GO:1901265//GO:0043168//GO:0000166//GO:0017076//GO:0003774//GO:0005524//GO:0016787//GO:0017111//GO:0036094//GO:0003824//GO:0016818//GO:0030554//GO:0097367//GO:0097159//GO:0016817//GO:0016462//GO:0032559//GO:0032555//GO:0032553
Cluster-20096.75319	0.0111636	1.71766	-7.26929	5.19e-12	1.77e-09	TRUE	protein fluG-like [Rosa chinensis]	PREDICTED: Juglans regia protein fluG (LOC109005694), mRNA	838	Protein fluG OS=Emericella nidulans (strain FGSC A4 / ATCC 38163 / CBS 112.46 / NRRL 194 / M139) OX=227321 GN=fluG PE=1 SV=1	Amidohydrolase//Glutamine//Glutamine	small molecule biosynthetic process//carboxylic acid metabolic process//nitrogen compound metabolic process//small molecule metabolic process//glutamine family amino acid metabolic process//organic substance biosynthetic process//cellular amino acid metabolic process//glutamine metabolic process//glutamine biosynthetic process//organic substance metabolic process//alpha-amino acid metabolic proce…	ammonia ligase activity//acid-ammonia (or amide) ligase activity//hydrolase activity//ligase activity, forming carbon-nitrogen bonds//ligase activity//catalytic activity//glutamate-ammonia ligase activity
Cluster-20096.76915	1.33676	8.8001	-2.71754	5.26e-12	1.79e-09	TRUE	PREDICTED: probable phosphoinositide phosphatase SAC9 [Prunus mume]	PREDICTED: Juglans regia probable phosphoinositide phosphatase SAC9 (LOC109014353), mRNA	3852	Probable phosphoinositide phosphatase SAC9 OS=Arabidopsis thaliana OX=3702 GN=SAC9 PE=1 SV=1	--	--	--
Cluster-20096.71688	15.9326	1.25083	3.66819	5.42e-12	1.84e-09	TRUE	2-oxoglutarate dehydrogenase, mitochondrial [Morus notabilis] >gi|587876215|gb|EXB65307.1| 2-oxoglutarate dehydrogenase [Morus notabilis]	PREDICTED: Juglans regia 2-oxoglutarate dehydrogenase, mitochondrial-like (LOC108982983), transcript variant X3, mRNA	Q54JE4	1.7e-23	--	--	--
Cluster-20096.21609	1.40271	9.32709	-2.7339	5.9e-12	1.99e-09	TRUE	--	--	--	--	--	--	--
Cluster-20096.70169	0.00949686	1.35115	-7.15611	5.9e-12	1.99e-09	TRUE	hypothetical protein CUMW_251870 [Citrus unshiu]	PREDICTED: Herrania umbratica uncharacterized protein At1g10890 (LOC110417583), transcript variant X3, mRNA	P0CB26	6.4e-12	PF15346	--	--
Cluster-20096.66633	2.96421	52.0676	-4.13458	5.93e-12	1.99e-09	TRUE	PREDICTED: ABC transporter C family member 3 [Juglans regia]	PREDICTED: Vitis vinifera ABC transporter C family member 3 (LOC100254999), mRNA	5260	ABC transporter C family member 3 OS=Arabidopsis thaliana OX=3702 GN=ABCC3 PE=1 SV=1	ABC transporter//ABC transporter transmembrane region	transport//establishment of localization//localization//transmembrane transport	purine ribonucleoside triphosphate binding//drug binding//binding//ATPase activity//nucleotide binding//heterocyclic compound binding//anion binding//ATPase activity, coupled to transmembrane movement of substances//ATPase activity, coupled//ion binding//primary active transmembrane transporter activity//nucleoside phosphate binding//purine nucleotide binding//active transmembrane transporter act…
Cluster-20096.87549	0.00666223	1.771	-8.05716	6.24e-12	2.09e-09	TRUE	PREDICTED: uncharacterized protein LOC18596430 isoform X1 [Theobroma cacao]	--	--	--	--	--	--
Cluster-20096.50481	1.54866	12.3247	-2.98858	6.61e-12	2.21e-09	TRUE	autophagy-related protein 18g-like [Manihot esculenta] >gi|1035932140|gb|OAY61726.1| hypothetical protein MANES_01G211900 [Manihot esculenta]	PREDICTED: Hevea brasiliensis autophagy-related protein 18g-like (LOC110658776), transcript variant X4, mRNA	313	Autophagy-related protein 18g OS=Arabidopsis thaliana OX=3702 GN=ATG18G PE=2 SV=1	--	--	--
Cluster-20096.57291	0.100081	7.43098	-6.20874	6.68e-12	2.22e-09	TRUE	PREDICTED: protein NLP9 [Theobroma cacao] >gi|1063487241|ref|XP_017975335.1| PREDICTED: protein NLP9 [Theobroma cacao]	PREDICTED: Prunus avium protein NLP8-like (LOC110745495), transcript variant X3, mRNA	2105	Protein NLP8 OS=Arabidopsis thaliana OX=3702 GN=NLP8 PE=2 SV=1	PB1//RWP-RK	--	binding//protein binding
Cluster-20096.33932	1.90153	0.096451	4.29923	7.67e-12	2.54e-09	TRUE	--	--	--	--	--	--	--
Cluster-20096.25958	8.82498	0.360281	4.60709	8.38e-12	2.77e-09	TRUE	dynamin-related protein 5A [Carica papaya]	PREDICTED: Citrus clementina dynamin-related protein 5A (LOC18049583), mRNA	761	Dynamin-related protein 5A OS=Glycine max OX=3847 PE=2 SV=1	--	--	--
Cluster-20096.82517	0.326872	6.70835	-4.35619	9.44e-12	3.11e-09	TRUE	PREDICTED: 1-phosphatidylinositol-3-phosphate 5-kinase FAB1B-like isoform X1 [Juglans regia] >gi|1098750152|ref|XP_018839265.1| PREDICTED: 1-phosphatidylinositol-3-phosphate 5-kinase FAB1B-like isoform X1 [Juglans regia]	PREDICTED: Ziziphus jujuba 1-phosphatidylinositol-3-phosphate 5-kinase FAB1B (LOC107423824), transcript variant X3, mRNA	Q9LUM0	1.4e-278	PF01363//PF00118	--	GO:0035639//GO:0008144//GO:0036094//GO:0005488//GO:0043167//GO:1901363//GO:1901265//GO:0043168//GO:0043169//GO:0030554//GO:0097367//GO:0097159//GO:0000166//GO:0032559//GO:0032553//GO:0032555//GO:0017076//GO:0046872//GO:0005524
Cluster-20096.85569	0.0281626	0.648696	-4.5297	9.86e-12	3.23e-09	TRUE	protein PHYLLO, chloroplastic isoform X1 [Quercus suber]	PREDICTED: Quercus suber protein PHYLLO, chloroplastic (LOC112030165), transcript variant X7, mRNA	2819	Protein PHYLLO, chloroplastic OS=Arabidopsis thaliana OX=3702 GN=PHYLLO PE=2 SV=2	--	--	--
Cluster-20096.23932	4.35093	0.339642	3.67648	1.01e-11	3.3e-09	TRUE	V-type proton ATPase subunit a3 [Jatropha curcas] >gi|317106676|dbj|BAJ53179.1| JHL18I08.13 [Jatropha curcas] >gi|643731241|gb|KDP38579.1| hypothetical protein JCGZ_04504 [Jatropha curcas]	PREDICTED: Quercus suber V-type proton ATPase subunit a2-like (LOC111995652), mRNA	Q8W4S4	2.5e-213	--	--	--
Cluster-20096.95371	1.30495	7.26496	-2.47743	1.05e-11	3.42e-09	TRUE	PREDICTED: peroxisome biogenesis protein 1-like isoform X1 [Gossypium hirsutum]	PREDICTED: Juglans regia peroxisome biogenesis protein 1 (LOC108998258), transcript variant X1, mRNA	Q9FNP1	4.7e-136	--	--	--
Cluster-20096.94011	0.720485	6.51962	-3.17447	1.09e-11	3.54e-09	TRUE	PREDICTED: ABC transporter B family member 20 isoform X1 [Juglans regia]	PREDICTED: Juglans regia ABC transporter B family member 20 (LOC109019145), transcript variant X1, mRNA	2488	ABC transporter B family member 20 OS=Arabidopsis thaliana OX=3702 GN=ABCB20 PE=1 SV=1	ABC//ABC	transport//establishment of localization//localization//transmembrane transport	purine ribonucleoside triphosphate binding//drug binding//binding//ATPase activity//nucleotide binding//heterocyclic compound binding//anion binding//ATPase activity, coupled to transmembrane movement of substances//ATPase activity, coupled//ion binding//primary active transmembrane transporter activity//nucleoside phosphate binding//purine nucleotide binding//active transmembrane transporter act…
Cluster-20096.14710	0.0175209	2.50076	-7.16118	1.11e-11	3.58e-09	TRUE	PREDICTED: eukaryotic peptide chain release factor GTP-binding subunit ERF3A-like isoform X2 [Gossypium hirsutum]	PREDICTED: Theobroma cacao eukaryotic peptide chain release factor GTP-binding subunit ERF3A (LOC18604270), transcript variant X5, mRNA	Q8R050	1.3e-139	--	--	--
Cluster-20096.77952	0.268836	7.70631	-4.83742	1.18e-11	3.82e-09	TRUE	PREDICTED: sister chromatid cohesion protein PDS5 homolog A [Prunus mume]	PREDICTED: Vitis vinifera sister chromatid cohesion protein PDS5 homolog B (LOC100853350), mRNA	Q4VA53	5.1e-68	--	--	--
Cluster-20096.30629	0.00759514	1.1487	-7.24375	1.21e-11	3.89e-09	TRUE	PREDICTED: uncharacterized protein LOC100248390 isoform X1 [Vitis vinifera] >gi|731423659|ref|XP_010662572.1| PREDICTED: uncharacterized protein LOC100248390 isoform X1 [Vitis vinifera]	PREDICTED: Nelumbo nucifera uncharacterized LOC104603986 (LOC104603986), transcript variant X7, mRNA	--	--	--	--	--
Cluster-20096.52119	1.3341	7.16794	-2.42667	1.3e-11	4.17e-09	TRUE	PX domain-containing protein/PXA domain-containing protein/Nexin_C domain-containing protein [Cephalotus follicularis]	PREDICTED: Hevea brasiliensis uncharacterized LOC110645687 (LOC110645687), mRNA	--	--	PF02194//PF08628//PF00787	--	GO:0043168//GO:0005488//GO:0035091//GO:0005543//GO:0008289//GO:0043167
Cluster-20096.83692	0.0097949	1.0485	-6.74634	1.34e-11	4.27e-09	TRUE	Myotubularin family [Trema orientalis]	PREDICTED: Quercus suber phosphatidylinositol-3-phosphatase myotubularin-1-like (LOC112035082), partial mRNA	1511	Phosphatidylinositol-3-phosphatase myotubularin-1 OS=Arabidopsis thaliana OX=3702 GN=MTM1 PE=1 SV=1	--	--	--
Cluster-20096.71327	0.0122031	2.21669	-7.50859	1.36e-11	4.32e-09	TRUE	probable protein phosphatase 2C 63 [Durio zibethinus]	PREDICTED: Quercus suber probable protein phosphatase 2C 63 (LOC111999279), mRNA	1351	Probable protein phosphatase 2C 78 OS=Oryza sativa subsp. japonica OX=39947 GN=Os12g0580900 PE=2 SV=1	Protein	--	catalytic activity
Cluster-20096.23960	17.9987	2.14931	3.06513	1.38e-11	4.36e-09	TRUE	BURP domain-containing protein BNM2A-like [Quercus suber] >gi|1344079396|ref|XP_023923668.1| BURP domain-containing protein BNM2A-like [Quercus suber] >gi|1336367543|gb|POE96659.1| burp domain-containing protein bnm2a [Quercus suber]	--	484	BURP domain-containing protein BNM2C OS=Brassica napus OX=3708 GN=BNM2C PE=2 SV=1	BURP domain	--	--
Cluster-20096.11699	1.53318	0.0152275	6.65836	1.44e-11	4.52e-09	TRUE	rop guanine nucleotide exchange factor 3-like [Hevea brasiliensis]	PREDICTED: Hevea brasiliensis rop guanine nucleotide exchange factor 3-like (LOC110660078), mRNA	449	Rop guanine nucleotide exchange factor 4 OS=Arabidopsis thaliana OX=3702 GN=ROPGEF4 PE=1 SV=1	PRONE	--	Rho guanyl-nucleotide exchange factor activity//Ras guanyl-nucleotide exchange factor activity//guanyl-nucleotide exchange factor activity//enzyme binding//Ras GTPase binding//small GTPase binding//GTPase binding//Rho GTPase binding//protein binding//molecular function regulator//binding
Cluster-20096.58139	5.13523	0.798233	2.68383	1.44e-11	4.52e-09	TRUE	nuclear poly(A) polymerase 4-like isoform X1 [Manihot esculenta]	PREDICTED: Glycine max nuclear poly(A) polymerase 4-like (LOC100783237), mRNA	Q8VYW1	1.5e-45	PF04926	GO:0008152//GO:0006139//GO:0009987//GO:0006725//GO:0090304//GO:0034641//GO:0006807//GO:0043631//GO:1901360//GO:0046483//GO:0016070//GO:0044238//GO:0044237//GO:0043170//GO:0071704	GO:0005488//GO:0003676//GO:1901363//GO:0097159//GO:0003723
Cluster-20096.73100	0.152586	3.53928	-4.52986	1.43e-11	4.52e-09	TRUE	probable serine/threonine-protein phosphatase 2A regulatory subunit B'' subunit TON2 isoform X2 [Durio zibethinus]	PREDICTED: Vitis vinifera probable serine/threonine-protein phosphatase 2A regulatory subunit B'' subunit TON2 (LOC100247694), mRNA	766	Probable serine/threonine-protein phosphatase 2A regulatory subunit B'' subunit TON2 OS=Arabidopsis thaliana OX=3702 GN=TON2 PE=1 SV=1	--	--	--
Cluster-20096.65805	0.0109284	1.40256	-7.00704	1.48e-11	4.64e-09	TRUE	PREDICTED: formin-like protein 6 [Pyrus x bretschneideri]	PREDICTED: Vitis vinifera formin-like protein 13 (LOC100249846), mRNA	1598	Formin-like protein 13 OS=Arabidopsis thaliana OX=3702 GN=FH13 PE=2 SV=3	--	--	--
Cluster-20096.15486	0.252167	4.16832	-4.04207	1.5e-11	4.68e-09	TRUE	reverse transcriptase [Corchorus capsularis]	--	--	--	--	--	--
Cluster-20096.33619	0.453138	24.1995	-5.74076	1.52e-11	4.72e-09	TRUE	hypothetical protein GOBAR_AA24741 [Gossypium barbadense]	PREDICTED: Citrus sinensis glutamate synthase [NADH], amyloplastic (LOC102620225), transcript variant X2, mRNA	Q9LV03	0	PF00310//PF01493//PF01645//PF04898	GO:0044238//GO:0044283//GO:0019752//GO:0044249//GO:0006807//GO:0044281//GO:0009064//GO:1901576//GO:0043650//GO:0006520//GO:0071704//GO:1901605//GO:1901607//GO:0008652//GO:0009987//GO:0009058//GO:0008152//GO:0043436//GO:0055114//GO:0043648//GO:1901564//GO:1901566//GO:0006082//GO:0046394//GO:0016053//GO:0044237//GO:0006536//GO:0006537//GO:0009084	GO:0015930//GO:0016638//GO:0016491//GO:0003824
Cluster-20096.98758	0.218954	3.77592	-4.10033	1.55e-11	4.81e-09	TRUE	--	--	--	--	--	--	--
Cluster-24562.0	1.58303	0.081647	4.28141	1.56e-11	4.81e-09	TRUE	--	--	--	--	--	--	--
Cluster-20096.54514	21.6749	2.33859	3.21198	1.57e-11	4.83e-09	TRUE	phosphatidylinositol 3,4,5-trisphosphate 3-phosphatase and protein-tyrosine-phosphatase PTEN2A [Quercus suber] >gi|1336377030|gb|POF03608.1| phosphatidylinositol 3,4,5-trisphosphate 3-phosphatase and protein-tyrosine-phosphatase pten2a [Quercus suber]	PREDICTED: Durio zibethinus phosphatidylinositol 3,4,5-trisphosphate 3-phosphatase and protein-tyrosine-phosphatase PTEN2A-like (LOC111308968), transcript variant X4, mRNA	746	Phosphatidylinositol 3,4,5-trisphosphate 3-phosphatase and protein-tyrosine-phosphatase PTEN2A OS=Arabidopsis thaliana OX=3702 GN=PTEN2A PE=1 SV=1	--	--	--
Cluster-20096.39773	8.14434	0.718557	3.50047	1.66e-11	5.09e-09	TRUE	AP-1 complex subunit gamma-2-like [Citrus sinensis]	PREDICTED: Quercus suber AP-1 complex subunit gamma-2-like (LOC112015360), mRNA	Q9ZUI6	1.2e-107	--	--	--
Cluster-20096.93450	0.726913	9.12571	-3.65579	1.67e-11	5.1e-09	TRUE	hypothetical protein GOBAR_AA10082 [Gossypium barbadense]	--	235	Pentatricopeptide repeat-containing protein At1g62670, mitochondrial OS=Arabidopsis thaliana OX=3702 GN=At1g62670 PE=3 SV=2	PPR//PPR//PPR//Pentatricopeptide	--	--
Cluster-20096.89937	1.02024	5.43288	-2.41116	1.68e-11	5.14e-09	TRUE	PREDICTED: protein NRDE2 homolog isoform X1 [Vitis vinifera] >gi|297742796|emb|CBI35476.3| unnamed protein product, partial [Vitis vinifera]	PREDICTED: Juglans regia protein NRDE2 homolog (LOC109012102), partial mRNA	307	Protein NRDE2 homolog OS=Homo sapiens OX=9606 GN=NRDE2 PE=1 SV=3	--	--	--
Cluster-20096.38575	0.0328243	3.50759	-6.74356	1.87e-11	5.68e-09	TRUE	PREDICTED: uncharacterized protein LOC109003159 [Juglans regia]	--	774	Small ribosomal subunit biogenesis GTPase RsgA 1, mitochondrial OS=Arabidopsis thaliana OX=3702 GN=rsgA PE=2 SV=1	--	--	--
Cluster-20096.85660	0.0115778	1.25301	-6.76143	1.99e-11	6.02e-09	TRUE	PREDICTED: uncharacterized protein LOC109008179 [Juglans regia] >gi|1098761151|ref|XP_018843732.1| PREDICTED: uncharacterized protein LOC109008179 [Juglans regia]	PREDICTED: Juglans regia uncharacterized LOC109008179 (LOC109008179), transcript variant X2, mRNA	Q8CD15	3.3e-14	PF08007	--	--
Cluster-20096.13945	1.48364	0.0100525	7.20905	2.13e-11	6.44e-09	TRUE	protein UPSTREAM OF FLC [Hevea brasiliensis] >gi|1216949192|ref|XP_021670840.1| protein UPSTREAM OF FLC [Hevea brasiliensis] >gi|1216949194|ref|XP_021670841.1| protein UPSTREAM OF FLC [Hevea brasiliensis]	PREDICTED: Juglans regia protein UPSTREAM OF FLC (LOC108989712), transcript variant X2, mRNA	293	Protein UPSTREAM OF FLC OS=Arabidopsis thaliana OX=3702 GN=UFC PE=2 SV=1	Domain of unknown function (DUF966)	--	--
Cluster-20096.6984	0.0102502	1.11817	-6.7725	2.27e-11	6.85e-09	TRUE	uncharacterized protein LOC107423487 [Ziziphus jujuba]	PREDICTED: Citrus sinensis U5 small nuclear ribonucleoprotein 40 kDa protein (LOC102625933), mRNA	--	--	--	--	--
Cluster-20096.87281	0.00876668	0.879482	-6.65168	2.32e-11	6.95e-09	TRUE	serine/threonine-protein kinase ATM [Ziziphus jujuba]	PREDICTED: Quercus suber serine/threonine-protein kinase ATM-like (LOC112019333), mRNA	Q9M3G7	0	--	--	--
Cluster-20096.92095	3.86825	0.0322941	6.90745	2.33e-11	6.98e-09	TRUE	hypothetical protein VITISV_026451 [Vitis vinifera]	PREDICTED: Ricinus communis DEAD-box ATP-dependent RNA helicase 20 (LOC8280293), transcript variant X2, misc_RNA	Q8W4R3	6.3e-18	PF00271	--	--
Cluster-20096.25164	0.0122233	1.23252	-6.6599	2.36e-11	7.05e-09	TRUE	protein UPSTREAM OF FLC [Hevea brasiliensis] >gi|1216949192|ref|XP_021670840.1| protein UPSTREAM OF FLC [Hevea brasiliensis] >gi|1216949194|ref|XP_021670841.1| protein UPSTREAM OF FLC [Hevea brasiliensis]	PREDICTED: Juglans regia protein UPSTREAM OF FLC (LOC108989712), transcript variant X2, mRNA	293	Protein UPSTREAM OF FLC OS=Arabidopsis thaliana OX=3702 GN=UFC PE=2 SV=1	Domain	--	--
Cluster-20096.72831	0.873992	7.43705	-3.08876	2.39e-11	7.09e-09	TRUE	paired amphipathic helix protein Sin3-like 2 isoform X1 [Manihot esculenta] >gi|1216228170|ref|XP_021602255.1| paired amphipathic helix protein Sin3-like 2 isoform X1 [Manihot esculenta]	PREDICTED: Hevea brasiliensis paired amphipathic helix protein Sin3-like 2 (LOC110664199), transcript variant X5, mRNA	Q9LFQ3	1.1e-282	PF08295//PF02671	GO:0032774//GO:0019222//GO:0031326//GO:0031323//GO:0090304//GO:0044249//GO:0034641//GO:0006807//GO:0034645//GO:1901362//GO:0050789//GO:0097659//GO:0080090//GO:0006139//GO:0044260//GO:2000112//GO:0071704//GO:0010467//GO:0065007//GO:1901360//GO:0010468//GO:0018130//GO:1901576//GO:0019219//GO:0006725//GO:0009987//GO:0009889//GO:1903506//GO:0050794//GO:0009058//GO:0009059//GO:0051171//GO:0008152//GO:…	--
Cluster-20096.19843	0.0160436	0.846003	-5.75494	2.45e-11	7.25e-09	TRUE	PREDICTED: uncharacterized protein LOC100254039 [Vitis vinifera] >gi|1105481416|ref|XP_019079816.1| PREDICTED: uncharacterized protein LOC100254039 [Vitis vinifera]	PREDICTED: Vitis vinifera uncharacterized LOC100254039 (LOC100254039), transcript variant X2, mRNA	--	--	--	--	--
Cluster-20096.75325	0.0183319	1.59501	-6.44664	2.49e-11	7.35e-09	TRUE	triacylglycerol lipase 1 isoform X2 [Quercus suber]	PREDICTED: Quercus suber triacylglycerol lipase 1 (LOC112015189), transcript variant X2, mRNA	813	Triacylglycerol lipase 1 OS=Arabidopsis thaliana OX=3702 GN=LIP1 PE=1 SV=1	Partial alpha/beta-hydrolase lipase region//Alpha/beta hydrolase family//alpha/beta hydrolase fold	primary metabolic process//lipid metabolic process//metabolic process//organic substance metabolic process	--
Cluster-20096.95678	0.156966	3.12236	-4.3203	2.52e-11	7.41e-09	TRUE	GDP-mannose 3,5-epimerase 1 [Morus notabilis]	PREDICTED: Malus x domestica mediator of RNA polymerase II transcription subunit 14-like (LOC103430508), mRNA	Q9SR02	1.2e-154	PF08638	GO:0032774//GO:0019222//GO:0044249//GO:0034641//GO:0034645//GO:1901362//GO:1901360//GO:0080090//GO:0006139//GO:0060255//GO:0009987//GO:0006725//GO:1903506//GO:2001141//GO:0046483//GO:0051252//GO:0019438//GO:0031326//GO:0031323//GO:0090304//GO:0006807//GO:0043170//GO:0097659//GO:1901576//GO:0044260//GO:2000112//GO:0050789//GO:0071704//GO:0010467//GO:0006357//GO:0065007//GO:0006366//GO:0010468//GO:…	GO:0003712//GO:0140110
Cluster-20096.27347	0.0102104	1.1663	-6.83985	2.57e-11	7.56e-09	TRUE	PREDICTED: myosin-15 [Juglans regia]	PREDICTED: Hevea brasiliensis myosin-15-like (LOC110662244), transcript variant X2, mRNA	Q0WPU1	3.7e-240	PF00612//PF00063	--	GO:0035639//GO:1901363//GO:0008144//GO:0005488//GO:0000166//GO:1901265//GO:0043167//GO:0017076//GO:0003774//GO:0005524//GO:0016787//GO:0017111//GO:0036094//GO:0003824//GO:0016818//GO:0030554//GO:0097367//GO:0097159//GO:0016817//GO:0016462//GO:0032559//GO:0005515//GO:0032555//GO:0043168//GO:0032553
Cluster-20096.12480	0.183406	2.00445	-3.44562	2.6e-11	7.6e-09	TRUE	tripeptidyl-peptidase 2 isoform X1 [Rosa chinensis] >gi|1358185634|gb|PRQ60108.1| putative tripeptidyl-peptidase II [Rosa chinensis]	PREDICTED: Pyrus x bretschneideri tripeptidyl-peptidase 2-like (LOC103932208), transcript variant X2, mRNA	F4JVN6	1.3e-104	--	--	--
Cluster-20096.94807	0.126181	1.89266	-3.90493	2.6e-11	7.6e-09	TRUE	--	--	--	--	--	--	--
Cluster-20096.13635	0.346883	7.83975	-4.49127	2.65e-11	7.71e-09	TRUE	--	PREDICTED: Glycine max ATP-dependent helicase BRM-like (LOC100805894), transcript variant X1, mRNA	--	--	--	--	--
Cluster-20096.6421	0.0128056	1.83735	-7.1683	2.67e-11	7.74e-09	TRUE	probable inactive leucine-rich repeat receptor-like protein kinase At3g03770 [Citrus clementina] >gi|568850957|ref|XP_006479162.1| probable inactive leucine-rich repeat receptor-like protein kinase At3g03770 [Citrus sinensis] >gi|557545748|gb|ESR56726.1| hypothetical protein CICLE_v10018927mg [Citrus clementina] >gi|557545749|gb|ESR56727.1| hypothetical protein CICLE_v10018927mg [Citrus clementin…	PREDICTED: Vitis vinifera probable inactive leucine-rich repeat receptor-like protein kinase At3g03770 (LOC100243272), transcript variant X4, mRNA	2446	Probable inactive leucine-rich repeat receptor-like protein kinase At3g03770 OS=Arabidopsis thaliana OX=3702 GN=At3g03770 PE=2 SV=1	Protein//Protein//Leucine	phosphorylation//nitrogen compound metabolic process//cellular protein metabolic process//cellular macromolecule metabolic process//organic substance metabolic process//protein phosphorylation//cellular process//cellular protein modification process//macromolecule modification//protein modification process//metabolic process//primary metabolic process//organonitrogen compound metabolic process//p…	purine ribonucleoside triphosphate binding//drug binding//binding//nucleotide binding//heterocyclic compound binding//nucleoside phosphate binding//anion binding//ion binding//transferase activity//protein kinase activity//purine nucleotide binding//ATP binding//kinase activity//catalytic activity, acting on a protein//small molecule binding//catalytic activity//adenyl nucleotide binding//transfe…
Cluster-20096.27989	0.0340756	1.4662	-5.4672	2.68e-11	7.75e-09	TRUE	PREDICTED: probable LRR receptor-like serine/threonine-protein kinase At1g53420 isoform X1 [Populus euphratica]	--	375	Probable leucine-rich repeat receptor-like protein kinase At1g35710 OS=Arabidopsis thaliana OX=3702 GN=At1g35710 PE=2 SV=1	Leucine//Leucine	--	binding//protein binding
Cluster-20096.82221	0.010638	1.26311	-6.89516	2.9e-11	8.37e-09	TRUE	PREDICTED: WD repeat-containing protein 48 isoform X1 [Vitis vinifera] >gi|1104597420|ref|XP_019080494.1| PREDICTED: WD repeat-containing protein 48 isoform X1 [Vitis vinifera] >gi|1104597424|ref|XP_019080495.1| PREDICTED: WD repeat-containing protein 48 isoform X1 [Vitis vinifera]	PREDICTED: Vitis vinifera WD repeat-containing protein 48 (LOC100248769), transcript variant X5, mRNA	Q8BH57	1.4e-98	--	--	--
Cluster-20096.49104	1.98502	14.8547	-2.90218	3.05e-11	8.75e-09	TRUE	histidine kinase 3 isoform X2 [Manihot esculenta] >gi|1035902737|gb|OAY32336.1| hypothetical protein MANES_13G010500 [Manihot esculenta]	PREDICTED: Populus euphratica histidine kinase 3-like (LOC105123021), transcript variant X1, mRNA	392	Histidine kinase 3 OS=Arabidopsis thaliana OX=3702 GN=AHK3 PE=1 SV=1	--	--	--
Cluster-20096.79777	0.0301628	3.00593	-6.64307	3.05e-11	8.75e-09	TRUE	PREDICTED: DExH-box ATP-dependent RNA helicase DExH3 [Nelumbo nucifera]	PREDICTED: Prunus mume DExH-box ATP-dependent RNA helicase DExH3 (LOC103338743), mRNA	F4HYJ7	1.2e-121	--	--	--
Cluster-20096.49284	0.00832478	0.746654	-6.49042	3.14e-11	8.97e-09	TRUE	hypothetical protein COLO4_08409 [Corchorus olitorius]	PREDICTED: Quercus suber dual specificity protein kinase YAK1 homolog (LOC111989451), transcript variant X3, mRNA	Q8RWH3	4.5e-163	PF07714//PF00069	GO:0016310//GO:0006807//GO:0044267//GO:0044260//GO:0071704//GO:0006468//GO:0009987//GO:0006464//GO:0043412//GO:0036211//GO:0008152//GO:0044238//GO:1901564//GO:0019538//GO:0044237//GO:0043170//GO:0006796//GO:0006793	GO:0035639//GO:0008144//GO:0005488//GO:0000166//GO:1901363//GO:1901265//GO:0043168//GO:0043167//GO:0016740//GO:0004672//GO:0017076//GO:0005524//GO:0016301//GO:0140096//GO:0036094//GO:0003824//GO:0030554//GO:0016772//GO:0097367//GO:0032559//GO:0032555//GO:0097159//GO:0016773//GO:0032553
Cluster-20096.92660	0.0162528	1.57737	-6.60443	3.16e-11	8.99e-09	TRUE	uncharacterized protein LOC110656374 [Hevea brasiliensis]	PREDICTED: Nicotiana sylvestris uncharacterized LOC104236151 (LOC104236151), transcript variant X2, misc_RNA	--	--	Transposase-associated domain//Transposase family tnp2	--	--
Cluster-20096.16826	0.0239234	1.18418	-5.60273	3.18e-11	9.02e-09	TRUE	--	--	--	--	--	--	--
Cluster-20096.55383	3.36254	13.0667	-1.95814	3.19e-11	9.02e-09	TRUE	uncharacterized protein At3g06530 isoform X1 [Hevea brasiliensis]	PREDICTED: Vitis vinifera uncharacterized protein At3g06530 (LOC100256070), mRNA	Q9C8Z4	0	--	--	--
Cluster-20096.35591	0.0123215	1.97667	-7.32937	3.23e-11	9.13e-09	TRUE	PREDICTED: target of Myb protein 1 [Theobroma cacao] >gi|508782436|gb|EOY29692.1| ENTH/VHS/GAT family protein [Theobroma cacao]	PREDICTED: Juglans regia TOM1-like protein 2 (LOC109009508), mRNA	793	TOM1-like protein 9 OS=Arabidopsis thaliana OX=3702 GN=TOL9 PE=1 SV=1	--	--	--
Cluster-20096.78420	19.8355	2.26452	3.13117	3.25e-11	9.14e-09	TRUE	hypothetical protein CDL15_Pgr007237 [Punica granatum]	--	681	Cyclic nucleotide-gated ion channel 4 OS=Arabidopsis thaliana OX=3702 GN=CNGC4 PE=2 SV=2	--	--	--
Cluster-20096.19974	0.0260091	2.16064	-6.38014	3.34e-11	9.37e-09	TRUE	--	--	--	--	--	--	--
Cluster-20096.14720	0.0829606	6.49752	-6.28936	3.58e-11	1e-08	TRUE	NB-ARC domain-containing disease resistance protein, putative [Theobroma cacao]	--	194	Probable disease resistance protein At4g27220 OS=Arabidopsis thaliana OX=3702 GN=At4g27220 PE=2 SV=1	--	--	--
Cluster-20096.92414	0.418735	3.69745	-3.14178	3.6e-11	1.01e-08	TRUE	PREDICTED: zinc finger CCCH domain-containing protein 41 [Vitis vinifera] >gi|731419004|ref|XP_010660871.1| PREDICTED: zinc finger CCCH domain-containing protein 41 [Vitis vinifera] >gi|1104644573|ref|XP_019080533.1| PREDICTED: zinc finger CCCH domain-containing protein 41 [Vitis vinifera] >gi|1104644581|ref|XP_019080534.1| PREDICTED: zinc finger CCCH domain-containing protein 41 [Vitis vinifera]	PREDICTED: Hevea brasiliensis zinc finger CCCH domain-containing protein 41-like (LOC110632368), mRNA	Q9LVX1	6.3e-128	--	--	--
Cluster-20096.62098	0.744991	5.94484	-2.99681	3.7e-11	1.03e-08	TRUE	PREDICTED: protein CROWDED NUCLEI 1 isoform X2 [Vitis vinifera]	PREDICTED: Vitis vinifera protein CROWDED NUCLEI 1 (LOC100248029), transcript variant X2, mRNA	2160	Protein CROWDED NUCLEI 1 OS=Arabidopsis thaliana OX=3702 GN=CRWN1 PE=1 SV=1	--	--	--
Cluster-20096.91453	0.0131344	1.67031	-6.99444	3.77e-11	1.05e-08	TRUE	putative ion channel POLLUX-like 2 [Quercus suber] >gi|1336400808|gb|POF22598.1| putative ion channel pollux-like 2 [Quercus suber]	PREDICTED: Quercus suber putative ion channel POLLUX-like 2 (LOC111996679), mRNA	2562	Putative ion channel POLLUX-like 2 OS=Arabidopsis thaliana OX=3702 GN=At5g43745 PE=2 SV=1	--	--	--
Cluster-20096.13793	0.0406051	3.42346	-6.40164	3.79e-11	1.05e-08	TRUE	uncharacterized protein K02A2.6-like [Morus notabilis]	--	180	Transposon Ty3-G Gag-Pol polyprotein OS=Saccharomyces cerevisiae (strain ATCC 204508 / S288c) OX=559292 GN=TY3B-G PE=1 SV=3	Reverse transcriptase (RNA-dependent DNA polymerase)	--	--
Cluster-20096.56929	0.00740278	0.644906	-6.44905	3.85e-11	1.06e-08	TRUE	PREDICTED: alpha-glucan water dikinase 2 isoform X1 [Prunus mume]	PREDICTED: Prunus persica alpha-glucan water dikinase 2 (LOC18792306), transcript variant X5, mRNA	Q9STV0	0	PF01326	GO:0016310//GO:0009987//GO:0008152//GO:0006796//GO:0044237//GO:0006793	GO:0016301//GO:0035639//GO:0008144//GO:0036094//GO:0003824//GO:0005488//GO:0000166//GO:1901363//GO:1901265//GO:0043168//GO:0030554//GO:0097367//GO:0016772//GO:0043167//GO:0016740//GO:0032559//GO:0032553//GO:0032555//GO:0017076//GO:0097159//GO:0005524
Cluster-20096.89526	1.95591	0.00773042	7.98549	3.85e-11	1.06e-08	TRUE	protein rrc1 [Quercus suber]	PREDICTED: Quercus suber protein RRC1-like (LOC112031059), transcript variant X1, mRNA	Q9C5J3	0	--	--	--
Cluster-20096.97856	0.0443232	1.90988	-5.40681	3.92e-11	1.08e-08	TRUE	PREDICTED: uncharacterized protein LOC105133583 isoform X6 [Populus euphratica]	--	--	--	--	--	--
Cluster-20096.73016	3.99941	0.0166187	7.91316	4.1e-11	1.12e-08	TRUE	uncharacterized protein LOC110816018 isoform X2 [Carica papaya] >gi|1227927914|ref|XP_021899721.1| uncharacterized protein LOC110816018 isoform X2 [Carica papaya]	PREDICTED: Vitis vinifera uncharacterized LOC100264883 (LOC100264883), transcript variant X1, mRNA	--	--	--	--	--
Cluster-20096.32809	0.0266297	3.74249	-7.13876	4.11e-11	1.12e-08	TRUE	PREDICTED: nucleolar protein 56 [Vitis vinifera]	Chunia bucklandioides clone c1815_N49 microsatellite sequence	O94514	1.9e-131	PF01798//PF08156	--	--
Cluster-20096.92674	0.0120513	1.85521	-7.26999	4.15e-11	1.13e-08	TRUE	L-arabinokinase isoform X2 [Jatropha curcas]	PREDICTED: Vitis vinifera L-arabinokinase (LOC100267958), mRNA	O23461	0	--	--	--
Cluster-20096.25662	0.223298	3.0621	-3.77555	4.22e-11	1.14e-08	TRUE	uncharacterized protein LOC18786141 isoform X2 [Prunus persica] >gi|1139790481|gb|ONI23908.1| hypothetical protein PRUPE_2G215600 [Prunus persica]	PREDICTED: Prunus avium uncharacterized LOC110767568 (LOC110767568), transcript variant X2, mRNA	--	--	--	--	--
Cluster-20096.49581	0.0144711	1.60369	-6.79574	4.44e-11	1.2e-08	TRUE	--	--	--	--	--	--	--
Cluster-20096.78153	0.00578524	1.17418	-7.66811	4.44e-11	1.2e-08	TRUE	PREDICTED: protein CHROMATIN REMODELING 5 [Juglans regia]	PREDICTED: Quercus suber protein CHROMATIN REMODELING 5 (LOC111997821), mRNA	F4IV99	0	--	--	--
Cluster-20096.4764	0.0199182	1.69316	-6.4131	4.5e-11	1.21e-08	TRUE	uncharacterized protein LOC111994730 [Quercus suber] >gi|1336337566|gb|POE73180.1| nucleoporin like [Quercus suber]	PREDICTED: Quercus suber uncharacterized LOC111994730 (LOC111994730), mRNA	--	--	--	--	--
Cluster-20096.87928	0.0142747	1.33721	-6.55344	4.93e-11	1.32e-08	TRUE	uncharacterized protein CFP56_37774 [Quercus suber]	PREDICTED: Quercus suber protein EMBRYO SAC DEVELOPMENT ARREST 30 (LOC112003901), mRNA	1875	Protein EMBRYO SAC DEVELOPMENT ARREST 30 OS=Arabidopsis thaliana OX=3702 GN=EDA30 PE=2 SV=1	GDP-fucose protein O-fucosyltransferase	--	--
Cluster-20096.67387	0.0105921	1.01524	-6.58624	5.07e-11	1.36e-08	TRUE	cadmium/zinc-transporting ATPase HMA3-like [Quercus suber] >gi|1336391004|gb|POF14810.1| cadmium/zinc-transporting atpase hma2 [Quercus suber]	PREDICTED: Durio zibethinus putative inactive cadmium/zinc-transporting ATPase HMA3 (LOC111303454), transcript variant X3, mRNA	2328	Putative cadmium/zinc-transporting ATPase HMA4 OS=Arabidopsis thaliana OX=3702 GN=HMA4 PE=1 SV=2	haloacid//E1-E2	--	--
Cluster-20096.36267	0.0382439	3.74362	-6.61648	5.16e-11	1.37e-08	TRUE	B-box zinc finger protein 19-like isoform X1 [Manihot esculenta] >gi|1216284184|ref|XP_021626780.1| B-box zinc finger protein 19-like isoform X1 [Manihot esculenta] >gi|1216284186|ref|XP_021626781.1| B-box zinc finger protein 19-like isoform X1 [Manihot esculenta] >gi|1216284188|ref|XP_021626782.1| B-box zinc finger protein 19-like isoform X1 [Manihot esculenta] >gi|1035907597|gb|OAY37194.1| hypo…	PREDICTED: Durio zibethinus B-box zinc finger protein 19-like (LOC111308815), transcript variant X5, mRNA	493	B-box zinc finger protein 19 OS=Arabidopsis thaliana OX=3702 GN=BBX19 PE=1 SV=1	--	--	--
Cluster-20096.43384	0.0097949	0.822434	-6.39593	5.17e-11	1.37e-08	TRUE	PREDICTED: DNA topoisomerase 1-like [Juglans regia]	PREDICTED: Quercus suber DNA topoisomerase 1 alpha-like (LOC112034222), transcript variant X4, mRNA	P30181	6.2e-254	--	--	--
Cluster-20096.92415	0.0150322	1.19728	-6.31921	5.32e-11	1.41e-08	TRUE	zinc finger ccch domain-containing protein 41 [Quercus suber]	PREDICTED: Hevea brasiliensis zinc finger CCCH domain-containing protein 41-like (LOC110632368), mRNA	Q9LVX1	3.6e-93	--	--	--
Cluster-20096.18392	0.00961337	1.02617	-6.74128	5.37e-11	1.42e-08	TRUE	PREDICTED: probable phospholipid-transporting ATPase 8 [Vitis vinifera]	PREDICTED: Ziziphus jujuba probable phospholipid-transporting ATPase 8 (LOC107415297), mRNA	Q9LK90	0	--	--	--
Cluster-20096.71451	0.154512	2.72594	-4.13594	5.46e-11	1.44e-08	TRUE	kinesin-like protein KIN-7K, chloroplastic isoform X1 [Durio zibethinus] >gi|1269910519|ref|XP_022766847.1| kinesin-like protein KIN-7K, chloroplastic isoform X1 [Durio zibethinus] >gi|1269910521|ref|XP_022766848.1| kinesin-like protein KIN-7K, chloroplastic isoform X1 [Durio zibethinus]	PREDICTED: Prunus avium kinesin-like protein KIN-7K, chloroplastic (LOC110755853), transcript variant X3, mRNA	F4J8L3	7.6e-278	PF16796//PF00225	GO:0006928//GO:0009987//GO:0007017//GO:0007018	GO:0035639//GO:0005488//GO:0000166//GO:1901363//GO:1901265//GO:0043168//GO:0043167//GO:0017076//GO:0003774//GO:0003777//GO:0016787//GO:0015631//GO:0008017//GO:0017111//GO:0036094//GO:0003824//GO:0008144//GO:0016818//GO:0008092//GO:0097367//GO:0097159//GO:0030554//GO:0016817//GO:0016462//GO:0032559//GO:0005524//GO:0005515//GO:0032555//GO:0032553
Cluster-20096.92187	0.0463447	2.09175	-5.53517	5.52e-11	1.45e-08	TRUE	unnamed protein product, partial [Vitis vinifera]	PREDICTED: Quercus suber uncharacterized LOC111987089 (LOC111987089), transcript variant X4, mRNA	Q9Y5W8	1.5e-09	PF02194//PF00787	--	GO:0043168//GO:0005488//GO:0035091//GO:0005543//GO:0008289//GO:0043167
Cluster-20096.20404	0.0183777	1.67627	-6.51437	5.88e-11	1.54e-08	TRUE	PREDICTED: prolycopene isomerase, chloroplastic isoform X2 [Fragaria vesca subsp. vesca]	PREDICTED: Fragaria vesca subsp. vesca prolycopene isomerase, chloroplastic (LOC101305380), transcript variant X2, mRNA	447	Prolycopene isomerase, chloroplastic OS=Arabidopsis thaliana OX=3702 GN=CRTISO PE=1 SV=2	--	--	--
Cluster-20096.57417	0.0682113	1.24867	-4.18712	5.94e-11	1.55e-08	TRUE	protein HIRA isoform X1 [Jatropha curcas] >gi|643729879|gb|KDP37588.1| hypothetical protein JCGZ_07934 [Jatropha curcas]	PREDICTED: Quercus suber protein HIRA (LOC111994616), transcript variant X1, mRNA	2774	Protein HIRA OS=Oryza sativa subsp. japonica OX=39947 GN=Os09g0567700 PE=2 SV=1	--	--	--
Cluster-20096.65212	1.70639	0.0723769	4.5759	5.96e-11	1.56e-08	TRUE	--	--	--	--	--	--	--
Cluster-20096.15254	0.0643336	1.62817	-4.6362	6.05e-11	1.57e-08	TRUE	e3 ubiquitin-protein ligase shprh [Quercus suber]	PREDICTED: Citrus clementina E3 ubiquitin-protein ligase SHPRH (LOC18043609), transcript variant X2, mRNA	Q7TPQ3	7.2e-13	--	--	--
Cluster-20096.80727	0.00832855	0.781944	-6.55716	6.06e-11	1.57e-08	TRUE	MATH domain-containing protein At5g43560 [Herrania umbratica]	PREDICTED: Herrania umbratica MATH domain-containing protein At5g43560 (LOC110421090), mRNA	1863	TNF receptor-associated factor homolog 1b OS=Arabidopsis thaliana OX=3702 GN=TRAF1B PE=1 SV=1	--	--	--
Cluster-20096.93414	0.045617	2.19826	-5.58529	6.08e-11	1.57e-08	TRUE	unnamed protein product, partial [Vitis vinifera]	PREDICTED: Nicotiana tabacum uncharacterized LOC107815439 (LOC107815439), mRNA	--	--	--	--	--
Cluster-20096.20685	0.177639	3.19072	-4.15817	6.3e-11	1.63e-08	TRUE	ABC transporter C family member 12-like [Hevea brasiliensis]	PREDICTED: Vitis vinifera ABC transporter C family member 12 (LOC100246392), transcript variant X2, mRNA	1440	ABC transporter C family member 12 OS=Arabidopsis thaliana OX=3702 GN=ABCC12 PE=2 SV=1	--	--	--
Cluster-20096.16171	0.18899	5.61219	-4.88319	6.82e-11	1.75e-08	TRUE	PREDICTED: probable RNA-binding protein 46 isoform X2 [Vitis vinifera]	--	214	RNA-binding protein 47 OS=Pongo abelii OX=9601 GN=RBM47 PE=2 SV=2	--	--	--
Cluster-20096.43707	0.666553	13.6186	-4.35872	6.87e-11	1.76e-08	TRUE	KIP1-like protein [Corchorus capsularis]	--	445	COP1-interactive protein 1 OS=Arabidopsis thaliana OX=3702 GN=CIP1 PE=1 SV=1	--	--	--
Cluster-20096.6029	3.64635	18.2862	-2.32497	6.98e-11	1.79e-08	TRUE	--	--	--	--	--	--	--
Cluster-20096.53959	4.74479	27.022	-2.50968	7.2e-11	1.84e-08	TRUE	cellulose synthase A catalytic subunit 3 [UDP-forming] [Rosa chinensis] >gi|1358180181|gb|PRQ54655.1| putative cellulose synthase (UDP-forming) chromatin regulator PHD family [Rosa chinensis]	Betula platyphylla cellulose synthase 3 (CESA3) mRNA, complete cds	Q941L0	4.7e-210	--	--	--
Cluster-20096.36677	0.00513008	0.557324	-6.7671	7.46e-11	1.9e-08	TRUE	DExH-box ATP-dependent RNA helicase DExH14 [Quercus suber] >gi|1336360931|gb|POE91206.1| dexh-box atp-dependent rna helicase dexh14 [Quercus suber]	PREDICTED: Quercus suber DExH-box ATP-dependent RNA helicase DExH14 (LOC112039464), mRNA	Q9FNQ1	0	PF00271//PF02889//PF04851//PF00270	--	GO:0016787//GO:0035639//GO:0008144//GO:0036094//GO:0003824//GO:0005488//GO:0003676//GO:0003677//GO:0043167//GO:1901363//GO:1901265//GO:0043168//GO:0030554//GO:0097367//GO:0097159//GO:0000166//GO:0032559//GO:0032553//GO:0032555//GO:0017076//GO:0005524
Cluster-20096.69122	1.97673	0.0213064	6.53954	7.49e-11	1.9e-08	TRUE	unknown [Dimocarpus longan]	PREDICTED: Durio zibethinus small GTPase LIP1-like (LOC111291947), mRNA	Q9C5J9	5.1e-35	--	--	--
Cluster-20096.20687	0.0297487	2.30035	-6.27642	7.62e-11	1.93e-08	TRUE	ABC transporter [Macleaya cordata]	PREDICTED: Jatropha curcas ABC transporter C family member 12 (LOC105636877), transcript variant X3, mRNA	1283	ABC transporter C family member 12 OS=Arabidopsis thaliana OX=3702 GN=ABCC12 PE=2 SV=1	--	--	--
Cluster-20096.18826	1.1981	0.128755	3.21346	7.89e-11	1.99e-08	TRUE	hypothetical protein OsI_36206 [Oryza sativa Indica Group]	Escherichia coli strain BLR(DE3), complete genome	P43531	3.1e-228	PF00654//PF07690//PF00083	GO:0006811//GO:0006810//GO:0006820//GO:0006821//GO:0051234//GO:0051179//GO:0055085//GO:0015698	GO:0005215//GO:0005216//GO:0008308//GO:0022803//GO:0022838//GO:0005244//GO:0015318//GO:0008509//GO:0015075//GO:0022832//GO:0022857//GO:0015267//GO:0022836//GO:0015103//GO:0005247//GO:0022839//GO:0005253//GO:0005254//GO:0015108
Cluster-20096.61048	24.5938	3.58622	2.77796	8.23e-11	2.07e-08	TRUE	alcohol dehydrogenase-like 2 [Durio zibethinus]	PREDICTED: Jatropha curcas alcohol dehydrogenase-like 2 (LOC105630643), mRNA	684	Alcohol dehydrogenase-like 2 OS=Arabidopsis thaliana OX=3702 GN=At1g22440 PE=2 SV=1	--	--	--
Cluster-20096.88137	2.45886	0.0590871	5.37138	8.35e-11	2.1e-08	TRUE	PREDICTED: uncharacterized protein LOC109183825 [Ipomoea nil]	--	--	--	Reverse	--	hydrolase activity//catalytic activity, acting on RNA//endonuclease activity, active with either ribo- or deoxyribonucleic acids and producing 5'-phosphomonoesters//nuclease activity//endonuclease activity//ribonuclease activity//endoribonuclease activity//hydrolase activity, acting on ester bonds//catalytic activity//endoribonuclease activity, producing 5'-phosphomonoesters//RNA-DNA hybrid ribon…
Cluster-20096.21378	0.00806589	0.682038	-6.40508	8.39e-11	2.1e-08	TRUE	putative E3 ubiquitin-protein ligase RF298 [Quercus suber]	PREDICTED: Quercus suber putative E3 ubiquitin-protein ligase RF298 (LOC112009955), mRNA	789	Putative E3 ubiquitin-protein ligase RF298 OS=Arabidopsis thaliana OX=3702 GN=RF298 PE=2 SV=1	--	--	--
Cluster-20096.32255	0.0105195	1.23512	-6.87915	8.49e-11	2.12e-08	TRUE	PREDICTED: uncharacterized protein LOC103339820 [Prunus mume]	PREDICTED: Ziziphus jujuba uncharacterized LOC107424020 (LOC107424020), transcript variant X3, mRNA	231	Increased DNA methylation 1 OS=Arabidopsis thaliana OX=3702 GN=IDM1 PE=1 SV=1	PHD-finger//TPL-binding	--	--
Cluster-20096.67449	0.328015	4.37218	-3.72914	8.97e-11	2.24e-08	TRUE	hypothetical protein VITISV_017483 [Vitis vinifera]	Medicago truncatula clone mth2-72d18, complete sequence	201	Retrovirus-related Pol polyprotein from transposon RE1 OS=Arabidopsis thaliana OX=3702 GN=RE1 PE=2 SV=1	--	--	--
Cluster-20096.77002	0.00551743	0.561272	-6.67158	9.04e-11	2.25e-08	TRUE	PREDICTED: uncharacterized protein LOC100261463 isoform X1 [Vitis vinifera] >gi|731422357|ref|XP_010662092.1| PREDICTED: uncharacterized protein LOC100261463 isoform X1 [Vitis vinifera]	PREDICTED: Vitis vinifera uncharacterized LOC100261463 (LOC100261463), transcript variant X5, mRNA	138	Bromodomain adjacent to zinc finger domain protein 2B OS=Homo sapiens OX=9606 GN=BAZ2B PE=1 SV=3	--	--	--
Cluster-20096.95234	0.0822855	1.77582	-4.429	9.12e-11	2.26e-08	TRUE	methyl-CpG-binding domain-containing protein 9 [Ziziphus jujuba]	PREDICTED: Vitis vinifera methyl-CpG-binding domain-containing protein 9 (LOC100245816), transcript variant X1, mRNA	Q9SGH2	3.2e-99	--	--	--
Cluster-20096.23105	0.00963601	0.889507	-6.53231	9.15e-11	2.26e-08	TRUE	acyl-CoA-binding domain-containing protein 6 isoform X3 [Ziziphus jujuba]	PREDICTED: Juglans regia uncharacterized LOC108995030 (LOC108995030), mRNA	568	Acyl-CoA-binding domain-containing protein 6 OS=Oryza sativa subsp. japonica OX=39947 GN=ACBP6 PE=2 SV=1	Kelch//Galactose//Galactose	--	binding//protein binding
Cluster-20096.53907	0.39698	4.83653	-3.60576	9.95e-11	2.46e-08	TRUE	PREDICTED: RNA-binding protein 25-like isoform X3 [Populus euphratica]	PREDICTED: Citrus clementina RNA-binding protein 25 (LOC18043794), transcript variant X3, mRNA	P49756	9.2e-23	PF00076//PF01480	GO:0044238//GO:0008152//GO:0016071//GO:0009987//GO:0006725//GO:0090304//GO:0034641//GO:0006807//GO:1901360//GO:0046483//GO:0016070//GO:0006139//GO:0044237//GO:0043170//GO:0071704//GO:0010467//GO:0006396//GO:0006397	GO:0005488//GO:0003676//GO:1901363//GO:0097159
Cluster-20096.25534	5.51793	0.150427	5.20277	1.02e-10	2.51e-08	TRUE	--	--	--	--	--	--	--
Cluster-20096.55919	36.6864	1.24928	4.87518	1.04e-10	2.56e-08	TRUE	PREDICTED: 4-hydroxy-3-methylbut-2-en-1-yl diphosphate synthase (ferredoxin), chloroplastic [Juglans regia] >gi|1098826244|ref|XP_018819507.1| PREDICTED: 4-hydroxy-3-methylbut-2-en-1-yl diphosphate synthase (ferredoxin), chloroplastic [Juglans regia] >gi|1098826246|ref|XP_018819508.1| PREDICTED: 4-hydroxy-3-methylbut-2-en-1-yl diphosphate synthase (ferredoxin), chloroplastic [Juglans regia] >gi|1…	PREDICTED: Quercus suber 4-hydroxy-3-methylbut-2-en-1-yl diphosphate synthase (ferredoxin), chloroplastic (LOC112038287), transcript variant X2, mRNA	F4K0E8	6.2e-245	--	--	--
Cluster-20584.0	1.10534	0.0189248	5.87729	1.08e-10	2.65e-08	TRUE	alpha-mannosidase type II manG [Chondrus crispus] >gi|507107752|emb|CDF41187.1| alpha-mannosidase type II manG [Chondrus crispus]	Escherichia coli str. K-12 substr. MG1655 strain K-12 chromosome	P54746	0	PF02378//PF07748//PF02302//PF09261//PF01074//PF00359	GO:0006810//GO:0019318//GO:0005996//GO:0009401//GO:0044281//GO:0008152//GO:0051234//GO:0051179//GO:0044238//GO:0005975//GO:0008643//GO:0006013//GO:0071704//GO:0071702	GO:0016787//GO:0004559//GO:0015923//GO:0005215//GO:0016798//GO:0003824//GO:0008982//GO:0016773//GO:0016772//GO:0022857//GO:0016740//GO:0015144//GO:0022804//GO:0004553
Cluster-20096.45270	1.54606	17.6875	-3.51426	1.18e-10	2.87e-08	TRUE	30S ribosomal protein S1 [Morus notabilis]	--	--	--	--	--	--
Cluster-20096.80611	0.521192	4.06882	-2.96243	1.2e-10	2.92e-08	TRUE	Retrovirus-related Pol polyprotein from transposon TNT 1-94 [Cajanus cajan]	Vitis vinifera contig VV78X029242.5, whole genome shotgun sequence	1185	Retrovirus-related Pol polyprotein from transposon TNT 1-94 OS=Nicotiana tabacum OX=4097 PE=2 SV=1	--	--	--
Cluster-20096.46442	0.00559284	0.633438	-6.82637	1.21e-10	2.94e-08	TRUE	Chromodomain-helicase-DNA-binding protein 1 [Morus notabilis]	PREDICTED: Quercus suber protein CHROMATIN REMODELING 5 (LOC111997821), mRNA	F4IV99	0	--	--	--
Cluster-20096.22153	0.377864	3.7081	-3.2909	1.23e-10	2.98e-08	TRUE	hypothetical protein GOBAR_DD34530 [Gossypium barbadense]	PREDICTED: Vitis vinifera elongator complex protein 1 (LOC100247912), mRNA	Q9FNA4	7.8e-217	--	--	--
Cluster-20096.15858	0.0180268	1.58061	-6.45772	1.28e-10	3.08e-08	TRUE	hypothetical protein CFOL_v3_06062 [Cephalotus follicularis]	--	--	--	--	--	--
Cluster-20096.83001	0.0074162	1.17016	-7.30473	1.29e-10	3.11e-08	TRUE	hypothetical protein EUGRSUZ_F03879 [Eucalyptus grandis]	PREDICTED: Vitis vinifera pre-mRNA-processing-splicing factor 8A (LOC100257584), mRNA	Q9SSD2	0	PF10596//PF10597//PF10598//PF08083//PF08082	GO:0008152//GO:0044238//GO:0009987//GO:0006725//GO:0000398//GO:0090304//GO:0000375//GO:0034641//GO:0006807//GO:1901360//GO:0046483//GO:0016070//GO:0006139//GO:0016071//GO:0044237//GO:0043170//GO:0071704//GO:0010467//GO:0000377//GO:0006397//GO:0008380//GO:0006396	GO:0005488//GO:0003676//GO:1901363//GO:0017069//GO:0097159//GO:0030623//GO:0003723//GO:0017070
Cluster-29624.0	5.65424	0.127635	5.47154	1.29e-10	3.11e-08	TRUE	--	--	--	--	--	--	--
Cluster-20096.61458	10.8384	0.537021	4.33121	1.31e-10	3.14e-08	TRUE	PREDICTED: magnesium transporter MRS2-3 [Vitis vinifera]	PREDICTED: Vitis vinifera magnesium transporter MRS2-3 (LOC100258345), mRNA	504	Magnesium transporter MRS2-3 OS=Arabidopsis thaliana OX=3702 GN=MRS2-3 PE=2 SV=1	--	--	--
Cluster-20096.29760	0.0123338	1.95626	-7.31209	1.32e-10	3.15e-08	TRUE	PREDICTED: uncharacterized protein LOC101297291 [Fragaria vesca subsp. vesca]	PREDICTED: Quercus suber uncharacterized LOC112021736 (LOC112021736), transcript variant X2, misc_RNA	2426	Protein unc-13 homolog OS=Arabidopsis thaliana OX=3702 GN=PATROL1 PE=2 SV=1	--	--	--
Cluster-20096.22938	0.0215878	3.83811	-7.4768	1.33e-10	3.16e-08	TRUE	heterogeneous nuclear ribonucleoprotein 1 [Prunus persica] >gi|1139757729|gb|ONH93186.1| hypothetical protein PRUPE_8G218100 [Prunus persica]	PREDICTED: Quercus suber heterogeneous nuclear ribonucleoprotein 1-like (LOC112007382), mRNA	Q8W034	4.1e-80	--	--	--
Cluster-20096.3253	0.0256826	1.91305	-6.22286	1.4e-10	3.32e-08	TRUE	hypothetical protein CISIN_1g0002511mg, partial [Citrus sinensis]	PREDICTED: Citrus sinensis PH-interacting protein (LOC102622617), transcript variant X5, mRNA	Q9NSI6	1.4e-20	PF00400	--	GO:0005488//GO:0005515
Cluster-20096.6340	0.00758888	0.778036	-6.6837	1.41e-10	3.36e-08	TRUE	Glucan_synthase domain-containing protein/FKS1_dom1 domain-containing protein [Cephalotus follicularis]	PREDICTED: Quercus suber callose synthase 7 (LOC111990125), mRNA	Q9SHJ3	0	--	--	--
Cluster-20096.26577	0.603577	4.24347	-2.81538	1.43e-10	3.38e-08	TRUE	PREDICTED: pentatricopeptide repeat-containing protein At3g22470, mitochondrial-like isoform X3 [Tarenaya hassleriana] >gi|1103930430|ref|XP_019056407.1| PREDICTED: pentatricopeptide repeat-containing protein At3g22470, mitochondrial-like isoform X3 [Tarenaya hassleriana]	--	621	Pentatricopeptide repeat-containing protein At1g12300, mitochondrial OS=Arabidopsis thaliana OX=3702 GN=At1g12300 PE=2 SV=1	PPR//Pentacotripeptide-repeat//PPR//PPR//Pentatricopeptide	--	--
Cluster-20096.53412	0.00644988	0.720039	-6.80626	1.43e-10	3.39e-08	TRUE	glutamate receptor 3.6 [Quercus suber]	PREDICTED: Quercus suber glutamate receptor 3.6-like (LOC112001927), mRNA	Q84W41	4.6e-261	PF07714//PF00069//PF06479	GO:0016310//GO:0006468//GO:0090304//GO:0034641//GO:0006807//GO:1901360//GO:0006139//GO:0016071//GO:0044260//GO:0010467//GO:0071704//GO:0009987//GO:0044267//GO:0006725//GO:0006464//GO:0043412//GO:0036211//GO:0008152//GO:0046483//GO:0016070//GO:0044238//GO:1901564//GO:0044237//GO:0043170//GO:0006796//GO:0006396//GO:0006793//GO:0019538//GO:0006397	GO:0035639//GO:0008144//GO:0005488//GO:0043167//GO:1901363//GO:0043168//GO:0004540//GO:0000166//GO:0016740//GO:1901265//GO:0004672//GO:0017076//GO:0005524//GO:0016787//GO:0140098//GO:0016301//GO:0140096//GO:0036094//GO:0003824//GO:0016788//GO:0030554//GO:0097367//GO:0016772//GO:0004518//GO:0032559//GO:0032555//GO:0097159//GO:0016773//GO:0032553
Cluster-20096.97287	0.534108	15.8726	-4.90514	1.45e-10	3.41e-08	TRUE	PREDICTED: cytochrome c [Pyrus x bretschneideri] >gi|1079217414|ref|XP_018503163.1| PREDICTED: cytochrome c [Pyrus x bretschneideri] >gi|1079217416|ref|XP_018503164.1| PREDICTED: cytochrome c [Pyrus x bretschneideri]	PREDICTED: Cucurbita pepo subsp. pepo cytochrome c (LOC111784024), mRNA	O22642	4.2e-38	PF00034	--	GO:0020037//GO:0046906//GO:0097159//GO:0003824//GO:0048037//GO:0005488//GO:0009055//GO:1901363//GO:0016491
Cluster-20096.15819	1.11722	8.54623	-2.93316	1.52e-10	3.58e-08	TRUE	PREDICTED: uncharacterized protein LOC105133379 isoform X4 [Populus euphratica]	--	--	--	Agenet domain	--	--
Cluster-20096.10920	1.21261	0.166426	2.86275	1.61e-10	3.77e-08	TRUE	hypothetical protein F511_09369 [Dorcoceras hygrometricum]	Escherichia coli strain BLR(DE3), complete genome	P76230	5.3e-213	PF01641//PF08240//PF07690//PF00083//PF16912//PF07023//PF00107	GO:0006810//GO:0008152//GO:0051234//GO:0055085//GO:0055114//GO:0051179	GO:0033743//GO:0005215//GO:0003824//GO:0016491//GO:0022857//GO:0016671//GO:0016667
Cluster-20096.76549	0.019642	1.51731	-6.2748	1.61e-10	3.77e-08	TRUE	putative feruloyl esterase A [Gossypium arboreum]	PREDICTED: Hevea brasiliensis uncharacterized LOC110642494 (LOC110642494), transcript variant X5, misc_RNA	--	--	C2	--	--
Cluster-20096.53702	14.8113	1.92725	2.94319	1.64e-10	3.82e-08	TRUE	magnesium-transporting atpase, p-type 1 [Quercus suber]	--	P22036	4.9e-90	--	--	--
Cluster-20096.74020	2.0133	0.0103762	7.60233	1.65e-10	3.84e-08	TRUE	F-box domain containing protein [Trema orientalis]	PREDICTED: Malus x domestica F-box protein At1g47056-like (LOC103415432), mRNA	429	F-box protein At1g47056 OS=Arabidopsis thaliana OX=3702 GN=At1g47056 PE=2 SV=1	F-box-like//F-box//F-box domain	--	binding//protein binding
Cluster-20096.41906	0.00219363	0.237258	-6.76061	1.7e-10	3.94e-08	TRUE	PREDICTED: midasin isoform X1 [Vitis vinifera]	PREDICTED: Durio zibethinus midasin (LOC111274669), transcript variant X15, mRNA	A0A1P8AUY4	0	PF17867//PF17865//PF07726//PF07728	--	GO:0016787//GO:0035639//GO:0017111//GO:0008144//GO:0036094//GO:0003824//GO:0005488//GO:0016887//GO:0000166//GO:1901363//GO:1901265//GO:0043168//GO:0016818//GO:0030554//GO:0097367//GO:0097159//GO:0016817//GO:0043167//GO:0016462//GO:0032559//GO:0032553//GO:0032555//GO:0017076//GO:0005524
Cluster-20096.31101	10.5237	0.0214088	8.9433	1.71e-10	3.96e-08	TRUE	UDP-rhamnose/UDP-galactose transporter 6 isoform X1 [Morus notabilis] >gi|1350247891|ref|XP_024021442.1| UDP-rhamnose/UDP-galactose transporter 6 isoform X1 [Morus notabilis] >gi|1350247895|ref|XP_024021443.1| UDP-rhamnose/UDP-galactose transporter 6 isoform X1 [Morus notabilis]	PREDICTED: Populus euphratica UDP-galactose transporter 2 (LOC105126405), transcript variant X4, mRNA	1053	UDP-rhamnose/UDP-galactose transporter 6 OS=Arabidopsis thaliana OX=3702 GN=URGT6 PE=1 SV=1	--	--	--
Cluster-20096.95497	0.0313971	2.26953	-6.17907	1.75e-10	4.04e-08	TRUE	PREDICTED: uncharacterized protein LOC108992351 isoform X1 [Juglans regia]	PREDICTED: Cucumis melo uncharacterized LOC103493525 (LOC103493525), transcript variant X2, mRNA	--	--	--	--	--
Cluster-20096.41968	0.0483038	2.25162	-5.52928	1.76e-10	4.06e-08	TRUE	uncharacterized protein LOC18048025 isoform X1 [Citrus clementina]	PREDICTED: Vitis vinifera uncharacterized LOC100266414 (LOC100266414), transcript variant X1, mRNA	486	ATPase family AAA domain-containing protein 1 OS=Bos taurus OX=9913 GN=ATAD1 PE=2 SV=2	--	--	--
Cluster-20096.16860	3.11136	52.8542	-4.08865	1.84e-10	4.24e-08	TRUE	auxin-responsive protein IAA29-like [Olea europaea var. sylvestris]	PREDICTED: Nicotiana attenuata auxin-responsive protein IAA5-like (LOC109211884), transcript variant X2, mRNA	Q8H174	1.4e-13	PF02309	--	--
Cluster-20096.97551	5.75839	0.0525008	6.7851	1.89e-10	4.33e-08	TRUE	uncharacterized protein LOC112017988 isoform X2 [Quercus suber] >gi|1336395877|gb|POF18839.1| histone-lysine n-methyltransferase 2b [Quercus suber]	--	--	--	--	--	--
Cluster-20096.4186	0.177084	7.26848	-5.33284	1.89e-10	4.34e-08	TRUE	--	--	--	--	--	--	--
Cluster-20096.30849	0.744134	7.1617	-3.26552	1.9e-10	4.34e-08	TRUE	DExH-box ATP-dependent RNA helicase DExH11 [Quercus suber] >gi|1336313379|gb|POE54096.1| dexh-box atp-dependent rna helicase dexh11 [Quercus suber]	PREDICTED: Quercus suber DExH-box ATP-dependent RNA helicase DExH11 (LOC112009722), mRNA	F4JAA5	0	--	--	--
Cluster-20096.68151	14.414	0.0969938	7.23012	1.96e-10	4.46e-08	TRUE	Guanine nucleotide-binding protein, beta subunit [Trema orientalis]	PREDICTED: Populus euphratica angio-associated migratory cell protein-like (LOC105109484), mRNA	380	Angio-associated migratory cell protein OS=Canis lupus familiaris OX=9615 GN=AAMP PE=3 SV=1	--	--	--
Cluster-20096.77509	0.277238	2.46249	-3.15696	2e-10	4.54e-08	TRUE	hypothetical protein VITISV_017741 [Vitis vinifera]	--	1246	Retrovirus-related Pol polyprotein from transposon RE1 OS=Arabidopsis thaliana OX=3702 GN=RE1 PE=2 SV=1	--	--	--
Cluster-20096.76019	0.0159847	1.46588	-6.5231	2e-10	4.54e-08	TRUE	thioredoxin-like fold domain-containing protein MRL7 homolog, chloroplastic isoform X2 [Hevea brasiliensis]	PREDICTED: Morus notabilis thioredoxin-like fold domain-containing protein MRL7, chloroplastic (LOC21389382), mRNA	742	Thioredoxin-like fold domain-containing protein MRL7 homolog, chloroplastic OS=Oryza sativa subsp. japonica OX=39947 GN=MRL7 PE=2 SV=1	--	--	--
Cluster-20096.71219	0.0149251	0.621045	-5.3718	2.01e-10	4.56e-08	TRUE	PREDICTED: chromatin modification-related protein EAF1 B isoform X2 [Vitis vinifera]	PREDICTED: Quercus suber chromatin modification-related protein EAF1 B (LOC112009733), transcript variant X2, mRNA	2188	Chromatin modification-related protein EAF1 A OS=Arabidopsis thaliana OX=3702 GN=EAF1A PE=1 SV=1	Myb-like//HSA	--	--
Cluster-20096.56395	0.0125567	2.295	-7.51732	2.04e-10	4.58e-08	TRUE	hypothetical protein VITISV_019567 [Vitis vinifera]	PREDICTED: Fragaria vesca subsp. vesca uncharacterized LOC101293694 (LOC101293694), transcript variant X2, mRNA	759	Calmodulin-binding protein 60 B OS=Arabidopsis thaliana OX=3702 GN=CBP60B PE=2 SV=1	--	--	--
Cluster-20096.83454	0.00378703	0.946736	-7.96832	2.04e-10	4.58e-08	TRUE	PREDICTED: uncharacterized protein LOC100258552 isoform X2 [Vitis vinifera]	PREDICTED: Juglans regia uncharacterized LOC108995331 (LOC108995331), transcript variant X1, mRNA	--	--	SHR-binding	--	--
Cluster-20096.46035	1.20889	17.6135	-3.86441	2.05e-10	4.61e-08	TRUE	uncharacterized protein LOC112022240 [Quercus suber]	PREDICTED: Musa acuminata subsp. malaccensis uncharacterized LOC103970956 (LOC103970956), mRNA	376	Retrovirus-related Pol polyprotein from transposon 17.6 OS=Drosophila melanogaster OX=7227 GN=pol PE=3 SV=1	--	--	--
Cluster-20096.66954	0.960607	5.37617	-2.48499	2.07e-10	4.64e-08	TRUE	sodium/hydrogen exchanger 8 isoform X1 [Prunus persica] >gi|1139799300|gb|ONI31918.1| hypothetical protein PRUPE_1G339200 [Prunus persica]	PREDICTED: Prunus persica sodium/hydrogen exchanger 8 (LOC18793606), transcript variant X1, mRNA	3372	Sodium/hydrogen exchanger 7 OS=Arabidopsis thaliana OX=3702 GN=NHX7 PE=1 SV=1	Cyclic//Sodium/hydrogen	cation transport//ion transport//transport//establishment of localization//localization//transmembrane transport	antiporter activity//cation transmembrane transporter activity//secondary active transmembrane transporter activity//solute:proton antiporter activity//solute:cation antiporter activity//inorganic cation transmembrane transporter activity//inorganic molecular entity transmembrane transporter activity//monovalent inorganic cation transmembrane transporter activity//ion transmembrane transporter ac…
Cluster-20096.94144	0.729453	10.0405	-3.78159	2.1e-10	4.7e-08	TRUE	endoribonuclease Dicer homolog 1-like [Hevea brasiliensis]	PREDICTED: Quercus suber endoribonuclease Dicer homolog 1 (LOC112036653), mRNA	Q9SP32	0	--	--	--
Cluster-20096.71401	1.08069	0.0559854	4.26848	2.12e-10	4.73e-08	TRUE	E4 SUMO-protein ligase PIAL2-like isoform X1 [Quercus suber]	PREDICTED: Jatropha curcas uncharacterized protein YciO (LOC105632554), mRNA	690	E4 SUMO-protein ligase PIAL2 OS=Arabidopsis thaliana OX=3702 GN=PIAL2 PE=1 SV=1	Telomere	--	double-stranded RNA binding//RNA binding//nucleic acid binding//organic cyclic compound binding//heterocyclic compound binding//binding
Cluster-20096.7838	0.0224884	1.20079	-5.73396	2.14e-10	4.76e-08	TRUE	non-lysosomal glucosylceramidase [Quercus suber] >gi|1336359959|gb|POE90447.1| non-lysosomal glucosylceramidase [Quercus suber]	PREDICTED: Manihot esculenta non-lysosomal glucosylceramidase-like (LOC110602457), mRNA	Q69ZF3	1.5e-84	PF04685//PF12215	--	GO:0003824//GO:0004553//GO:0016798//GO:0016787
Cluster-20096.82109	0.030538	2.37291	-6.28388	2.17e-10	4.82e-08	TRUE	PREDICTED: phosphatidylinositol 4-kinase alpha 1 [Fragaria vesca subsp. vesca]	--	Q9SXA1	3.1e-74	--	--	--
Cluster-20096.53055	270.428	32.5732	3.05358	2.19e-10	4.86e-08	TRUE	--	--	--	--	--	--	--
Cluster-20096.54787	0.0195275	1.76026	-6.49759	2.26e-10	4.97e-08	TRUE	probable galactinol--sucrose galactosyltransferase 1 [Citrus sinensis] >gi|641855238|gb|KDO74032.1| hypothetical protein CISIN_1g004371mg [Citrus sinensis] >gi|1315970754|dbj|GAY37739.1| hypothetical protein CUMW_031320 [Citrus unshiu]	PREDICTED: Quercus suber probable galactinol--sucrose galactosyltransferase 1 (LOC112004719), mRNA	Q84VX0	1.3e-231	--	--	--
Cluster-20096.97681	0.023428	1.64272	-6.13596	2.25e-10	4.97e-08	TRUE	arogenate dehydrogenase 1, chloroplastic-like [Cucurbita moschata] >gi|1279786424|ref|XP_022946150.1| arogenate dehydrogenase 1, chloroplastic-like [Cucurbita moschata]	PREDICTED: Cucurbita moschata arogenate dehydrogenase 1, chloroplastic-like (LOC111450314), transcript variant X2, mRNA	Q9LMR3	6.6e-109	--	--	--
Cluster-20096.14154	0.0625471	1.82391	-4.84471	2.27e-10	5e-08	TRUE	--	--	--	--	--	--	--
Cluster-20096.15260	0.0761013	3.00482	-5.34257	2.32e-10	5.1e-08	TRUE	hypothetical protein CISIN_1g000588mg [Citrus sinensis] >gi|641830311|gb|KDO49401.1| hypothetical protein CISIN_1g000588mg [Citrus sinensis] >gi|641830312|gb|KDO49402.1| hypothetical protein CISIN_1g000588mg [Citrus sinensis]	PREDICTED: Manihot esculenta uncharacterized LOC110620154 (LOC110620154), transcript variant X3, misc_RNA	--	--	--	--	--
Cluster-20096.55246	0.00882762	0.66731	-6.24435	2.35e-10	5.15e-08	TRUE	potassium transporter 4 [Prunus avium]	PREDICTED: Theobroma cacao potassium transporter 4 (LOC18601159), mRNA	Q9LD18	2.2e-196	--	--	--
Cluster-20096.87434	1.49126	0.0546657	4.76211	2.36e-10	5.15e-08	TRUE	--	--	--	--	--	--	--
Cluster-20096.62607	0.181717	47.7449	-8.03566	2.37e-10	5.17e-08	TRUE	elongation factor G-2, chloroplastic [Vigna radiata var. radiata]	Morella rubra AT2G03780 mRNA, partial sequence	I1K0K6	0	--	--	--
Cluster-20096.40549	1.82526	12.5386	-2.77882	2.39e-10	5.19e-08	TRUE	e3 ubiquitin-protein ligase upl1 [Quercus suber]	PREDICTED: Quercus suber E3 ubiquitin-protein ligase UPL1-like (LOC111993879), mRNA	Q8GY23	4.5e-103	--	--	--
Cluster-20096.63623	1.97342	0.00985245	7.64826	2.41e-10	5.24e-08	TRUE	poly [ADP-ribose] polymerase 1 [Quercus suber] >gi|1336350272|gb|POE82846.1| poly [adp-ribose] polymerase 1 [Quercus suber]	PREDICTED: Quercus suber poly [ADP-ribose] polymerase 1 (LOC111987540), mRNA	Q9ZP54	5e-306	--	--	--
Cluster-20096.6221	0.206773	4.6777	-4.48161	2.5e-10	5.41e-08	TRUE	hypothetical protein CUMW_026440 [Citrus unshiu] >gi|1315971576|dbj|GAY37074.1| hypothetical protein CUMW_026440 [Citrus unshiu]	PREDICTED: Citrus clementina callose synthase 2 (LOC18043846), transcript variant X2, mRNA	Q9AUE0	8.1e-106	--	--	--
Cluster-20096.92292	0.653871	13.1039	-4.3211	2.54e-10	5.49e-08	TRUE	putative viral movement protein [Helianthus annuus]	--	--	--	--	--	--
Cluster-20096.92455	0.0440155	1.99849	-5.49789	2.78e-10	5.99e-08	TRUE	kinesin-like protein KIN-12C [Quercus suber] >gi|1343985103|ref|XP_023874408.1| kinesin-like protein KIN-12C [Quercus suber] >gi|1343985105|ref|XP_023874409.1| kinesin-like protein KIN-12C [Quercus suber] >gi|1343985107|ref|XP_023874410.1| kinesin-like protein KIN-12C [Quercus suber]	PREDICTED: Hevea brasiliensis kinesin-like protein KIN-12C (LOC110637214), transcript variant X2, mRNA	719	Kinesin-like protein KIN-12D OS=Arabidopsis thaliana OX=3702 GN=KIN12D PE=2 SV=1	--	--	--
Cluster-20096.17525	0.016153	1.30941	-6.34405	2.84e-10	6.1e-08	TRUE	LOW QUALITY PROTEIN: ABC transporter C family member 8-like [Hevea brasiliensis]	PREDICTED: Durio zibethinus ABC transporter C family member 8-like (LOC111278973), transcript variant X4, mRNA	1026	ABC transporter C family member 8 OS=Arabidopsis thaliana OX=3702 GN=ABCC8 PE=2 SV=3	--	--	--
Cluster-20096.51420	3.07414	14.1327	-2.20053	2.88e-10	6.17e-08	TRUE	probable alpha-mannosidase At5g13980 [Manihot esculenta] >gi|1035907524|gb|OAY37121.1| hypothetical protein MANES_11G076900 [Manihot esculenta]	PREDICTED: Manihot esculenta probable alpha-mannosidase At5g13980 (LOC110626528), mRNA	Q8LPJ3	3.5e-212	PF01074//PF09261	GO:0071704//GO:0005975//GO:0044238//GO:0005996//GO:0019318//GO:0006013//GO:0044281//GO:0008152	GO:0016787//GO:0016798//GO:0003824//GO:0004553//GO:0015923//GO:0004559
Cluster-20096.80117	0.00528088	0.399125	-6.24303	2.88e-10	6.17e-08	TRUE	PREDICTED: uncharacterized protein LOC100248664 isoform X1 [Vitis vinifera]	PREDICTED: Quercus suber uncharacterized LOC112008438 (LOC112008438), transcript variant X2, mRNA	--	--	--	--	--
Cluster-20096.20781	0.0242011	2.02322	-6.41528	2.94e-10	6.28e-08	TRUE	hypothetical protein B456_005G104500 [Gossypium raimondii]	--	390	Zinc finger BED domain-containing protein RICESLEEPER 2 OS=Oryza sativa subsp. japonica OX=39947 GN=Os03g0733400 PE=2 SV=1	BED//Domain//hAT	--	binding//protein binding//DNA binding//organic cyclic compound binding//protein dimerization activity//heterocyclic compound binding//nucleic acid binding
Cluster-21931.0	0.912945	0.164051	2.47765	2.98e-10	6.35e-08	TRUE	GDPmannose 4,6-dehydratase [Monoraphidium neglectum] >gi|761967028|gb|KIY98601.1| GDPmannose 4,6-dehydratase [Monoraphidium neglectum]	Escherichia coli strain BLR(DE3), complete genome	P32057	3.2e-223	--	--	--
Cluster-20096.49789	0.0167024	5.92961	-8.47427	3.17e-10	6.74e-08	TRUE	early light-induced protein 1, chloroplastic [Morus notabilis] >gi|587929594|gb|EXC16745.1| hypothetical protein L484_013325 [Morus notabilis]	Spirodela polyrhiza strain 9509 chromosome 4 sequence	438	Early light-induced protein 1, chloroplastic OS=Arabidopsis thaliana OX=3702 GN=ELIP1 PE=1 SV=1	--	--	--
Cluster-20096.3828	0.285601	2.65366	-3.2178	3.21e-10	6.81e-08	TRUE	DNA-directed RNA polymerase V subunit 1 [Quercus suber] >gi|1336355347|gb|POE86758.1| dna-directed rna polymerase v subunit 1 [Quercus suber]	PREDICTED: Theobroma cacao DNA-directed RNA polymerase V subunit 1 (LOC18587233), transcript variant X1, mRNA	Q5D869	0	PF04998//PF04997//PF04983//PF00623	GO:0032774//GO:0090304//GO:0044249//GO:0034641//GO:0006807//GO:0034645//GO:1901362//GO:0097659//GO:0006139//GO:0044260//GO:0071704//GO:0010467//GO:1901360//GO:0018130//GO:1901576//GO:0009987//GO:0006725//GO:0009058//GO:0009059//GO:0008152//GO:0034654//GO:0046483//GO:0016070//GO:0044238//GO:0044271//GO:0044237//GO:0043170//GO:0006351//GO:0019438	GO:0034062//GO:0005488//GO:0003677//GO:1901363//GO:0016740//GO:0003676//GO:0140098//GO:0003824//GO:0003899//GO:0016779//GO:0097747//GO:0016772//GO:0097159
Cluster-20096.66160	0.279903	1.68244	-2.59051	3.25e-10	6.88e-08	TRUE	eukaryotic translation initiation factor 3 subunit C-like [Hevea brasiliensis] >gi|1216941705|ref|XP_021666979.1| eukaryotic translation initiation factor 3 subunit C-like [Hevea brasiliensis]	PREDICTED: Hevea brasiliensis eukaryotic translation initiation factor 3 subunit C-like (LOC110655107), transcript variant X2, mRNA	O49160	1.4e-278	--	--	--
Cluster-20096.58837	1.08156	5.05425	-2.22416	3.28e-10	6.93e-08	TRUE	PREDICTED: sister chromatid cohesion 1 protein 4-like isoform X1 [Juglans regia]	PREDICTED: Ziziphus jujuba sister chromatid cohesion 1 protein 4 (LOC107410673), mRNA	Q8W1Y0	5.5e-110	PF04825//PF04824	--	GO:0005488//GO:0005515
Cluster-20096.57314	0.00953127	0.765337	-6.33151	3.29e-10	6.94e-08	TRUE	peroxisome biogenesis protein 6 isoform X1 [Hevea brasiliensis]	PREDICTED: Vitis vinifera peroxisome biogenesis protein 6 (LOC100259587), transcript variant X1, mRNA	Q8RY16	3.6e-265	--	--	--
Cluster-18537.0	1.99462	0.0735549	4.74946	3.3e-10	6.95e-08	TRUE	--	--	--	--	--	--	--
Cluster-20096.49593	1.52345	9.2107	-2.59662	3.31e-10	6.95e-08	TRUE	--	--	--	--	--	--	--
Cluster-20096.53896	0.00755618	1.43542	-7.57242	3.33e-10	6.96e-08	TRUE	PREDICTED: alpha-glucan water dikinase 2 isoform X1 [Prunus mume]	PREDICTED: Prunus persica alpha-glucan water dikinase 2 (LOC18792306), transcript variant X5, mRNA	Q9STV0	0	PF01326	GO:0016310//GO:0009987//GO:0008152//GO:0006796//GO:0044237//GO:0006793	GO:0016301//GO:0035639//GO:0008144//GO:0036094//GO:0003824//GO:0005488//GO:0000166//GO:1901363//GO:1901265//GO:0043168//GO:0030554//GO:0097367//GO:0016772//GO:0043167//GO:0016740//GO:0032559//GO:0032553//GO:0032555//GO:0017076//GO:0097159//GO:0005524
Cluster-20096.26830	0.0949133	3.16475	-5.0585	3.49e-10	7.29e-08	TRUE	Citrate synthase-like [Macleaya cordata]	--	Q43175	4.2e-09	--	--	--
Cluster-29294.0	0.0539222	3.88957	-6.17687	3.51e-10	7.32e-08	TRUE	PREDICTED: pre-mRNA-splicing factor RSE1 [Juglans regia]	PREDICTED: Quercus suber splicing factor 3B subunit 3 (LOC112012155), mRNA	--	--	--	--	--
Cluster-20096.70218	0.0104095	0.982238	-6.56307	3.52e-10	7.32e-08	TRUE	Endoplasmic reticulum [ER]-type calcium ATPase isoform 2 [Theobroma cacao]	PREDICTED: Quercus suber calcium-transporting ATPase 4, endoplasmic reticulum-type-like (LOC112000804), mRNA	Q9XES1	7.8e-158	PF00702//PF00690//PF00689//PF00122//PF08282	--	--
Cluster-20096.75740	0.0073909	0.679805	-6.52634	3.52e-10	7.32e-08	TRUE	PREDICTED: putative disease resistance RPP13-like protein 1 [Vitis vinifera] >gi|1104497936|ref|XP_019073265.1| PREDICTED: putative disease resistance RPP13-like protein 1 [Vitis vinifera]	--	1349	Putative disease resistance RPP13-like protein 1 OS=Arabidopsis thaliana OX=3702 GN=RPPL1 PE=3 SV=1	--	--	--
Cluster-20096.95104	0.0884168	2.92786	-5.04126	3.54e-10	7.32e-08	TRUE	PREDICTED: uncharacterized protein LOC105124742 isoform X1 [Populus euphratica]	PREDICTED: Ziziphus jujuba uncharacterized LOC107423659 (LOC107423659), transcript variant X1, mRNA	--	--	--	--	--
Cluster-20096.58749	0.00892604	1.11178	-6.96401	3.67e-10	7.59e-08	TRUE	vacuolar amino acid transporter 1 [Herrania umbratica]	PREDICTED: Manihot esculenta uncharacterized LOC110621150 (LOC110621150), mRNA	Q8GYS4	3.6e-130	PF01490	--	--
Cluster-20096.65615	60.0325	17.4336	1.78394	3.72e-10	7.67e-08	TRUE	Rhodanese-like domain containing protein [Parasponia andersonii]	Phaseolus vulgaris hypothetical protein (PHAVU_010G000900g) mRNA, complete cds	593	Rhodanese-like domain-containing protein 10 OS=Arabidopsis thaliana OX=3702 GN=STR10 PE=2 SV=1	Rhodanese-like domain	--	--
Cluster-20096.10753	0.0970242	1.99026	-4.37471	3.78e-10	7.77e-08	TRUE	callose synthase 3 [Jatropha curcas]	PREDICTED: Prunus mume callose synthase 3 (LOC103341847), transcript variant X2, mRNA	Q9LXT9	0	PF14288//PF04652	--	--
Cluster-20096.83987	1.09332	0.218324	2.32368	3.8e-10	7.8e-08	TRUE	PREDICTED: putative aminopeptidase YsdC [Gossypium hirsutum]	Escherichia coli strain BLR(DE3), complete genome	P32152	0	PF11471//PF12889//PF16966	--	--
Cluster-20096.11560	0.0200484	1.7979	-6.49106	3.88e-10	7.96e-08	TRUE	PREDICTED: L-arabinokinase-like isoform X1 [Phoenix dactylifera]	PREDICTED: Vitis vinifera L-arabinokinase (LOC100267958), mRNA	O23461	8e-223	--	--	--
Cluster-20096.61856	45.8391	6.6487	2.78532	4.03e-10	8.23e-08	TRUE	Very-long-chain 3-ketoacyl-CoA synthase [Corchorus capsularis]	PREDICTED: Erythranthe guttatus 3-ketoacyl-CoA synthase 10 (LOC105975204), mRNA	Q570B4	1.2e-79	PF02797//PF08392//PF08541	GO:0006633//GO:0006631//GO:0006629//GO:0044238//GO:0009987//GO:0019752//GO:0032787//GO:0044249//GO:0009058//GO:0044281//GO:0008152//GO:0044283//GO:0043436//GO:0044255//GO:0072330//GO:0008610//GO:1901576//GO:0006082//GO:0046394//GO:0016053//GO:0044237//GO:0071704	GO:0003824//GO:0016740//GO:0016746//GO:0016747
Cluster-20096.63665	0.415793	3.10712	-2.90519	4.05e-10	8.27e-08	TRUE	hypothetical protein GLYMA_16G169400 [Glycine max]	--	281	LRR receptor-like serine/threonine-protein kinase FLS2 OS=Arabidopsis thaliana OX=3702 GN=FLS2 PE=1 SV=1	Protein//Leucine//Leucine//Leucine	RNA biosynthetic process//regulation of metabolic process//regulation of cellular biosynthetic process//regulation of cellular metabolic process//nucleic acid metabolic process//cellular biosynthetic process//cellular nitrogen compound metabolic process//nitrogen compound metabolic process//cellular macromolecule biosynthetic process//organic cyclic compound biosynthetic process//regulation of bi…	binding//protein binding
Cluster-28198.0	1.08159	0.126164	3.10504	4.24e-10	8.62e-08	TRUE	glutathione s-transferase [Nannochloropsis gaditana CCMP526] >gi|422296158|gb|EKU23457.1| glutathione s-transferase [Nannochloropsis gaditana CCMP526]	Escherichia coli strain BLR(DE3), complete genome	1795	Bifunctional glutathionylspermidine synthetase/amidase OS=Shigella flexneri OX=623 GN=gss PE=3 SV=1	Glutathione//Glutathione//Glutathione//Glutathione	--	binding//protein binding
Cluster-20096.37758	14.5877	2.14844	2.76435	4.31e-10	8.75e-08	TRUE	--	--	--	--	--	--	--
Cluster-20096.29943	12.8993	2.04159	2.65978	4.34e-10	8.79e-08	TRUE	serine/threonine-protein kinase EDR1 isoform X1 [Prunus persica] >gi|1139774848|gb|ONI09320.1| hypothetical protein PRUPE_5G231800 [Prunus persica]	PREDICTED: Quercus suber probable serine/threonine-protein kinase SIS8 (LOC112001156), transcript variant X2, mRNA	1600	Probable serine/threonine-protein kinase SIS8 OS=Arabidopsis thaliana OX=3702 GN=SIS8 PE=1 SV=1	--	--	--
Cluster-25584.0	2.3537	0.285736	3.03705	4.4e-10	8.89e-08	TRUE	Uncharacterized protein TCM_031503 [Theobroma cacao]	--	--	--	--	--	--
Cluster-20096.23399	0.0369922	1.96461	-5.7645	4.42e-10	8.92e-08	TRUE	PREDICTED: protein EARLY FLOWERING 3 [Populus euphratica]	PREDICTED: Herrania umbratica protein EARLY FLOWERING 3 (LOC110410565), mRNA	405	Protein EARLY FLOWERING 3 OS=Arabidopsis thaliana OX=3702 GN=ELF3 PE=1 SV=1	--	--	--
Cluster-20096.71438	10.5394	1.95375	2.43156	4.49e-10	9.04e-08	TRUE	probable aquaporin NIP5-1 [Hevea brasiliensis] >gi|753248240|gb|AJI43707.1| NOD26-like intrinsic protein [Hevea brasiliensis]	PREDICTED: Brassica napus probable aquaporin NIP5-1 (LOC106438821), mRNA	Q9SV84	2.9e-118	--	--	--
Cluster-20096.29128	0.0228893	2.16904	-6.56951	4.55e-10	9.13e-08	TRUE	PREDICTED: disease resistance protein At4g27190-like [Juglans regia]	--	709	Disease resistance protein At4g27190 OS=Arabidopsis thaliana OX=3702 GN=At4g27190 PE=2 SV=1	--	--	--
Cluster-20096.92056	0.529085	3.40042	-2.68128	4.54e-10	9.13e-08	TRUE	PREDICTED: uncharacterized protein LOC109004969 isoform X2 [Juglans regia]	PREDICTED: Durio zibethinus uncharacterized LOC111280356 (LOC111280356), transcript variant X4, mRNA	--	--	--	--	--
Cluster-20096.26347	5.27162	26.743	-2.34225	4.58e-10	9.15e-08	TRUE	PREDICTED: V-type proton ATPase subunit a3 [Vitis vinifera] >gi|731383163|ref|XP_010647686.1| PREDICTED: V-type proton ATPase subunit a3 [Vitis vinifera] >gi|297744757|emb|CBI38019.3| unnamed protein product, partial [Vitis vinifera]	PREDICTED: Citrus clementina V-type proton ATPase subunit a3 (LOC18033936), mRNA	Q9SJT7	5.9e-94	PF01496	GO:1902600//GO:0090662//GO:0015991//GO:0055085//GO:0098662//GO:0098660//GO:0015672//GO:0006810//GO:0099131//GO:0099132//GO:0006812//GO:0006811//GO:0034220//GO:0051234//GO:0051179//GO:0015988//GO:0098655	GO:0015318//GO:0015077//GO:0005215//GO:0008324//GO:0022890//GO:0015075//GO:0022857//GO:0015078
Cluster-20096.36719	6.09907	0.344574	4.15025	4.58e-10	9.15e-08	TRUE	hypothetical protein CRG98_047330 [Punica granatum]	PREDICTED: Eucalyptus grandis anthranilate synthase alpha subunit 2, chloroplastic (LOC104435302), mRNA	P32069	1.3e-30	PF00425	--	--
Cluster-20096.46441	0.296665	3.16913	-3.41962	4.62e-10	9.21e-08	TRUE	PREDICTED: protein CHROMATIN REMODELING 5 [Juglans regia]	PREDICTED: Quercus suber protein CHROMATIN REMODELING 5 (LOC111997821), mRNA	F4IV99	0	--	--	--
Cluster-20096.20033	0.825087	5.96153	-2.85126	4.64e-10	9.23e-08	TRUE	PREDICTED: protein MEI2-like 2 [Nelumbo nucifera] >gi|720053195|ref|XP_010272652.1| PREDICTED: protein MEI2-like 2 [Nelumbo nucifera] >gi|720053198|ref|XP_010272653.1| PREDICTED: protein MEI2-like 2 [Nelumbo nucifera]	PREDICTED: Vitis vinifera protein MEI2-like 5 (LOC100246862), transcript variant X1, mRNA	148	Protein MEI2-like 2 OS=Oryza sativa subsp. japonica OX=39947 GN=ML2 PE=2 SV=1	--	--	--
Cluster-20096.33159	1.00586	0.018373	5.79182	4.66e-10	9.25e-08	TRUE	Elongation factor Tu [Auxenochlorella protothecoides] >gi|675351585|gb|KFM24025.1| Elongation factor Tu [Auxenochlorella protothecoides]	Escherichia coli strain BLR(DE3), complete genome	P14081	0	--	--	--
Cluster-20096.29152	8.68756	0.0423765	7.68164	4.7e-10	9.31e-08	TRUE	WD40 domain-containing protein/LisH domain-containing protein [Cephalotus follicularis]	PREDICTED: Quercus suber transcriptional corepressor LEUNIG-like (LOC111983013), mRNA	541	Transcriptional corepressor LEUNIG OS=Arabidopsis thaliana OX=3702 GN=LUG PE=1 SV=2	--	--	--
Cluster-20096.10169	0.00803421	0.97595	-6.92728	4.9e-10	9.68e-08	TRUE	Pkinase domain-containing protein/RWD domain-containing protein/HGTP_anticodon2 domain-containing protein/tRNA-synt_His domain-containing protein [Cephalotus follicularis]	PREDICTED: Juglans regia eIF-2-alpha kinase GCN2 (LOC108979906), transcript variant X2, mRNA	Q9LX30	0	PF05773//PF07714//PF00069	GO:0016310//GO:0006807//GO:0044267//GO:0044260//GO:0071704//GO:0006468//GO:0009987//GO:0006464//GO:0043412//GO:0036211//GO:0008152//GO:0044238//GO:1901564//GO:0019538//GO:0044237//GO:0043170//GO:0006796//GO:0006793	GO:0035639//GO:0008144//GO:0005488//GO:0000166//GO:1901363//GO:1901265//GO:0043168//GO:0043167//GO:0016740//GO:0004672//GO:0017076//GO:0005524//GO:0016301//GO:0140096//GO:0036094//GO:0003824//GO:0030554//GO:0016772//GO:0097367//GO:0032559//GO:0005515//GO:0032555//GO:0097159//GO:0016773//GO:0032553
Cluster-20096.11820	0.195442	3.93138	-4.32792	5.04e-10	9.95e-08	TRUE	--	--	--	--	--	--	--
Cluster-20096.102093	0.0141377	1.19702	-6.40812	5.07e-10	9.98e-08	TRUE	uncharacterized protein LOC111312853 [Durio zibethinus] >gi|1269867938|ref|XP_022769272.1| uncharacterized protein LOC111312853 [Durio zibethinus] >gi|1269867940|ref|XP_022769281.1| uncharacterized protein LOC111312853 [Durio zibethinus]	PREDICTED: Theobroma cacao pericentriolar material 1 protein (LOC18604837), mRNA	--	--	--	--	--
Cluster-20096.90287	6.12171	0.571002	3.41662	5.14e-10	1.01e-07	TRUE	hypothetical protein CFOL_v3_04537 [Cephalotus follicularis]	PREDICTED: Erythranthe guttatus uncharacterized LOC105968097 (LOC105968097), mRNA	--	--	--	--	--
Cluster-20096.77991	0.394701	0.0403013	3.29237	5.23e-10	1.02e-07	TRUE	glycosyltransferase family 35 protein [Micromonas commoda] >gi|226520510|gb|ACO66499.1| glycosyltransferase family 35 protein [Micromonas commoda]	Escherichia coli strain BLR(DE3), complete genome	A4WFL5	0	PF08279//PF01408//PF18390//PF01694//PF17954//PF13407//PF02894//PF13377//PF00534//PF03600//PF00455//PF01118//PF13579//PF00128//PF00343//PF02922//PF12122//PF02678//PF02806//PF01202//PF12804//PF12849//PF00581//PF08220//PF08323//PF02774//PF13439//PF02447//PF00483//PF00532//PF00356	GO:0080090//GO:0019222//GO:0006820//GO:0044281//GO:0044283//GO:1901362//GO:1901360//GO:0015718//GO:0060255//GO:0015849//GO:0015711//GO:2001141//GO:0043436//GO:0055114//GO:0046483//GO:1901564//GO:1901566//GO:0016053//GO:0019438//GO:0006807//GO:0050789//GO:1901576//GO:0044260//GO:0034219//GO:0065007//GO:0018130//GO:0035429//GO:0006139//GO:0006811//GO:0006810//GO:0009889//GO:0050794//GO:0008152//GO:…	GO:0004252//GO:0051287//GO:0008184//GO:1901363//GO:0015128//GO:0008509//GO:0016620//GO:0000166//GO:0016740//GO:0017171//GO:0016757//GO:0004553//GO:0016787//GO:0005488//GO:0003676//GO:0003677//GO:1901265//GO:0015318//GO:0016491//GO:0015144//GO:0003824//GO:0016779//GO:0016772//GO:0015075//GO:0046983//GO:0005342//GO:0008028//GO:0016798//GO:0008233//GO:0008236//GO:0043169//GO:0043167//GO:0140110//GO:…
Cluster-20096.32533	1.19918	0.191841	2.64339	5.26e-10	1.03e-07	TRUE	hypothetical protein F511_04331 [Dorcoceras hygrometricum]	Escherichia coli strain BLR(DE3), complete genome	P27298	0	PF00070//PF07690//PF13738//PF04378//PF00582//PF02852//PF07992//PF00854	GO:0008152//GO:0009451//GO:0042592//GO:0034641//GO:0006807//GO:1901360//GO:0034660//GO:0050789//GO:0071840//GO:0006139//GO:0044260//GO:0042254//GO:0055085//GO:0071704//GO:0065007//GO:0022613//GO:0070475//GO:0032259//GO:0006364//GO:0019725//GO:0009987//GO:0034470//GO:0044238//GO:0006810//GO:0006725//GO:0050794//GO:0043412//GO:0043414//GO:0031167//GO:0001510//GO:0045454//GO:0051234//GO:0051179//GO:…	GO:0008168//GO:0016491//GO:0008649//GO:0016740//GO:0016741//GO:0008757//GO:0140098//GO:0005215//GO:0003824//GO:0008173//GO:0022857//GO:0140102
Cluster-20096.55575	1.1791	11.1797	-3.25113	5.26e-10	1.03e-07	TRUE	transcription initiation factor TFIID subunit 1-like [Herrania umbratica]	Populus EST from mild drought-stressed leaves	Q8LRK9	3e-50	--	--	--
Cluster-20096.82479	0.044641	4.50547	-6.66007	5.45e-10	1.06e-07	TRUE	Peptidase_M48 domain-containing protein [Cephalotus follicularis]	PREDICTED: Vitis vinifera CAAX prenyl protease 1 homolog (LOC100253429), mRNA	Q8RX88	1.2e-101	--	--	--
Cluster-20096.41168	0.00648509	0.635481	-6.6185	5.48e-10	1.07e-07	TRUE	PREDICTED: uncharacterized protein LOC108979710 isoform X2 [Juglans regia]	PREDICTED: Ricinus communis uncharacterized LOC8285537 (LOC8285537), transcript variant X2, mRNA	1372	Cation/calcium exchanger 5 OS=Arabidopsis thaliana OX=3702 GN=CCX5 PE=2 SV=1	--	--	--
Cluster-20096.30307	0.131331	2.75758	-4.39933	5.54e-10	1.07e-07	TRUE	hypothetical protein CRG98_031504 [Punica granatum]	PREDICTED: Quercus suber alpha-glucan water dikinase, chloroplastic (LOC112010454), mRNA	Q8LPT9	1.3e-67	--	--	--
Cluster-20096.35219	0.833856	6.1139	-2.87297	5.65e-10	1.09e-07	TRUE	E3 ubiquitin-protein ligase HOS1-like [Hevea brasiliensis]	Vitis pseudoreticulata E3 ubiquitin-protein ligase HOS1-like protein mRNA, complete cds	Q84JU6	7.6e-220	--	--	--
Cluster-20096.97831	0.0272604	2.23926	-6.36293	5.93e-10	1.15e-07	TRUE	nuclear pore complex protein NUP107 [Jatropha curcas] >gi|643733827|gb|KDP40670.1| hypothetical protein JCGZ_24669 [Jatropha curcas]	PREDICTED: Quercus suber nuclear pore complex protein NUP107-like (LOC112009609), mRNA	Q8L748	1.1e-54	--	--	--
Cluster-20096.70616	0.0100984	0.708763	-6.1362	6.01e-10	1.16e-07	TRUE	uncharacterized protein LOC110660921 [Hevea brasiliensis] >gi|1216957289|ref|XP_021675076.1| uncharacterized protein LOC110660921 [Hevea brasiliensis] >gi|1216957291|ref|XP_021675077.1| uncharacterized protein LOC110660921 [Hevea brasiliensis]	PREDICTED: Quercus suber uncharacterized LOC112003933 (LOC112003933), transcript variant X2, mRNA	--	--	--	--	--
Cluster-20096.43188	1.58833	9.6926	-2.61104	6.17e-10	1.19e-07	TRUE	pumilio homolog 1-like isoform X1 [Ziziphus jujuba]	--	Q9ZW02	2.8e-19	--	--	--
Cluster-20096.89954	0.0488307	2.19034	-5.46219	6.42e-10	1.23e-07	TRUE	PREDICTED: flavonol synthase/flavanone 3-hydroxylase [Eucalyptus grandis] >gi|629119097|gb|KCW83587.1| hypothetical protein EUGRSUZ_B00478 [Eucalyptus grandis]	Nicotiana tabacum flavonol synthase/flavanone 3-hydroxylase-like (LOC107763562), mRNA	388	Flavonol synthase/flavanone 3-hydroxylase OS=Arabidopsis thaliana OX=3702 GN=FLS1 PE=1 SV=1	--	--	--
Cluster-20096.41329	21.3042	0.919177	4.53186	6.58e-10	1.26e-07	TRUE	--	--	--	--	--	--	--
Cluster-20096.31781	0.0163104	1.79302	-6.7832	7.18e-10	1.37e-07	TRUE	hypothetical protein CUMW_042370 [Citrus unshiu]	PREDICTED: Citrus clementina monodehydroascorbate reductase, chloroplastic/mitochondrial (LOC18046439), transcript variant X1, mRNA	P92947	1.4e-216	PF07992//PF00070//PF13738	GO:0055114//GO:0008152	GO:0003824//GO:0016491
Cluster-20096.16166	2.13485	10.4165	-2.28594	7.32e-10	1.4e-07	TRUE	PREDICTED: U3 small nucleolar RNA-associated protein 14 homolog A [Vitis vinifera] >gi|297743903|emb|CBI36873.3| unnamed protein product, partial [Vitis vinifera]	PREDICTED: Quercus suber U3 small nucleolar RNA-associated protein 14 homolog A (LOC111993072), mRNA	P87137	5e-31	PF04615	--	--
Cluster-20096.37245	0.0556206	1.37308	-4.60103	7.49e-10	1.42e-07	TRUE	--	--	--	--	--	--	--
Cluster-20096.50261	4.12513	0.0617821	6.07989	7.5e-10	1.42e-07	TRUE	GPCR-type G protein 2 [Manihot esculenta] >gi|1216273873|ref|XP_021621326.1| GPCR-type G protein 2 [Manihot esculenta] >gi|1035914966|gb|OAY44559.1| hypothetical protein MANES_08G160900 [Manihot esculenta]	PREDICTED: Quercus suber GPCR-type G protein 2 (LOC112037412), transcript variant X3, misc_RNA	Q7X7S8	1.4e-146	PF12430//PF12537	--	--
Cluster-20096.68313	0.275378	5.36793	-4.28605	7.47e-10	1.42e-07	TRUE	probable galactinol--sucrose galactosyltransferase 1 [Manihot esculenta] >gi|1035921740|gb|OAY51330.1| hypothetical protein MANES_05G206000 [Manihot esculenta]	PREDICTED: Durio zibethinus probable galactinol--sucrose galactosyltransferase 1 (LOC111276406), mRNA	Q84VX0	4.5e-55	--	--	--
Cluster-20096.89643	0.0342275	2.12499	-5.96028	7.48e-10	1.42e-07	TRUE	PREDICTED: pentatricopeptide repeat-containing protein At1g12300, mitochondrial-like [Camelina sativa]	--	494	Pentatricopeptide repeat-containing protein At1g12775, mitochondrial OS=Arabidopsis thaliana OX=3702 GN=At1g12775 PE=2 SV=1	PPR repeat//Pentacotripeptide-repeat region of PRORP//PPR repeat//PPR repeat family//Pentatricopeptide repeat domain	--	--
Cluster-20096.94959	0.719644	6.3468	-3.14228	7.55e-10	1.43e-07	TRUE	U3 small nucleolar RNA-associated protein 25-like [Quercus suber]	PREDICTED: Quercus suber U3 small nucleolar RNA-associated protein 25-like (LOC112037965), mRNA	Q642T7	1.9e-106	PF06862	--	--
Cluster-20096.9717	0.0779199	1.90991	-4.59073	7.62e-10	1.44e-07	TRUE	uncharacterized protein LOC109789156 [Cajanus cajan]	PREDICTED: Juglans regia uncharacterized LOC109012823 (LOC109012823), mRNA	--	--	--	--	--
Cluster-20096.28712	0.0228641	0.753629	-5.01497	7.69e-10	1.45e-07	TRUE	transcription factor GTE10-like isoform X2 [Hevea brasiliensis]	PREDICTED: Hevea brasiliensis transcription factor GTE10-like (LOC110634045), transcript variant X4, mRNA	1054	Transcription factor GTE10 OS=Arabidopsis thaliana OX=3702 GN=GTE10 PE=1 SV=2	--	--	--
Cluster-20096.23405	1.15529	0.148882	2.95645	7.79e-10	1.46e-07	TRUE	coproporphyrinogen-III oxidase 1, chloroplastic [Dorcoceras hygrometricum]	Escherichia coli strain BLR(DE3), complete genome	P0AEJ6	3.4e-260	PF01520//PF01218	GO:0030203//GO:0006778//GO:0006779//GO:0044249//GO:0034641//GO:0006807//GO:0009253//GO:1901362//GO:1901360//GO:1901576//GO:1901575//GO:0051186//GO:0051188//GO:0071704//GO:0033014//GO:0033013//GO:0018130//GO:0009987//GO:0006725//GO:0000270//GO:0009058//GO:0008152//GO:0044271//GO:0009056//GO:0009057//GO:0055114//GO:0046483//GO:1901564//GO:1901565//GO:1901566//GO:1901136//GO:1901135//GO:0044237//GO:…	GO:0016634//GO:0008745//GO:0016491//GO:0016627//GO:0016810//GO:0016787//GO:0004109//GO:0003824//GO:0061783//GO:0016811
Cluster-20096.93319	0.0924016	10.5029	-6.82516	7.87e-10	1.48e-07	TRUE	PREDICTED: uncharacterized protein LOC107961006 [Gossypium hirsutum]	--	261	Enzymatic polyprotein OS=Soybean chlorotic mottle virus OX=10651 GN=ORF V PE=3 SV=2	--	--	--
Cluster-20096.64440	0.0439319	2.58481	-5.85977	7.98e-10	1.49e-07	TRUE	110 kDa U5 small nuclear ribonucleoprotein component CLO [Manihot esculenta] >gi|1035902161|gb|OAY31761.1| hypothetical protein MANES_14G137900 [Manihot esculenta]	PREDICTED: Vitis vinifera 116 kDa U5 small nuclear ribonucleoprotein component-like (LOC100253367), mRNA	Q9LNC5	0	PF03764//PF03144//PF00009//PF16004//PF00679	--	GO:0016787//GO:0035639//GO:0019001//GO:0003924//GO:0017111//GO:0036094//GO:0003824//GO:0005488//GO:0000166//GO:1901363//GO:1901265//GO:0001882//GO:0043168//GO:0016818//GO:0032561//GO:0097367//GO:0097159//GO:0016817//GO:0043167//GO:0016462//GO:0001883//GO:0032549//GO:0032555//GO:0017076//GO:0032550//GO:0032553//GO:0005525
Cluster-20096.71358	4.85437	0.790283	2.61732	8.01e-10	1.5e-07	TRUE	sodium/hydrogen exchanger 8 isoform X1 [Herrania umbratica]	Populus deltoids SOS1-like protein 1 mRNA, complete cds	1670	Sodium/hydrogen exchanger 7 OS=Arabidopsis thaliana OX=3702 GN=NHX7 PE=1 SV=1	Cyclic	--	--
Cluster-20096.35664	2.06296	10.4882	-2.34689	8.05e-10	1.5e-07	TRUE	uncharacterized protein LOC112015074 [Quercus suber] >gi|1336304198|gb|POE46673.1| hva22-like protein a [Quercus suber]	--	191	HVA22-like protein a OS=Arabidopsis thaliana OX=3702 GN=HVA22A PE=2 SV=1	TB2/DP1, HVA22 family	--	--
Cluster-20096.16539	0.23512	2.5056	-3.41872	8.09e-10	1.5e-07	TRUE	transcriptional activator demeter [Quercus suber]	--	--	--	--	--	--
Cluster-20096.54346	25.8557	0.98176	4.71995	8.17e-10	1.52e-07	TRUE	polyadenylate-binding protein 2 [Jatropha curcas]	PREDICTED: Vitis vinifera polyadenylate-binding protein 2-like (LOC100255846), mRNA	P42731	2.3e-187	--	--	--
Cluster-20096.63846	20.8962	0.313551	6.0567	8.21e-10	1.52e-07	TRUE	PREDICTED: PTI1-like tyrosine-protein kinase 3 [Gossypium arboreum] >gi|728848292|gb|KHG27735.1| PTI1-like tyrosine-protein kinase 3 [Gossypium arboreum]	Populus trichocarpa serine/threonine protein kinase (POPTR_0007s02390g) mRNA, complete cds	B9DFG5	1.9e-119	PF07714//PF00069	GO:0016310//GO:0006807//GO:0044267//GO:0044260//GO:0071704//GO:0006468//GO:0009987//GO:0006464//GO:0043412//GO:0036211//GO:0008152//GO:0044238//GO:1901564//GO:0019538//GO:0044237//GO:0043170//GO:0006796//GO:0006793	GO:0035639//GO:0008144//GO:0005488//GO:0000166//GO:1901363//GO:1901265//GO:0043168//GO:0043167//GO:0016740//GO:0004672//GO:0017076//GO:0005524//GO:0016301//GO:0140096//GO:0036094//GO:0003824//GO:0030554//GO:0016772//GO:0097367//GO:0032559//GO:0032555//GO:0097159//GO:0016773//GO:0032553
Cluster-20096.36553	3.15786	0.224599	3.8027	8.23e-10	1.52e-07	TRUE	PREDICTED: phosphatidylinositol 3-kinase, root isoform isoform X3 [Juglans regia]	PREDICTED: Quercus suber phosphatidylinositol 3-kinase, root isoform (LOC112033997), mRNA	P42347	2.8e-98	PF00454	--	--
Cluster-20096.22741	1.5051	6.87483	-2.1907	8.27e-10	1.53e-07	TRUE	Nucleoporin, Nup133/Nup155-like, putative isoform 1 [Theobroma cacao]	PREDICTED: Quercus suber nuclear pore complex protein NUP133 (LOC111990518), mRNA	F4IGA5	0	PF08801	--	--
Cluster-20096.41662	0.790738	0.00813246	6.60779	8.27e-10	1.53e-07	TRUE	calmodulin-binding protein 60 B [Herrania umbratica] >gi|1204890046|ref|XP_021276686.1| calmodulin-binding protein 60 B [Herrania umbratica] >gi|1204890048|ref|XP_021276687.1| calmodulin-binding protein 60 B [Herrania umbratica]	PREDICTED: Ziziphus jujuba calmodulin-binding protein 60 B-like (LOC107413302), transcript variant X3, mRNA	1521	Calmodulin-binding protein 60 C OS=Arabidopsis thaliana OX=3702 GN=CBP60C PE=2 SV=1	Calmodulin	--	binding//protein binding//calmodulin binding
Cluster-20096.87988	0.568132	3.35739	-2.56463	8.34e-10	1.53e-07	TRUE	reverse transcriptase [Corchorus capsularis]	--	352	Transposon TX1 uncharacterized 149 kDa protein OS=Xenopus laevis OX=8355 PE=4 SV=1	Reverse	--	--
Cluster-20096.72943	2.26629	14.9107	-2.71742	8.49e-10	1.56e-07	TRUE	RRP12-like protein [Hevea brasiliensis]	PREDICTED: Vitis vinifera RRP12-like protein (LOC100257035), transcript variant X1, mRNA	Q5ZKD5	8.9e-58	PF08161	--	--
Cluster-20096.47826	2.61415	12.3875	-2.24442	8.57e-10	1.57e-07	TRUE	mTERF domain-containing protein [Cephalotus follicularis]	PREDICTED: Juglans regia transcription termination factor MTERF4, chloroplastic (LOC108994510), transcript variant X2, mRNA	Q9ZT96	2.3e-191	--	--	--
Cluster-20096.14242	0.0536082	3.64663	-6.09127	8.64e-10	1.58e-07	TRUE	uncharacterized protein LOC18040278 [Citrus clementina]	--	236	Probable disease resistance protein At4g27220 OS=Arabidopsis thaliana OX=3702 GN=At4g27220 PE=2 SV=1	--	--	--
Cluster-20096.81831	2.00859	0.09669	4.40244	8.65e-10	1.58e-07	TRUE	hypothetical protein AQUCO_01400830v1 [Aquilegia coerulea]	PREDICTED: Pyrus x bretschneideri probable copper-transporting ATPase HMA5 (LOC103938269), mRNA	Q6H7M3	1.9e-51	--	--	--
Cluster-20096.94508	1.01084	12.0854	-3.58445	8.73e-10	1.59e-07	TRUE	--	--	--	--	--	--	--
Cluster-20096.19552	0.0114839	0.877648	-6.26046	8.82e-10	1.6e-07	TRUE	hydroxyethylthiazole kinase [Citrus sinensis] >gi|568878313|ref|XP_006492145.1| hydroxyethylthiazole kinase [Citrus sinensis]	PREDICTED: Vitis vinifera hydroxyethylthiazole kinase (LOC100252894), mRNA	Q9LIQ4	5.9e-104	PF02110//PF08543	GO:0006772//GO:0072528//GO:0044249//GO:0034641//GO:0006807//GO:0044281//GO:0044283//GO:1901362//GO:1901360//GO:0072527//GO:1901576//GO:0042723//GO:0042724//GO:0071704//GO:0018130//GO:0006767//GO:0006766//GO:0009228//GO:0006725//GO:0009058//GO:0009110//GO:0008152//GO:1901564//GO:0046483//GO:0044271//GO:1901566//GO:0044272//GO:0042364//GO:0044237//GO:0006790//GO:0019438//GO:0009987//GO:0017144	GO:0016740//GO:0016301//GO:0003824//GO:0016773//GO:0016772//GO:0004417
Cluster-20096.74703	4.34609	15.6688	-1.85002	8.8e-10	1.6e-07	TRUE	PREDICTED: midasin isoform X2 [Vitis vinifera]	PREDICTED: Quercus suber midasin (LOC111993412), transcript variant X3, mRNA	A0A1P8AUY4	5.8e-190	--	--	--
Cluster-20096.35323	0.151942	3.72123	-4.60918	8.91e-10	1.61e-07	TRUE	--	--	--	--	--	--	--
Cluster-20096.88750	7.16727	0.406114	4.13193	9.05e-10	1.64e-07	TRUE	PREDICTED: uncharacterized protein At5g65660 [Theobroma cacao]	--	405	Uncharacterized protein At5g65660 OS=Arabidopsis thaliana OX=3702 GN=At5g65660 PE=2 SV=1	--	--	--
Cluster-20096.58725	14.5995	1.2232	3.58653	9.1e-10	1.64e-07	TRUE	chlorophyll a-b binding protein 8, chloroplastic [Cucurbita maxima] >gi|1333113992|ref|XP_023531157.1| chlorophyll a-b binding protein 8, chloroplastic [Cucurbita pepo subsp. pepo]	Lupinus angustifolius cultivar Tanjil chromosome LG-11	197	Photosystem I chlorophyll a/b-binding protein 3-1, chloroplastic OS=Arabidopsis thaliana OX=3702 GN=LHCA3 PE=1 SV=1	--	--	--
Cluster-20096.6856	0.0217962	0.989525	-5.49876	9.47e-10	1.71e-07	TRUE	tripeptidyl-peptidase 2 [Carica papaya]	PREDICTED: Juglans regia tripeptidyl-peptidase 2-like (LOC108996808), mRNA	F4JVN6	1.8e-64	--	--	--
Cluster-20096.81326	0.339182	2.97496	-3.13515	9.56e-10	1.72e-07	TRUE	hypothetical protein EUGRSUZ_G00053 [Eucalyptus grandis]	--	--	--	YacP-like	--	--
Cluster-20096.15865	0.242475	1.95797	-3.00751	9.59e-10	1.72e-07	TRUE	hypothetical protein CFP56_40215 [Quercus suber]	--	--	--	--	--	--
Cluster-20096.48606	1.24859	13.0369	-3.38158	9.9e-10	1.77e-07	TRUE	translocase of chloroplast 159 chloroplastic isoform X2 [Prunus yedoensis var. nudiflora]	--	--	--	--	--	--
Cluster-20096.102624	0.0248272	0.504058	-4.31926	1e-09	1.79e-07	TRUE	retrovirus-related Pol polyprotein from transposon TNT 1-94 [Trifolium pratense]	PREDICTED: Malus x domestica uncharacterized LOC103424318 (LOC103424318), mRNA	1591	Retrovirus-related Pol polyprotein from transposon RE1 OS=Arabidopsis thaliana OX=3702 GN=RE1 PE=2 SV=1	Reverse	--	--
Cluster-20096.39821	9.35259	0.350227	4.73552	1e-09	1.79e-07	TRUE	conserved hypothetical protein [Ricinus communis]	--	Q9FPS3	1e-39	PF00443	GO:0009987//GO:0044238//GO:0006464//GO:0043412//GO:0006807//GO:0008152//GO:1901564//GO:0043170//GO:0044267//GO:0044260//GO:0019538//GO:0070647//GO:0070646//GO:0044237//GO:0071704//GO:0036211//GO:0006508//GO:0016579	GO:0016787//GO:0101005//GO:0140096//GO:0070011//GO:0003824//GO:0008233//GO:0008234//GO:0019783//GO:0036459
Cluster-20096.98453	0.396448	13.6504	-5.0882	1.01e-09	1.8e-07	TRUE	hypothetical protein CDL15_Pgr014081 [Punica granatum]	PREDICTED: Malus x domestica pre-mRNA-processing-splicing factor 8 (LOC103437281), mRNA	Q9SSD2	2.9e-26	--	--	--
Cluster-20096.59371	0.486154	4.54198	-3.22519	1.01e-09	1.8e-07	TRUE	E3 ubiquitin-protein ligase UPL3 [Quercus suber] >gi|1344029492|ref|XP_023897831.1| E3 ubiquitin-protein ligase UPL3 [Quercus suber]	PREDICTED: Quercus suber E3 ubiquitin-protein ligase UPL3 (LOC112009740), transcript variant X2, mRNA	Q6WWW4	0	--	--	--
Cluster-20096.13359	0.0943358	2.93116	-4.92908	1.03e-09	1.81e-07	TRUE	hypothetical protein EUGRSUZ_A02368 [Eucalyptus grandis]	PREDICTED: Juglans regia uncharacterized LOC109003511 (LOC109003511), transcript variant X1, mRNA	--	--	--	--	--
Cluster-20096.15686	0.0894914	1.14768	-3.68224	1.03e-09	1.81e-07	TRUE	--	--	--	--	--	--	--
Cluster-20096.93042	0.00426655	0.332724	-6.28927	1.02e-09	1.81e-07	TRUE	BEACH domain-containing protein C2 isoform X1 [Herrania umbratica]	PREDICTED: Prunus mume BEACH domain-containing protein C2 (LOC103331820), transcript variant X2, mRNA	3388	BEACH domain-containing protein C2 OS=Arabidopsis thaliana OX=3702 GN=BCHC2 PE=1 SV=1	--	--	--
Cluster-20096.99927	1.80382	12.1328	-2.74957	1.02e-09	1.81e-07	TRUE	methyl-CpG-binding domain-containing protein 13-like isoform X1 [Prunus avium] >gi|1220061240|ref|XP_021816870.1| methyl-CpG-binding domain-containing protein 13-like isoform X2 [Prunus avium]	--	172	Methyl-CpG-binding domain-containing protein 13 OS=Arabidopsis thaliana OX=3702 GN=MBD13 PE=2 SV=1	Methyl-CpG	--	organic cyclic compound binding//binding//nucleic acid binding//DNA binding//heterocyclic compound binding
Cluster-20096.2038	2.35186	0.0226032	6.70369	1.03e-09	1.81e-07	TRUE	ankyrin repeat and SAM domain-containing protein 6 [Ziziphus jujuba]	PREDICTED: Ziziphus jujuba ankyrin repeat and SAM domain-containing protein 6 (LOC107415445), mRNA	--	--	--	--	--
Cluster-20096.11490	0.165576	3.28605	-4.33376	1.05e-09	1.84e-07	TRUE	PREDICTED: nuclear pore complex protein NUP205 isoform X1 [Juglans regia] >gi|1098754343|ref|XP_018840991.1| PREDICTED: nuclear pore complex protein NUP205 isoform X1 [Juglans regia] >gi|1098754346|ref|XP_018840992.1| PREDICTED: nuclear pore complex protein NUP205 isoform X1 [Juglans regia] >gi|1098754349|ref|XP_018840993.1| PREDICTED: nuclear pore complex protein NUP205 isoform X1 [Juglans regia]	PREDICTED: Cicer arietinum nuclear pore complex protein NUP205 (LOC101497281), transcript variant X2, mRNA	F4KBW6	6.7e-68	PF11894	--	--
Cluster-20096.57597	27.5676	6.11481	2.17216	1.06e-09	1.85e-07	TRUE	hypothetical protein LSAT_9X35301 [Lactuca sativa]	Uncultured alpha proteobacterium gene for 16S ribosomal RNA, partial sequence, clone: BZm-K7	--	--	--	--	--
Cluster-20096.28503	3.74646	0.714935	2.38942	1.08e-09	1.89e-07	TRUE	PREDICTED: uncharacterized protein LOC100253823 isoform X1 [Vitis vinifera] >gi|731399995|ref|XP_010653816.1| PREDICTED: uncharacterized protein LOC100253823 isoform X1 [Vitis vinifera] >gi|731399997|ref|XP_010653817.1| PREDICTED: uncharacterized protein LOC100253823 isoform X1 [Vitis vinifera]	PREDICTED: Vitis vinifera uncharacterized LOC100253823 (LOC100253823), transcript variant X3, mRNA	147	Uncharacterized protein L201 OS=Acanthamoeba polyphaga mimivirus OX=212035 GN=MIMI_L201 PE=4 SV=1	--	--	--
Cluster-20096.53432	0.806002	15.1626	-4.22684	1.09e-09	1.91e-07	TRUE	ATP-dependent RNA helicase DHX [Trema orientalis]	--	F4HYJ7	6.5e-30	--	--	--
Cluster-20096.37847	29.5788	1.99714	3.88683	1.1e-09	1.92e-07	TRUE	--	--	--	--	--	--	--
Cluster-20096.79557	9.9799	0.911052	3.45705	1.1e-09	1.92e-07	TRUE	--	--	--	--	--	--	--
Cluster-20096.25509	0.0143582	1.12074	-6.2892	1.17e-09	2.03e-07	TRUE	triacylglycerol lipase 2 [Morus notabilis] >gi|587944898|gb|EXC31335.1| Triacylglycerol lipase 2 [Morus notabilis]	PREDICTED: Herrania umbratica triacylglycerol lipase 2 (LOC110427903), mRNA	1271	Triacylglycerol lipase 2 OS=Arabidopsis thaliana OX=3702 GN=LIP2 PE=2 SV=1	--	--	--
Cluster-20096.13930	0.645574	5.38021	-3.06289	1.21e-09	2.09e-07	TRUE	golgin subfamily B member 1-like isoform X2 [Quercus suber] >gi|1344029896|ref|XP_023898044.1| golgin subfamily B member 1-like [Quercus suber] >gi|1344029898|ref|XP_023898045.1| golgin subfamily B member 1-like [Quercus suber]	--	160	Myosin type-2 heavy chain 1 OS=Schizosaccharomyces pombe (strain 972 / ATCC 24843) OX=284812 GN=myo2 PE=1 SV=1	--	--	--
Cluster-20096.23831	0.00651031	0.553545	-6.41274	1.21e-09	2.09e-07	TRUE	K(+) efflux antiporter 2, chloroplastic-like [Quercus suber]	PREDICTED: Quercus suber K(+) efflux antiporter 2, chloroplastic-like (LOC112007694), mRNA	1846	K(+) efflux antiporter 2, chloroplastic OS=Arabidopsis thaliana OX=3702 GN=KEA2 PE=1 SV=2	--	--	--
Cluster-20096.82389	0.0234728	2.26046	-6.59217	1.22e-09	2.11e-07	TRUE	arginine--tRNA ligase, cytoplasmic-like [Herrania umbratica]	PREDICTED: Vitis vinifera arginine--tRNA ligase, chloroplastic/mitochondrial (LOC100261143), transcript variant X2, mRNA	O23247	9.6e-193	--	--	--
Cluster-20096.30365	0.0184329	1.33532	-6.1829	1.28e-09	2.2e-07	TRUE	bifunctional dethiobiotin synthetase/7,8-diamino-pelargonic acid aminotransferase, mitochondrial isoform X1 [Quercus suber]	PREDICTED: Quercus suber bifunctional dethiobiotin synthetase/7,8-diamino-pelargonic acid aminotransferase, mitochondrial (LOC112013953), transcript variant X1, mRNA	1617	Bifunctional dethiobiotin synthetase/7,8-diamino-pelargonic acid aminotransferase, mitochondrial OS=Arabidopsis thaliana OX=3702 GN=BIO3-BIO1 PE=1 SV=1	Aminotransferase	--	drug binding//small molecule binding//catalytic activity//cofactor binding//binding//vitamin B6 binding//heterocyclic compound binding//anion binding//coenzyme binding//transaminase activity//organic cyclic compound binding//vitamin binding//ion binding//transferase activity//transferase activity, transferring nitrogenous groups//pyridoxal phosphate binding
Cluster-20096.76623	0.0208205	0.89588	-5.45182	1.28e-09	2.2e-07	TRUE	--	--	--	--	--	--	--
Cluster-20096.87758	10.334	54.8245	-2.40737	1.28e-09	2.2e-07	TRUE	PREDICTED: protein TIC110, chloroplastic isoform X1 [Vitis vinifera] >gi|297745792|emb|CBI15848.3| unnamed protein product, partial [Vitis vinifera]	PREDICTED: Vitis vinifera protein TIC110, chloroplastic (LOC100257043), transcript variant X2, mRNA	1954	Protein TIC110, chloroplastic OS=Arabidopsis thaliana OX=3702 GN=TIC110 PE=1 SV=1	Chloroplast	--	--
Cluster-24141.0	3.20153	0.0754385	5.39775	1.31e-09	2.24e-07	TRUE	--	--	--	--	--	--	--
Cluster-20096.65948	37.1786	10.6349	1.80566	1.35e-09	2.32e-07	TRUE	uncharacterized protein LOC112032038 [Quercus suber] >gi|1336372528|gb|POF00212.1| hypothetical protein CFP56_37725 [Quercus suber]	--	--	--	--	--	--
Cluster-20096.58500	0.857819	0.0466081	4.19531	1.36e-09	2.32e-07	TRUE	tubulin--tyrosine ligase-like protein 12 isoform X1 [Citrus clementina] >gi|557556029|gb|ESR66043.1| hypothetical protein CICLE_v10007418mg [Citrus clementina]	PREDICTED: Quercus suber tubulin--tyrosine ligase-like protein 12 (LOC111993008), mRNA	Q8RWQ9	9.6e-112	PF00112	GO:0071704//GO:1901564//GO:0044238//GO:0019538//GO:0043170//GO:0006807//GO:0008152//GO:0006508	GO:0016787//GO:0140096//GO:0003824//GO:0070011//GO:0008233//GO:0008234
Cluster-20096.101700	0.0393891	2.52515	-6.00685	1.37e-09	2.35e-07	TRUE	--	--	--	--	--	--	--
Cluster-20096.72088	0.0686022	2.98063	-5.43368	1.38e-09	2.36e-07	TRUE	--	--	--	--	--	--	--
Cluster-20096.85390	0.456818	5.55241	-3.5969	1.38e-09	2.36e-07	TRUE	phospholipid-transporting ATPase 2 isoform X2 [Vigna radiata var. radiata]	PREDICTED: Vitis vinifera phospholipid-transporting ATPase 2 (LOC100252404), transcript variant X3, mRNA	P98205	2.4e-72	PF16209	--	--
Cluster-20096.65523	0.00715679	0.950201	-7.05629	1.39e-09	2.36e-07	TRUE	PREDICTED: ethylene-insensitive protein 2 [Vitis vinifera] >gi|731399338|ref|XP_010653585.1| PREDICTED: ethylene-insensitive protein 2 [Vitis vinifera]	PREDICTED: Quercus suber ethylene-insensitive protein 2 (LOC112036364), transcript variant X2, misc_RNA	Q9S814	0	--	--	--
Cluster-20096.76902	0.00902668	0.902465	-6.64695	1.4e-09	2.37e-07	TRUE	DUF608 domain-containing protein/GBA2_N domain-containing protein [Cephalotus follicularis]	PREDICTED: Quercus suber non-lysosomal glucosylceramidase (LOC112040092), mRNA	Q69ZF3	3e-84	PF04685//PF12215	--	GO:0003824//GO:0004553//GO:0016798//GO:0016787
Cluster-20096.92291	0.508201	18.3203	-5.1715	1.4e-09	2.37e-07	TRUE	hypothetical protein VITISV_039771 [Vitis vinifera]	Vitis vinifera contig VV78X166420.3, whole genome shotgun sequence	--	--	--	--	--
Cluster-20096.84639	1.89185	0.0214259	6.46842	1.43e-09	2.41e-07	TRUE	Transcription factor BIM1, putative isoform 3 [Theobroma cacao]	PREDICTED: Theobroma cacao transcription factor BIM1 (LOC18604911), transcript variant X2, mRNA	478	Transcription factor BIM2 OS=Arabidopsis thaliana OX=3702 GN=BIM2 PE=1 SV=1	--	--	--
Cluster-20096.43694	0.0250707	2.17605	-6.44233	1.44e-09	2.43e-07	TRUE	hypothetical protein CFP56_17400 [Quercus suber]	PREDICTED: Theobroma cacao uncharacterized LOC18609415 (LOC18609415), transcript variant X2, mRNA	--	--	--	--	--
Cluster-20096.9583	1.52762	12.2623	-2.9995	1.45e-09	2.43e-07	TRUE	PREDICTED: DEAD-box ATP-dependent RNA helicase 28 [Fragaria vesca subsp. vesca]	--	122	DEAD-box ATP-dependent RNA helicase 28 OS=Arabidopsis thaliana OX=3702 GN=RH28 PE=2 SV=1	--	--	--
Cluster-20096.58956	118.459	21.8672	2.43748	1.45e-09	2.44e-07	TRUE	cytochrome P450 90A1 [Prunus avium]	PREDICTED: Juglans regia cytochrome P450 90A1 (LOC108991904), transcript variant X2, mRNA	Q42569	1.3e-111	PF00067	GO:0008152//GO:0055114	GO:0020037//GO:0003824//GO:0048037//GO:0005488//GO:1901363//GO:0016491//GO:0043169//GO:0046914//GO:0046906//GO:0097159//GO:0016705//GO:0043167//GO:0005506//GO:0046872
Cluster-20096.99511	2.29241	0.0206643	6.79542	1.48e-09	2.49e-07	TRUE	probable protein phosphatase 2C 68 [Populus trichocarpa] >gi|1375866682|ref|XP_024459205.1| probable protein phosphatase 2C 68 [Populus trichocarpa] >gi|1334317446|gb|PNT32492.1| hypothetical protein POPTR_006G192600v3 [Populus trichocarpa] >gi|1334317447|gb|PNT32493.1| hypothetical protein POPTR_006G192600v3 [Populus trichocarpa]	PREDICTED: Vitis vinifera probable protein phosphatase 2C 25 (LOC100258978), transcript variant X4, mRNA	Q84JD5	1.8e-112	PF00481	--	GO:0003824
Cluster-20096.11200	0.00667068	1.20936	-7.50521	1.49e-09	2.5e-07	TRUE	PREDICTED: serine/threonine-protein kinase ATM isoform X4 [Juglans regia]	PREDICTED: Juglans regia serine/threonine-protein kinase ATM (LOC108991465), transcript variant X4, mRNA	Q9M3G7	0	PF11640	--	GO:0004674//GO:0016773//GO:0016772//GO:0016301//GO:0140096//GO:0003824//GO:0016740//GO:0004672
Cluster-20096.66159	0.00667673	0.594686	-6.48024	1.5e-09	2.5e-07	TRUE	PREDICTED: uncharacterized protein LOC108979710 isoform X2 [Juglans regia]	PREDICTED: Vitis vinifera L10-interacting MYB domain-containing protein (LOC100266462), transcript variant X2, mRNA	1372	Cation/calcium exchanger 5 OS=Arabidopsis thaliana OX=3702 GN=CCX5 PE=2 SV=1	--	--	--
Cluster-20096.95990	0.964951	0.150874	2.67684	1.51e-09	2.52e-07	TRUE	Protein hipA, putative, partial [Ricinus communis]	Escherichia coli strain BLR(DE3), complete genome	2272	Serine/threonine-protein kinase toxin HipA OS=Escherichia coli (strain K12) OX=83333 GN=hipA PE=1 SV=2	--	--	--
Cluster-20096.34393	7.5839	1.29798	2.54677	1.52e-09	2.53e-07	TRUE	squamosa promoter-binding-like protein 1 isoform X1 [Hevea brasiliensis]	PREDICTED: Vitis vinifera squamosa promoter-binding-like protein 1 (LOC100258912), mRNA	1795	Squamosa promoter-binding-like protein 1 OS=Arabidopsis thaliana OX=3702 GN=SPL1 PE=1 SV=2	--	--	--
Cluster-20096.86219	1.00704	5.71427	-2.50228	1.54e-09	2.56e-07	TRUE	hypothetical protein GOBAR_AA16548 [Gossypium barbadense]	PREDICTED: Vitis vinifera ATPase family AAA domain-containing protein At1g05910 (LOC100242365), transcript variant X22, mRNA	1867	ATPase family AAA domain-containing protein At1g05910 OS=Arabidopsis thaliana OX=3702 GN=At1g05910 PE=2 SV=1	--	--	--
Cluster-20096.50549	20.9833	2.55909	3.03585	1.55e-09	2.57e-07	TRUE	3-ketoacyl-CoA synthase 6 [Theobroma cacao]	--	Q9XF43	1.5e-102	PF02797//PF08392//PF08541	GO:0006633//GO:0006631//GO:0006629//GO:0044238//GO:0009987//GO:0019752//GO:0032787//GO:0044249//GO:0009058//GO:0044281//GO:0008152//GO:0044283//GO:0043436//GO:0044255//GO:0072330//GO:0008610//GO:1901576//GO:0006082//GO:0046394//GO:0016053//GO:0044237//GO:0071704	GO:0003824//GO:0016740//GO:0016746//GO:0016747
Cluster-20096.14630	5.42435	36.2385	-2.73966	1.58e-09	2.62e-07	TRUE	phototropin-2 [Ricinus communis] >gi|1000976502|ref|XP_015571852.1| phototropin-2 [Ricinus communis] >gi|223546484|gb|EEF47983.1| serine/threonine protein kinase, putative [Ricinus communis]	Geranium carolinianum isolate VKGP_2003844 putative LOV domain-containing protein mRNA, complete cds	P93025	3.1e-57	--	--	--
Cluster-20096.95310	0.893775	5.59024	-2.64532	1.59e-09	2.63e-07	TRUE	PPR domain-containing protein/PPR_1 domain-containing protein/PPR_2 domain-containing protein [Cephalotus follicularis]	--	876	Pentatricopeptide repeat-containing protein At4g28010 OS=Arabidopsis thaliana OX=3702 GN=At4g28010 PE=2 SV=1	PPR//Pentacotripeptide-repeat//PPR//PPR//Pentatricopeptide	--	--
Cluster-20096.46351	2.00805	0.0116665	7.43063	1.61e-09	2.67e-07	TRUE	thioredoxin-like fold domain-containing protein MRL7 homolog, chloroplastic isoform X2 [Hevea brasiliensis]	PREDICTED: Morus notabilis thioredoxin-like fold domain-containing protein MRL7, chloroplastic (LOC21389382), mRNA	742	Thioredoxin-like fold domain-containing protein MRL7 homolog, chloroplastic OS=Oryza sativa subsp. japonica OX=39947 GN=MRL7 PE=2 SV=1	--	--	--
Cluster-20096.60519	1.7238	24.0541	-3.80126	1.67e-09	2.75e-07	TRUE	--	--	--	--	--	--	--
Cluster-20096.36489	2.55594	10.9645	-2.09982	1.71e-09	2.82e-07	TRUE	serine/threonine-protein phosphatase BSL3 [Ziziphus jujuba] >gi|1009170029|ref|XP_015865985.1| serine/threonine-protein phosphatase BSL3 [Ziziphus jujuba] >gi|1009170730|ref|XP_015866354.1| serine/threonine-protein phosphatase BSL3 [Ziziphus jujuba] >gi|1009170732|ref|XP_015866355.1| serine/threonine-protein phosphatase BSL3 [Ziziphus jujuba]	PREDICTED: Ziziphus jujuba serine/threonine-protein phosphatase BSL3 (LOC107403943), transcript variant X2, mRNA	1432	Serine/threonine-protein phosphatase BSL3 OS=Arabidopsis thaliana OX=3702 GN=BSL3 PE=1 SV=2	Galactose//Galactose	--	--
Cluster-20096.71588	0.0111467	0.683649	-5.94167	1.72e-09	2.82e-07	TRUE	PREDICTED: disease resistance protein At4g27190 isoform X1 [Vitis vinifera] >gi|731432590|ref|XP_010644328.1| PREDICTED: disease resistance protein At4g27190 isoform X1 [Vitis vinifera] >gi|731432592|ref|XP_010644329.1| PREDICTED: disease resistance protein At4g27190 isoform X1 [Vitis vinifera]	Liquidambar formosana TPS02 mRNA, complete cds	853	(-)-germacrene D synthase OS=Vitis vinifera OX=29760 GN=VIT_19s0014g04930 PE=1 SV=1	--	--	--
Cluster-20096.94739	0.957096	5.63245	-2.55504	1.72e-09	2.82e-07	TRUE	--	--	--	--	--	--	--
Cluster-20096.43189	3.01986	12.0117	-1.99149	1.72e-09	2.82e-07	TRUE	pumilio homolog 1-like isoform X1 [Ziziphus jujuba]	PREDICTED: Malus x domestica pumilio homolog 2-like (LOC103406314), mRNA	Q9ZW06	8.9e-70	PF07990	--	--
Cluster-20096.80840	0.0061208	0.361595	-5.88802	1.75e-09	2.85e-07	TRUE	mediator of RNA polymerase II transcription subunit 23 isoform X1 [Ricinus communis]	PREDICTED: Quercus suber mediator of RNA polymerase II transcription subunit 23 (LOC112023297), mRNA	F4I4P3	0	PF11573	--	--
Cluster-20096.28385	0.779264	4.44925	-2.51287	1.78e-09	2.9e-07	TRUE	PREDICTED: histone-lysine N-methyltransferase ATXR7 isoform X2 [Juglans regia]	PREDICTED: Quercus suber histone-lysine N-methyltransferase ATXR7 (LOC112011828), transcript variant X2, mRNA	917	Histone-lysine N-methyltransferase ATXR7 OS=Arabidopsis thaliana OX=3702 GN=ATXR7 PE=2 SV=1	GYF	--	binding//protein binding
Cluster-20096.54638	1.08894	10.7627	-3.30451	1.8e-09	2.93e-07	TRUE	uncharacterized protein LOC110643234 [Hevea brasiliensis] >gi|1217022980|ref|XP_021651224.1| uncharacterized protein LOC110643234 [Hevea brasiliensis]	--	--	--	--	--	--
Cluster-20096.34926	1.60913	19.0287	-3.56261	1.8e-09	2.93e-07	TRUE	--	--	--	--	--	--	--
Cluster-20096.71092	0.169228	1.70969	-3.3288	1.81e-09	2.94e-07	TRUE	--	--	--	--	--	--	--
Cluster-20096.92661	0.026572	1.55951	-5.87952	1.84e-09	2.98e-07	TRUE	uncharacterized protein LOC110661296 [Hevea brasiliensis]	PREDICTED: Manihot esculenta uncharacterized LOC110631176 (LOC110631176), mRNA	--	--	--	--	--
Cluster-20096.94348	2.38292	9.76534	-2.03488	1.84e-09	2.98e-07	TRUE	Nucleolar complex-associated protein [Parasponia andersonii]	PREDICTED: Citrus clementina nucleolar complex protein 3 homolog (LOC18031914), mRNA	Q5R952	1.1e-07	PF07540	--	--
Cluster-20096.60046	0.842669	0.0133698	5.983	1.87e-09	3.03e-07	TRUE	PREDICTED: uncharacterized protein LOC108993701 isoform X1 [Juglans regia]	PREDICTED: Ricinus communis nifU-like protein 1, chloroplastic (LOC8267301), mRNA	584	NifU-like protein 1, chloroplastic OS=Arabidopsis thaliana OX=3702 GN=NIFU1 PE=1 SV=1	--	--	--
Cluster-20096.33824	0.271943	2.38849	-3.13681	1.89e-09	3.04e-07	TRUE	uncharacterized protein LOC110600623 isoform X2 [Manihot esculenta]	PREDICTED: Carica papaya uncharacterized LOC110819796 (LOC110819796), mRNA	--	--	--	--	--
Cluster-20096.31099	1.80785	0.0178502	6.6642	1.89e-09	3.05e-07	TRUE	UDP-rhamnose/UDP-galactose transporter 6 isoform X1 [Morus notabilis] >gi|1350247891|ref|XP_024021442.1| UDP-rhamnose/UDP-galactose transporter 6 isoform X1 [Morus notabilis] >gi|1350247895|ref|XP_024021443.1| UDP-rhamnose/UDP-galactose transporter 6 isoform X1 [Morus notabilis]	PREDICTED: Populus euphratica UDP-galactose transporter 2 (LOC105126405), transcript variant X3, mRNA	1222	UDP-rhamnose/UDP-galactose transporter 6 OS=Arabidopsis thaliana OX=3702 GN=URGT6 PE=1 SV=1	--	--	--
Cluster-20096.30701	0.0113634	0.685441	-5.9187	1.94e-09	3.13e-07	TRUE	CWF19-like protein 2 [Hevea brasiliensis]	PREDICTED: Hevea brasiliensis CWF19-like protein 2 (LOC110648293), mRNA	529	CWF19-like protein 2 OS=Mus musculus OX=10090 GN=Cwf19l2 PE=1 SV=1	--	--	--
Cluster-20096.27214	0.0151062	1.20755	-6.32365	1.95e-09	3.13e-07	TRUE	uncharacterized protein LOC21384760 [Morus notabilis] >gi|587860305|gb|EXB50216.1| hypothetical protein L484_001149 [Morus notabilis]	PREDICTED: Hevea brasiliensis uncharacterized LOC110651608 (LOC110651608), mRNA	139	UPF0454 protein C12orf49 homolog OS=Gallus gallus OX=9031 GN=RCJMB04_18o22 PE=2 SV=1	Uncharacterized	--	--
Cluster-20096.16192	0.166391	1.58857	-3.25919	1.99e-09	3.19e-07	TRUE	--	--	--	--	--	--	--
Cluster-20096.56984	0.361999	2.88846	-2.99565	1.99e-09	3.19e-07	TRUE	cationic amino acid transporter 2, vacuolar-like isoform X2 [Quercus suber]	PREDICTED: Quercus suber cationic amino acid transporter 4, vacuolar-like (LOC112040422), transcript variant X2, mRNA	480	Cationic amino acid transporter 2, vacuolar OS=Arabidopsis thaliana OX=3702 GN=CAT2 PE=1 SV=1	--	--	--
Cluster-20096.78487	0.0128011	0.760046	-5.89483	2.05e-09	3.28e-07	TRUE	uncharacterized protein LOC111995782 isoform X3 [Quercus suber]	PREDICTED: Prunus persica uncharacterized LOC18772025 (LOC18772025), transcript variant X4, mRNA	--	--	--	--	--
Cluster-20096.90636	0.199455	4.11097	-4.35727	2.12e-09	3.38e-07	TRUE	--	--	--	--	--	--	--
Cluster-20096.34268	0.028028	4.11186	-7.1994	2.14e-09	3.4e-07	TRUE	PREDICTED: alpha-galactosidase 3-like [Pyrus x bretschneideri] >gi|1079224936|ref|XP_018504563.1| PREDICTED: alpha-galactosidase 3-like [Pyrus x bretschneideri]	PREDICTED: Hevea brasiliensis alpha-galactosidase 3-like (LOC110668068), transcript variant X7, mRNA	Q8VXZ7	2.7e-63	PF16499//PF02065	GO:0044238//GO:0005975//GO:0071704//GO:0008152	GO:0015925//GO:0016787//GO:0003824//GO:0016798//GO:0004557//GO:0004553
Cluster-20096.6055	0.0195065	0.97538	-5.64187	2.15e-09	3.4e-07	TRUE	uncharacterized protein LOC107176267 [Citrus sinensis]	--	--	--	--	--	--
Cluster-20096.92087	0.290313	4.14337	-3.84427	2.15e-09	3.4e-07	TRUE	hypothetical protein L484_004242 [Morus notabilis]	PREDICTED: Populus euphratica uncharacterized LOC105116729 (LOC105116729), mRNA	--	--	--	--	--
Cluster-20096.73140	2.48334	10.8203	-2.12344	2.16e-09	3.42e-07	TRUE	PREDICTED: clustered mitochondria protein [Prunus mume]	Populus trichocarpa hypothetical protein (POPTR_0001s27800g) mRNA, complete cds	F4J5S1	0	PF12807//PF13374//PF15044//PF05303//PF13236//PF13424	--	--
Cluster-20096.65599	0.0102644	1.06888	-6.70544	2.27e-09	3.58e-07	TRUE	PREDICTED: uncharacterized protein LOC103415739 [Malus domestica]	PREDICTED: Fragaria vesca subsp. vesca uncharacterized LOC101293823 (LOC101293823), mRNA	--	--	--	--	--
Cluster-20096.66516	0.451418	2.46287	-2.44705	2.28e-09	3.59e-07	TRUE	uncharacterized protein LOC112002185 isoform X1 [Quercus suber] >gi|1344014846|ref|XP_023890104.1| uncharacterized protein LOC112002185 isoform X1 [Quercus suber] >gi|1336325597|gb|POE63974.1| hypothetical protein CFP56_02009 [Quercus suber]	PREDICTED: Juglans regia uncharacterized LOC109009003 (LOC109009003), transcript variant X3, mRNA	--	--	--	--	--
Cluster-20096.93743	0.136935	3.24462	-4.55828	2.33e-09	3.67e-07	TRUE	--	--	--	--	--	--	--
Cluster-20096.46630	0.0331791	2.13335	-6.00952	2.37e-09	3.72e-07	TRUE	--	--	--	--	--	--	--
Cluster-20096.75371	3.85958	15.1984	-1.97751	2.5e-09	3.92e-07	TRUE	PREDICTED: probable cadmium/zinc-transporting ATPase HMA1, chloroplastic [Juglans regia]	PREDICTED: Manihot esculenta probable cadmium/zinc-transporting ATPase HMA1, chloroplastic (LOC110628469), transcript variant X1, mRNA	2683	Probable cadmium/zinc-transporting ATPase HMA1, chloroplastic OS=Arabidopsis thaliana OX=3702 GN=HMA1 PE=2 SV=2	haloacid//E1-E2	--	--
Cluster-20096.69943	8.32295	40.228	-2.27245	2.58e-09	4.05e-07	TRUE	26S proteasome non-ATPase regulatory subunit 2 homolog A, partial [Carica papaya]	PREDICTED: Ziziphus jujuba 26S proteasome non-ATPase regulatory subunit 2 homolog A (LOC107417347), mRNA	Q9SIV2	2.5e-86	PF17781	--	--
Cluster-20096.88973	0.046856	2.78667	-5.89713	2.65e-09	4.15e-07	TRUE	hypothetical protein CISIN_1g014598mg [Citrus sinensis]	PREDICTED: Gossypium hirsutum dual specificity protein phosphatase 12-like (LOC107925924), mRNA	158	Probable dual specificity protein phosphatase DDB_G0281963 OS=Dictyostelium discoideum OX=44689 GN=DDB_G0281963 PE=3 SV=1	--	--	--
Cluster-20096.72722	33.0813	2.69638	3.61672	2.68e-09	4.18e-07	TRUE	photosystem II protein D (chloroplast) [Ficus racemosa] >gi|937500925|gb|ALI30684.1| photosystem II protein D (chloroplast) [Ficus racemosa]	Pelargonium x hortorum chloroplast, complete genome	B0Z4U0	2.3e-197	PF00124	GO:0019684//GO:0009987//GO:0044237//GO:0009772//GO:0022900//GO:0008152//GO:0009767//GO:0006091//GO:0015979//GO:0055114	GO:0003824//GO:0045156//GO:0016491//GO:0009055
Cluster-20096.50342	15.1471	1.02567	3.88336	2.7e-09	4.21e-07	TRUE	PREDICTED: probable protein phosphatase 2C 44 isoform X2 [Juglans regia]	PREDICTED: Carica papaya probable protein phosphatase 2C 44 (LOC110811361), mRNA	789	Probable protein phosphatase 2C 44 OS=Oryza sativa subsp. japonica OX=39947 GN=Os04g0609600 PE=2 SV=1	Protein	--	catalytic activity
Cluster-20096.66486	1.06936	3.94994	-1.88469	2.74e-09	4.27e-07	TRUE	polyprotein [Oryza sativa Japonica Group]	Eleocharis uniglumis clone copEuni25 retrotransposon Ty1-copia reverse transcriptase gene, partial cds	739	Retrovirus-related Pol polyprotein from transposon RE1 OS=Arabidopsis thaliana OX=3702 GN=RE1 PE=2 SV=1	Integrase core domain//Reverse transcriptase (RNA-dependent DNA polymerase)//Retrotransposon gag protein//Zinc knuckle//GAG-pre-integrase domain	primary metabolic process//metabolic process//nucleobase-containing compound metabolic process//cellular process//cellular aromatic compound metabolic process//nucleic acid metabolic process//cellular nitrogen compound metabolic process//nitrogen compound metabolic process//macromolecule metabolic process//organic cyclic compound metabolic process//heterocycle metabolic process//cellular macromol…	binding//nucleic acid binding//heterocyclic compound binding//cation binding//transition metal ion binding//organic cyclic compound binding//ion binding//metal ion binding//zinc ion binding
Cluster-20096.89042	0.163859	7.57737	-5.53306	2.76e-09	4.29e-07	TRUE	hypothetical protein CFP56_18064 [Quercus suber]	PREDICTED: Prunus avium serine-rich adhesin for platelets (LOC110757162), transcript variant X5, mRNA	--	--	--	--	--
Cluster-20096.55926	2.17045	14.064	-2.69532	2.81e-09	4.37e-07	TRUE	DNA topoisomerase 1 alpha-like [Lactuca sativa]	PREDICTED: Quercus suber DNA topoisomerase 1 alpha-like (LOC112034222), transcript variant X4, mRNA	P30181	6.7e-65	--	--	--
Cluster-20096.48448	1.15678	5.39911	-2.22165	2.82e-09	4.37e-07	TRUE	hypothetical protein PRUPE_3G186200 [Prunus persica]	PREDICTED: Quercus suber protein FAR-RED ELONGATED HYPOCOTYL 3 (LOC111983077), transcript variant X2, mRNA	1645	Protein FAR-RED ELONGATED HYPOCOTYL 3 OS=Arabidopsis thaliana OX=3702 GN=FHY3 PE=1 SV=1	FAR1 DNA-binding domain//MULE transposase domain	--	--
Cluster-20096.82829	1.96443	0.110488	4.15211	2.82e-09	4.37e-07	TRUE	--	--	--	--	--	--	--
Cluster-20096.45584	0.410873	5.14781	-3.64468	2.94e-09	4.53e-07	TRUE	uncharacterized protein LOC112041107 [Quercus suber]	PREDICTED: Ziziphus jujuba uncharacterized LOC107413676 (LOC107413676), transcript variant X2, mRNA	--	--	--	--	--
Cluster-20096.70364	2.01932	10.4542	-2.37336	2.94e-09	4.53e-07	TRUE	PREDICTED: protein EARLY FLOWERING 3 [Daucus carota subsp. sativus]	PREDICTED: Jatropha curcas protein EARLY FLOWERING 3 (LOC105638181), transcript variant X2, mRNA	O82804	1.7e-16	--	--	--
Cluster-20096.83197	0.00489095	0.841381	-7.4295	2.96e-09	4.55e-07	TRUE	SNF2_N domain-containing protein/Helicase_C domain-containing protein/DUF3535 domain-containing protein [Cephalotus follicularis]	PREDICTED: Quercus suber TATA-binding protein-associated factor BTAF1 (LOC111997825), transcript variant X2, mRNA	B5BT18	0	PF00271//PF12054//PF00176	--	GO:0035639//GO:0008144//GO:0036094//GO:0005488//GO:0000166//GO:1901363//GO:1901265//GO:0043168//GO:0030554//GO:0097367//GO:0097159//GO:0043167//GO:0032559//GO:0032553//GO:0032555//GO:0017076//GO:0005524
Cluster-20096.62528	0.394064	164.523	-8.70494	2.99e-09	4.59e-07	TRUE	heat shock family protein [Populus tomentosa]	PREDICTED: Quercus suber heat shock protein 90-5, chloroplastic (LOC111996826), mRNA	Q9SIF2	9.9e-282	PF02518//PF13589//PF00183	GO:0006457//GO:0009987	GO:0035639//GO:0008144//GO:0036094//GO:0005488//GO:0043167//GO:1901363//GO:1901265//GO:0043168//GO:0030554//GO:0097367//GO:0097159//GO:0051082//GO:0000166//GO:0032559//GO:0032553//GO:0005515//GO:0032555//GO:0017076//GO:0005524
Cluster-20096.42633	5.33824	0.256794	4.37596	3.02e-09	4.63e-07	TRUE	peroxisome biogenesis protein 3-1-like [Hevea brasiliensis]	--	Q8S9K7	1.5e-56	PF04882	GO:0071840//GO:0016043//GO:0009987//GO:0006996//GO:0007031	--
Cluster-20096.45987	5.78151	1.13995	2.3426	3.18e-09	4.87e-07	TRUE	--	--	--	--	--	--	--
Cluster-20096.94536	1.43155	8.08488	-2.49917	3.35e-09	5.12e-07	TRUE	PREDICTED: ATP-dependent zinc metalloprotease FTSH 12, chloroplastic [Prunus mume]	PREDICTED: Prunus avium ATP-dependent zinc metalloprotease FTSH 12, chloroplastic (LOC110746350), transcript variant X3, mRNA	Q9SAJ3	1.9e-195	--	--	--
Cluster-20096.76238	0.996579	0.123826	3.00609	3.4e-09	5.19e-07	TRUE	periplasmic binding protein-like I [Ostreococcus tauri] >gi|1431998594|gb|RCL86332.1| LacI family DNA-binding transcriptional regulator [Hyphomonas sp.]	Escherichia coli strain BLR(DE3), complete genome	1771	Lactose operon repressor OS=Escherichia coli (strain K12) OX=83333 GN=lacI PE=1 SV=3	Periplasmic//IclR//Periplasmic//Bacterial//Periplasmic//Bacterial	RNA biosynthetic process//regulation of metabolic process//regulation of cellular biosynthetic process//regulation of cellular metabolic process//nucleic acid metabolic process//cellular biosynthetic process//cellular nitrogen compound metabolic process//nitrogen compound metabolic process//cellular macromolecule biosynthetic process//organic cyclic compound biosynthetic process//regulation of bi…	binding//DNA binding//heterocyclic compound binding//nucleic acid binding//organic cyclic compound binding
Cluster-20096.33875	8.00432	0.238894	5.06643	3.56e-09	5.43e-07	TRUE	hypothetical protein CICLE_v10011353mg [Citrus clementina]	PREDICTED: Theobroma cacao cytochrome P450 97B2, chloroplastic (LOC18612266), mRNA	1525	Cytochrome P450 97B2, chloroplastic OS=Glycine max OX=3847 GN=CYP97B2 PE=2 SV=1	Cytochrome	metabolic process//oxidation-reduction process	heme binding//catalytic activity//cofactor binding//binding//heterocyclic compound binding//oxidoreductase activity//cation binding//transition metal ion binding//tetrapyrrole binding//organic cyclic compound binding//oxidoreductase activity, acting on paired donors, with incorporation or reduction of molecular oxygen//ion binding//iron ion binding//metal ion binding
Cluster-20096.55821	0.00748706	0.484197	-6.01777	3.64e-09	5.54e-07	TRUE	PREDICTED: alpha-glucan water dikinase 2 isoform X1 [Prunus mume]	PREDICTED: Prunus persica alpha-glucan water dikinase 2 (LOC18792306), transcript variant X5, mRNA	Q9STV0	0	PF01326	GO:0016310//GO:0009987//GO:0008152//GO:0006796//GO:0044237//GO:0006793	GO:0016301//GO:0035639//GO:0008144//GO:0036094//GO:0003824//GO:0005488//GO:0000166//GO:1901363//GO:1901265//GO:0043168//GO:0030554//GO:0097367//GO:0016772//GO:0043167//GO:0016740//GO:0032559//GO:0032553//GO:0032555//GO:0017076//GO:0097159//GO:0005524
Cluster-20096.48821	10.6333	0.578959	4.1999	3.67e-09	5.57e-07	TRUE	PREDICTED: disease resistance protein At4g27190-like [Vitis vinifera]	--	520	Disease resistance protein SUMM2 OS=Arabidopsis thaliana OX=3702 GN=SUMM2 PE=1 SV=1	--	--	--
Cluster-20096.54786	0.152371	4.69574	-4.95052	3.71e-09	5.63e-07	TRUE	probable galactinol--sucrose galactosyltransferase 1 [Citrus sinensis] >gi|641855238|gb|KDO74032.1| hypothetical protein CISIN_1g004371mg [Citrus sinensis] >gi|1315970754|dbj|GAY37739.1| hypothetical protein CUMW_031320 [Citrus unshiu]	PREDICTED: Quercus suber probable galactinol--sucrose galactosyltransferase 1 (LOC112004719), mRNA	Q84VX0	9e-214	--	--	--
Cluster-20096.31866	0.00580164	0.351554	-5.92395	3.75e-09	5.68e-07	TRUE	PREDICTED: uncharacterized protein LOC100257644 isoform X3 [Vitis vinifera]	PREDICTED: Vitis vinifera uncharacterized ATP-dependent helicase YprA (LOC100257644), transcript variant X5, mRNA	1142	ATP-dependent helicase HRQ1 OS=Saccharomyces cerevisiae (strain ATCC 204508 / S288c) OX=559292 GN=HRQ1 PE=1 SV=1	DEAD/DEAH//Helicase//Domain	--	purine ribonucleoside triphosphate binding//drug binding//small molecule binding//binding//nucleic acid binding//nucleotide binding//heterocyclic compound binding//nucleoside phosphate binding//anion binding//adenyl nucleotide binding//carbohydrate derivative binding//organic cyclic compound binding//ion binding//adenyl ribonucleotide binding//ribonucleotide binding//purine ribonucleotide binding…
Cluster-20096.51925	9.15468	1.12668	3.02371	3.78e-09	5.72e-07	TRUE	--	--	--	--	--	--	--
Cluster-20096.66993	0.00749163	0.816647	-6.77208	3.79e-09	5.72e-07	TRUE	PREDICTED: uncharacterized protein LOC100261463 isoform X3 [Vitis vinifera] >gi|1104662452|ref|XP_019081657.1| PREDICTED: uncharacterized protein LOC100261463 isoform X3 [Vitis vinifera]	PREDICTED: Quercus suber uncharacterized LOC111986766 (LOC111986766), transcript variant X8, mRNA	138	Bromodomain adjacent to zinc finger domain protein 2B OS=Homo sapiens OX=9606 GN=BAZ2B PE=1 SV=3	--	--	--
Cluster-20096.37823	1.2477	8.56316	-2.77922	3.84e-09	5.79e-07	TRUE	--	PREDICTED: Prunus avium NADP-specific glutamate dehydrogenase (LOC110769870), transcript variant X7, mRNA	--	--	--	--	--
Cluster-30340.0	1.46327	0.0237053	5.95267	3.84e-09	5.79e-07	TRUE	PREDICTED: sterol 3-beta-glucosyltransferase UGT80A2-like [Nicotiana tomentosiformis]	PREDICTED: Hevea brasiliensis sterol 3-beta-glucosyltransferase UGT80A2-like (LOC110644000), transcript variant X3, mRNA	Q9M8Z7	1.6e-104	--	--	--
Cluster-20096.67932	0.0104479	1.18963	-6.83369	3.86e-09	5.8e-07	TRUE	PREDICTED: switch 2 [Vitis vinifera]	PREDICTED: Quercus suber switch 2 (LOC112035020), transcript variant X1, mRNA	F4I2H2	0	--	--	--
Cluster-20096.96309	0.910762	5.08539	-2.48088	3.95e-09	5.93e-07	TRUE	probable starch synthase 4, chloroplastic/amyloplastic [Quercus suber] >gi|1344083324|ref|XP_023925694.1| probable starch synthase 4, chloroplastic/amyloplastic [Quercus suber] >gi|1336364429|gb|POE94120.1| putative starch synthase 4, chloroplastic/amyloplastic [Quercus suber]	PREDICTED: Ricinus communis probable starch synthase 4, chloroplastic/amyloplastic (LOC8264153), mRNA	Q0WVX5	1e-37	--	--	--
Cluster-20096.46270	1.30182	0.175025	2.89428	4e-09	5.99e-07	TRUE	hypothetical protein F511_02365 [Dorcoceras hygrometricum]	Escherichia coli strain BLR(DE3), complete genome	Q8ZJ07	0	PF09278//PF13411//PF12792//PF01894//PF00376//PF04237//PF00436//PF00999//PF00860//PF00563	GO:0032774//GO:0019222//GO:0044249//GO:0034641//GO:0034645//GO:1901362//GO:0080090//GO:0006139//GO:0060255//GO:0009987//GO:0006725//GO:1903506//GO:2001141//GO:0055085//GO:0046483//GO:0051252//GO:0043170//GO:0031326//GO:0031323//GO:0090304//GO:0006807//GO:0050789//GO:0097659//GO:1901576//GO:0044260//GO:2000112//GO:0071704//GO:0010467//GO:0065007//GO:1901360//GO:0010468//GO:0018130//GO:0019219//GO:…	GO:1901363//GO:0003697//GO:0015297//GO:0015291//GO:0022890//GO:0005215//GO:0015298//GO:0015299//GO:0005488//GO:0003676//GO:0003677//GO:0015318//GO:0022857//GO:0022804//GO:0008324//GO:0097159//GO:0015075//GO:0015077//GO:0015078
Cluster-20096.76235	1.18973	0.208121	2.51714	4.16e-09	6.22e-07	TRUE	hypothetical protein OsI_00346 [Oryza sativa Indica Group]	Escherichia coli strain BLR(DE3), complete genome	P32131	6.8e-269	PF06969//PF04220//PF04055	--	GO:0051540//GO:0003824//GO:0051536//GO:0005096//GO:0030695//GO:0048037//GO:0005488//GO:0098772//GO:0060589//GO:0030234//GO:0008047
Cluster-20096.71150	0.0680113	6.03974	-6.4546	4.18e-09	6.24e-07	TRUE	PREDICTED: vacuolar protein-sorting-associated protein 33 homolog isoform X2 [Juglans regia]	PREDICTED: Vitis vinifera vacuolar protein-sorting-associated protein 33 homolog (LOC100242749), mRNA	Q94KJ7	1.6e-166	PF00995	GO:0140029//GO:0006810//GO:0016192//GO:0140056//GO:0006904//GO:0009987//GO:0046903//GO:0022406//GO:0048278//GO:0032940//GO:0006887//GO:0051234//GO:0051179//GO:0051640//GO:0051641	--
Cluster-20096.25604	0.00449571	0.280462	-5.96611	4.27e-09	6.37e-07	TRUE	CCR4-NOT transcription complex subunit 1 isoform X1 [Prunus persica] >gi|1139789118|gb|ONI22545.1| hypothetical protein PRUPE_2G135900 [Prunus persica]	PREDICTED: Ziziphus jujuba CCR4-NOT transcription complex subunit 1 (LOC107424219), transcript variant X2, mRNA	Q6ZQ08	1.9e-122	--	--	--
Cluster-20096.43175	3.07487	23.4729	-2.93071	4.29e-09	6.39e-07	TRUE	protein SMG7 isoform X1 [Jatropha curcas] >gi|1173806030|ref|XP_020532943.1| protein SMG7 isoform X1 [Jatropha curcas]	PREDICTED: Juglans regia protein SMG7 (LOC109007347), transcript variant X2, mRNA	A9QM73	2e-87	--	--	--
Cluster-20096.13248	0.094188	1.88792	-4.29689	4.33e-09	6.44e-07	TRUE	PREDICTED: probable pectinesterase/pectinesterase inhibitor 7 [Cicer arietinum]	PREDICTED: Capsicum annuum probable pectinesterase/pectinesterase inhibitor 61 (LOC107863138), mRNA	Q9SRX4	9.5e-33	--	--	--
Cluster-20096.10961	0.0320529	1.95123	-5.93113	4.39e-09	6.52e-07	TRUE	PREDICTED: factor of DNA methylation 1 [Theobroma cacao] >gi|1063512257|ref|XP_017979324.1| PREDICTED: factor of DNA methylation 1 [Theobroma cacao]	PREDICTED: Prunus avium factor of DNA methylation 1 (LOC110751636), transcript variant X3, misc_RNA	746	Factor of DNA methylation 1 OS=Arabidopsis thaliana OX=3702 GN=FDM1 PE=1 SV=1	--	--	--
Cluster-20096.63975	0.0141123	1.3434	-6.56935	4.44e-09	6.58e-07	TRUE	PREDICTED: midasin isoform X1 [Vitis vinifera]	PREDICTED: Durio zibethinus midasin (LOC111274669), transcript variant X15, mRNA	A0A1P8AUY4	0	PF17867//PF17865//PF07726//PF07728	--	GO:0016787//GO:0035639//GO:0017111//GO:0008144//GO:0036094//GO:0003824//GO:0005488//GO:0016887//GO:0000166//GO:1901363//GO:1901265//GO:0043168//GO:0016818//GO:0030554//GO:0097367//GO:0097159//GO:0016817//GO:0043167//GO:0016462//GO:0032559//GO:0032553//GO:0032555//GO:0017076//GO:0005524
Cluster-20096.97188	0.0738053	3.87044	-5.71633	4.65e-09	6.88e-07	TRUE	--	--	--	--	--	--	--
Cluster-20096.90250	0.0137012	1.01538	-6.21588	4.74e-09	7.01e-07	TRUE	CTP synthase [Herrania umbratica]	PREDICTED: Prunus avium CTP synthase-like (LOC110754834), transcript variant X2, mRNA	P70698	9.1e-175	PF06418//PF00117	GO:0072528//GO:0044249//GO:0034641//GO:0009165//GO:0044281//GO:1901576//GO:1901362//GO:1901360//GO:0072527//GO:0006220//GO:0006221//GO:0090407//GO:0071704//GO:0018130//GO:0006139//GO:0009987//GO:0006725//GO:0009058//GO:0009117//GO:0008152//GO:0034654//GO:1901564//GO:0055086//GO:0046483//GO:0044238//GO:0044271//GO:1901566//GO:0044237//GO:0006796//GO:0006807//GO:1901293//GO:0006793//GO:0019637//GO:…	GO:0003883//GO:0003824//GO:0016874//GO:0016879
Cluster-20096.54490	87.1604	24.481	1.83212	4.8e-09	7.08e-07	TRUE	hypothetical protein GOBAR_AA29305 [Gossypium barbadense]	Pelargonium quinquelobatum plastid, complete genome	--	--	--	--	--
Cluster-20096.4462	0.0116289	0.658508	-5.82763	4.81e-09	7.09e-07	TRUE	helicase sen1 [Quercus suber]	PREDICTED: Juglans regia uncharacterized ATP-dependent helicase C29A10.10c (LOC109012854), transcript variant X2, misc_RNA	--	--	--	--	--
Cluster-20096.18373	0.0180092	1.00556	-5.806	4.89e-09	7.19e-07	TRUE	Ist1 domain-containing protein [Cephalotus follicularis]	PREDICTED: Vitis vinifera uncharacterized LOC100256064 (LOC100256064), transcript variant X2, mRNA	Q54I39	7.2e-15	PF03398	GO:0071705//GO:0042886//GO:0008104//GO:0051234//GO:0006810//GO:0045184//GO:0015833//GO:0071702//GO:0015031//GO:0033036//GO:0051179	--
Cluster-20096.87002	0.0350965	0.982278	-4.79833	4.9e-09	7.2e-07	TRUE	--	--	--	--	--	--	--
Cluster-20096.68543	0.0366821	3.62372	-6.63001	5.02e-09	7.36e-07	TRUE	PREDICTED: rust resistance kinase Lr10-like [Vitis vinifera]	PREDICTED: Vitis vinifera rust resistance kinase Lr10-like (LOC100266306), mRNA	P93604	6.2e-60	PF07714//PF00069	GO:0016310//GO:0006807//GO:0044267//GO:0044260//GO:0071704//GO:0006468//GO:0009987//GO:0006464//GO:0043412//GO:0036211//GO:0008152//GO:0044238//GO:1901564//GO:0019538//GO:0044237//GO:0043170//GO:0006796//GO:0006793	GO:0035639//GO:0008144//GO:0005488//GO:0000166//GO:1901363//GO:1901265//GO:0043168//GO:0043167//GO:0016740//GO:0004672//GO:0017076//GO:0005524//GO:0016301//GO:0140096//GO:0036094//GO:0003824//GO:0030554//GO:0016772//GO:0097367//GO:0032559//GO:0032555//GO:0097159//GO:0016773//GO:0032553
Cluster-20096.95378	0.0428948	1.19197	-4.76873	5.03e-09	7.37e-07	TRUE	pentatricopeptide repeat-containing protein At2g33680-like [Rosa chinensis]	PREDICTED: Prunus avium pentatricopeptide repeat-containing protein At2g33680-like (LOC110744458), mRNA	1077	Pentatricopeptide repeat-containing protein At2g33680 OS=Arabidopsis thaliana OX=3702 GN=PCMP-E19 PE=3 SV=1	--	--	--
Cluster-20096.34848	0.039815	2.43674	-5.9382	5.06e-09	7.38e-07	TRUE	Transducin/WD40 repeat-like superfamily protein isoform 8, partial [Theobroma cacao]	--	Q8H0T9	1.6e-17	--	--	--
Cluster-20096.51076	20.7609	137.649	-2.72855	5.05e-09	7.38e-07	TRUE	hypothetical protein CDL15_Pgr001247 [Punica granatum]	PREDICTED: Manihot esculenta cytochrome P450 72A15-like (LOC110611115), mRNA	Q05047	2.7e-15	--	--	--
Cluster-20096.96079	1.13128	9.46482	-3.0654	5.26e-09	7.67e-07	TRUE	glutamic acid-rich protein-like [Citrus sinensis]	--	--	--	--	--	--
Cluster-20096.88211	0.0260091	1.40555	-5.75898	5.3e-09	7.71e-07	TRUE	PREDICTED: AP-4 complex subunit mu-like [Juglans regia]	PREDICTED: Vitis vinifera AP-4 complex subunit mu (LOC100254067), transcript variant X2, mRNA	Q9SB50	1.7e-167	--	--	--
Cluster-20096.36941	3.40538	0.305497	3.47284	5.39e-09	7.81e-07	TRUE	OBERON-like protein [Ricinus communis] >gi|223528674|gb|EEF30689.1| protein binding protein, putative [Ricinus communis]	PREDICTED: Juglans regia OBERON-like protein (LOC108994057), mRNA	797	OBERON-like protein (Fragment) OS=Pisum sativum OX=3888 GN=PVIP PE=1 SV=1	--	--	--
Cluster-20096.59652	534.813	102.402	2.38479	5.39e-09	7.81e-07	TRUE	hypothetical protein JCGZ_11403 [Jatropha curcas]	--	--	--	--	--	--
Cluster-20096.70428	0.597875	4.35365	-2.86431	5.39e-09	7.81e-07	TRUE	FT-interacting protein 1 [Citrus clementina] >gi|568876001|ref|XP_006491075.1| FT-interacting protein 1-like [Citrus sinensis] >gi|1389534986|ref|XP_024948299.1| FT-interacting protein 1-like [Citrus sinensis] >gi|557547340|gb|ESR58318.1| hypothetical protein CICLE_v10018672mg [Citrus clementina]	PREDICTED: Theobroma cacao FT-interacting protein 1 (LOC18614164), mRNA	2658	FT-interacting protein 1 OS=Arabidopsis thaliana OX=3702 GN=FTIP1 PE=1 SV=1	Plant//C2	--	--
Cluster-20096.19323	0.0155724	0.836054	-5.7505	5.46e-09	7.9e-07	TRUE	uncharacterized protein At1g04910 isoform X1 [Carica papaya]	PREDICTED: Pyrus x bretschneideri uncharacterized protein At1g04910 (LOC103931872), mRNA	2260	Protein ESMERALDA 1 OS=Arabidopsis thaliana OX=3702 GN=ESMD1 PE=2 SV=1	--	--	--
Cluster-20096.74874	4.61269	26.0165	-2.49442	5.51e-09	7.96e-07	TRUE	PREDICTED: protein DEK [Gossypium raimondii] >gi|823222548|ref|XP_012443993.1| PREDICTED: protein DEK [Gossypium raimondii] >gi|763796025|gb|KJB63021.1| hypothetical protein B456_009G450100 [Gossypium raimondii]	--	--	--	--	--	--
Cluster-20096.86896	1.42688	4.99023	-1.80598	5.54e-09	7.98e-07	TRUE	hypothetical protein CUMW_081100 [Citrus unshiu]	PREDICTED: Prunus persica E3 ubiquitin-protein ligase RKP (LOC18772731), transcript variant X2, mRNA	Q9SIZ8	0	PF10408//PF00622	GO:0008152//GO:0044248//GO:0006807//GO:0044237//GO:0043632//GO:0043170//GO:0044267//GO:1901575//GO:0044265//GO:0044260//GO:0032446//GO:0070647//GO:0071704//GO:0006508//GO:0044238//GO:0009987//GO:0019941//GO:0006464//GO:0043412//GO:0036211//GO:0030163//GO:0044257//GO:1901564//GO:0009057//GO:0051603//GO:1901565//GO:0019538//GO:0016567//GO:0006511//GO:0009056	GO:0019787//GO:0004842//GO:0016740//GO:0034450//GO:0140096//GO:0003824//GO:0061630//GO:0061659//GO:0005515//GO:0005488
Cluster-20096.22711	4.0409	0.0986655	5.36905	5.56e-09	8e-07	TRUE	PREDICTED: nuclear transcription factor Y subunit A-3-like isoform X2 [Populus euphratica]	PREDICTED: Solanum tuberosum nuclear transcription factor Y subunit A-7-like (LOC102595015), transcript variant X4, mRNA	Q9LVJ7	1.8e-14	PF02045	GO:0032774//GO:0019222//GO:0031326//GO:0031323//GO:0090304//GO:0044249//GO:0034641//GO:0006807//GO:0034645//GO:1901362//GO:0050789//GO:0097659//GO:0080090//GO:0006139//GO:0044260//GO:2000112//GO:0071704//GO:0010467//GO:0065007//GO:1901360//GO:0060255//GO:0010468//GO:1901576//GO:0019219//GO:0006725//GO:0009987//GO:0009889//GO:1903506//GO:0050794//GO:0009058//GO:0009059//GO:0051171//GO:0008152//GO:…	GO:0140110//GO:0003700
Cluster-20096.42656	12.4943	1.03204	3.59903	5.61e-09	8.07e-07	TRUE	embryo defective 2219 [Pelargonium transvaalense]	Pelargonium x hortorum embryo defective 2219 mRNA, complete cds	F4IHL3	1.9e-154	--	--	--
Cluster-20096.79395	3.44583	0.025333	7.09443	5.69e-09	8.17e-07	TRUE	PREDICTED: auxin transport protein BIG [Juglans regia]	PREDICTED: Quercus suber auxin transport protein BIG (LOC112023864), mRNA	Q9SRU2	0	--	--	--
Cluster-20096.64783	17.4211	0.771031	4.49814	5.71e-09	8.18e-07	TRUE	cellulose synthase-like protein [Populus tomentosa]	PREDICTED: Solanum pennellii cellulose synthase-like protein G2 (LOC107028903), mRNA	1377	Cellulose synthase-like protein G2 OS=Arabidopsis thaliana OX=3702 GN=CSLG2 PE=2 SV=1	Cellulose	cellulose metabolic process//cellulose biosynthetic process//cellular biosynthetic process//glucan biosynthetic process//cellular macromolecule biosynthetic process//macromolecule metabolic process//organic substance biosynthetic process//cellular polysaccharide metabolic process//cellular carbohydrate metabolic process//cellular macromolecule metabolic process//organic substance metabolic proces…	glucosyltransferase activity//transferase activity//cellulose synthase (UDP-forming) activity//UDP-glucosyltransferase activity//UDP-glycosyltransferase activity//catalytic activity//transferase activity, transferring glycosyl groups//cellulose synthase activity//transferase activity, transferring hexosyl groups
Cluster-20096.7459	0.0949751	1.10559	-3.5335	5.84e-09	8.36e-07	TRUE	--	--	--	--	--	--	--
Cluster-20096.10770	0.0142526	1.26333	-6.47246	5.89e-09	8.41e-07	TRUE	PREDICTED: uncharacterized protein LOC105953472 [Erythranthe guttata]	--	--	--	--	--	--
Cluster-20096.37998	5.06694	0.1343	5.24448	5.89e-09	8.41e-07	TRUE	PREDICTED: phosphoenolpyruvate carboxylase, housekeeping isozyme [Phoenix dactylifera]	PREDICTED: Prunus avium phosphoenolpyruvate carboxylase 2 (LOC110764337), mRNA	Q5GM68	5.8e-189	--	--	--
Cluster-20096.63539	4.3851	0.0226223	7.60077	5.95e-09	8.48e-07	TRUE	MAP3K epsilon protein kinase 1-like [Herrania umbratica]	PREDICTED: Populus euphratica serine/threonine-protein kinase sepA-like (LOC105114028), mRNA	1103	MAP3K epsilon protein kinase 1 OS=Arabidopsis thaliana OX=3702 GN=M3KE1 PE=1 SV=1	--	--	--
Cluster-20096.83593	0.00798371	0.811095	-6.6704	6.02e-09	8.56e-07	TRUE	heterogeneous nuclear ribonucleoprotein R [Quercus suber]	PREDICTED: Quercus suber heterogeneous nuclear ribonucleoprotein R (LOC111993034), mRNA	337	Heterogeneous nuclear ribonucleoprotein Q OS=Homo sapiens OX=9606 GN=SYNCRIP PE=1 SV=2	--	--	--
Cluster-20096.68947	0.00747946	0.704584	-6.56159	6.03e-09	8.57e-07	TRUE	MutL_C domain-containing protein/HATPase_c_3 domain-containing protein [Cephalotus follicularis]	PREDICTED: Lupinus angustifolius DNA mismatch repair protein MLH3 (LOC109333120), transcript variant X4, mRNA	F4JN26	3.9e-75	PF08676//PF13589	GO:0006298//GO:0090304//GO:0034641//GO:0006807//GO:0006139//GO:0051716//GO:0044260//GO:0071704//GO:1901360//GO:0006281//GO:0009987//GO:0006725//GO:0006259//GO:0006950//GO:0008152//GO:0046483//GO:0044238//GO:0050896//GO:0044237//GO:0043170//GO:0006974//GO:0033554	GO:0035639//GO:0008144//GO:0005488//GO:0000166//GO:1901363//GO:1901265//GO:0043168//GO:0043167//GO:0017076//GO:0005524//GO:0036094//GO:0030554//GO:0097367//GO:0097159//GO:0032559//GO:0032555//GO:0032553
Cluster-20096.32852	0.0226021	0.627036	-4.76596	6.05e-09	8.58e-07	TRUE	PREDICTED: stromal processing peptidase, chloroplastic-like [Juglans regia]	PREDICTED: Vitis vinifera stromal processing peptidase, chloroplastic (LOC100266746), transcript variant X4, misc_RNA	2679	Stromal processing peptidase, chloroplastic OS=Arabidopsis thaliana OX=3702 GN=SPP PE=2 SV=1	Insulinase//Peptidase	--	--
Cluster-20096.56408	3.85477	0.4655	3.0523	6.07e-09	8.58e-07	TRUE	general transcription factor 3c polypeptide 2 [Quercus suber]	PREDICTED: Durio zibethinus uncharacterized LOC111310200 (LOC111310200), transcript variant X9, mRNA	--	--	--	--	--
Cluster-20096.77129	2.08826	8.73	-2.06307	6.07e-09	8.58e-07	TRUE	ubiquitin carboxyl-terminal hydrolase 16-like [Durio zibethinus]	PREDICTED: Durio zibethinus ubiquitin carboxyl-terminal hydrolase 16-like (LOC111312446), transcript variant X3, mRNA	319	Ubiquitin carboxyl-terminal hydrolase 16 OS=Arabidopsis thaliana OX=3702 GN=UBP16 PE=1 SV=1	--	--	--
Cluster-20096.61515	61.8519	16.6145	1.89645	6.17e-09	8.71e-07	TRUE	uncharacterized protein LOC110409719 [Herrania umbratica]	PREDICTED: Ziziphus jujuba uncharacterized LOC107416995 (LOC107416995), mRNA	--	--	--	--	--
Cluster-20096.54282	3.905	0.138643	4.77788	6.21e-09	8.76e-07	TRUE	--	PREDICTED: Quercus suber uncharacterized LOC112027876 (LOC112027876), mRNA	--	--	Protein	--	--
Cluster-20096.10570	0.00703646	0.44755	-5.99498	6.31e-09	8.89e-07	TRUE	PREDICTED: pentatricopeptide repeat-containing protein At3g48810 [Vitis vinifera]	PREDICTED: Juglans regia pentatricopeptide repeat-containing protein At3g48810 (LOC109017703), mRNA	1573	Pentatricopeptide repeat-containing protein At3g48810 OS=Arabidopsis thaliana OX=3702 GN=At3g48810 PE=2 SV=1	PPR repeat//Pentacotripeptide-repeat region of PRORP//PPR repeat//PPR repeat family//Pentatricopeptide repeat domain	--	--
Cluster-20096.101972	0.0115234	0.906615	-6.30064	6.46e-09	9.07e-07	TRUE	PREDICTED: uncharacterized protein LOC100264644 isoform X1 [Vitis vinifera] >gi|731390919|ref|XP_010650556.1| PREDICTED: uncharacterized protein LOC100264644 isoform X1 [Vitis vinifera] >gi|731390921|ref|XP_010650557.1| PREDICTED: uncharacterized protein LOC100264644 isoform X1 [Vitis vinifera] >gi|1105490164|ref|XP_019075682.1| PREDICTED: uncharacterized protein LOC100264644 isoform X1 [Vitis vi…	PREDICTED: Citrus clementina uncharacterized LOC18048737 (LOC18048737), transcript variant X2, mRNA	--	--	--	--	--
Cluster-20096.93036	0.0159462	0.496779	-4.95696	6.46e-09	9.07e-07	TRUE	piezo-type mechanosensitive ion channel homolog [Quercus suber]	PREDICTED: Quercus suber piezo-type mechanosensitive ion channel homolog (LOC111992623), mRNA	3867	Piezo-type mechanosensitive ion channel homolog OS=Arabidopsis thaliana OX=3702 GN=At2g48060/At2g48040/At2g48050 PE=2 SV=1	--	--	--
Cluster-20096.67301	91.374	11.4221	2.99974	6.48e-09	9.09e-07	TRUE	PREDICTED: glutaredoxin-C6 [Pyrus x bretschneideri]	PREDICTED: Vigna angularis glutaredoxin-C6-like (LOC108336997), partial mRNA	314	Glutaredoxin-C10 OS=Arabidopsis thaliana OX=3702 GN=GRXC10 PE=2 SV=1	Glutaredoxin	cellular homeostasis//regulation of biological quality//cellular process//regulation of cellular process//homeostatic process//biological regulation//cell redox homeostasis//regulation of biological process	disulfide oxidoreductase activity//catalytic activity//oxidoreductase activity, acting on a sulfur group of donors//oxidoreductase activity//protein disulfide oxidoreductase activity//electron transfer activity
Cluster-20096.8275	0.264692	5.00626	-4.23446	6.57e-09	9.19e-07	TRUE	--	--	--	--	--	--	--
Cluster-20096.97921	0.0585514	3.25228	-5.79857	6.67e-09	9.33e-07	TRUE	Pentatricopeptide repeat [Trema orientalis]	PREDICTED: Chenopodium quinoa pentatricopeptide repeat-containing protein At3g23020-like (LOC110736645), mRNA	145	Pentatricopeptide repeat-containing protein At3g23020 OS=Arabidopsis thaliana OX=3702 GN=At3g23020 PE=2 SV=1	--	--	--
Cluster-20096.64568	3.02664	0.292207	3.36634	6.73e-09	9.4e-07	TRUE	--	--	--	--	--	--	--
Cluster-20096.92589	0.178788	12.884	-6.15771	6.75e-09	9.41e-07	TRUE	ABC transporter G family member 39-like isoform X1 [Herrania umbratica]	PREDICTED: Quercus suber ABC transporter G family member 34-like (LOC112009729), mRNA	857	Pleiotropic drug resistance protein 2 OS=Nicotiana plumbaginifolia OX=4092 GN=PDR2 PE=2 SV=1	ABC//ABC-transporter	--	hydrolase activity//purine ribonucleoside triphosphate binding//nucleoside-triphosphatase activity//drug binding//small molecule binding//catalytic activity//binding//ATPase activity//nucleotide binding//heterocyclic compound binding//nucleoside phosphate binding//anion binding//hydrolase activity, acting on acid anhydrides, in phosphorus-containing anhydrides//adenyl nucleotide binding//carbohyd…
Cluster-20096.35470	0.252026	3.12955	-3.61954	6.77e-09	9.42e-07	TRUE	PREDICTED: uncharacterized protein LOC109353844 [Lupinus angustifolius]	--	--	--	--	--	--
Cluster-20096.43264	0.0139503	1.03907	-6.22273	6.79e-09	9.43e-07	TRUE	putative methyltransferase C9orf114 homolog [Quercus suber] >gi|1336386410|gb|POF10998.1| isoform 2 of putative methyltransferase c9orf114 like [Quercus suber]	PREDICTED: Jatropha curcas putative methyltransferase C9orf114 (LOC105631947), mRNA	672	Putative methyltransferase C9orf114 OS=Homo sapiens OX=9606 GN=SPOUT1 PE=1 SV=3	--	--	--
Cluster-20096.62400	1.55344	8.68244	-2.48052	7.14e-09	9.91e-07	TRUE	PREDICTED: eukaryotic translation initiation factor 5B-like [Gossypium hirsutum] >gi|1028955195|ref|XP_016721048.1| PREDICTED: eukaryotic translation initiation factor 5B-like [Gossypium hirsutum] >gi|1028955197|ref|XP_016721049.1| PREDICTED: eukaryotic translation initiation factor 5B-like [Gossypium hirsutum]	PREDICTED: Daucus carota subsp. sativus eukaryotic translation initiation factor 5B (LOC108218446), mRNA	--	--	--	--	--
Cluster-20096.93960	3.65138	0.161574	4.49186	7.19e-09	9.96e-07	TRUE	quinolinate synthase, chloroplastic [Ziziphus jujuba]	PREDICTED: Quercus suber quinolinate synthase, chloroplastic (LOC112033542), mRNA	Q9FGS4	1.7e-87	--	--	--
Cluster-20096.11590	0.109857	2.88864	-4.70882	7.26e-09	1e-06	TRUE	unnamed protein product, partial [Vitis vinifera]	PREDICTED: Vitis vinifera myosin-17 (LOC100243893), transcript variant X1, mRNA	F4K5J1	1.2e-112	PF00063//PF02736	--	GO:0035639//GO:0008144//GO:0005488//GO:0043167//GO:1901363//GO:1901265//GO:0043168//GO:0000166//GO:0017076//GO:0003774//GO:0005524//GO:0016787//GO:0017111//GO:0036094//GO:0003824//GO:0016818//GO:0030554//GO:0097367//GO:0097159//GO:0016817//GO:0016462//GO:0032559//GO:0032555//GO:0032553
Cluster-20096.79940	0.00542079	0.392673	-6.1825	7.41e-09	1.02e-06	TRUE	PREDICTED: homeobox-DDT domain protein RLT1 isoform X3 [Juglans regia]	PREDICTED: Herrania umbratica homeobox-DDT domain protein RLT1 (LOC110424610), transcript variant X2, mRNA	2654	Homeobox-DDT domain protein RLT1 OS=Arabidopsis thaliana OX=3702 GN=RLT1 PE=1 SV=1	WSTF, HB1, Itc1p, MBD9 motif 1//Williams-Beuren syndrome DDT (WSD), D-TOX E motif//HB1, ASXL, restriction endonuclease HTH domain//DDT domain//Homeodomain	RNA biosynthetic process//regulation of metabolic process//regulation of cellular biosynthetic process//regulation of cellular metabolic process//nucleic acid metabolic process//cellular biosynthetic process//cellular nitrogen compound metabolic process//nitrogen compound metabolic process//cellular macromolecule biosynthetic process//organic cyclic compound biosynthetic process//regulation of bi…	binding//DNA binding//heterocyclic compound binding//nucleic acid binding//organic cyclic compound binding
Cluster-20096.96787	0.718833	5.91375	-3.03304	7.4e-09	1.02e-06	TRUE	PREDICTED: probable 28S rRNA (cytosine(4447)-C(5))-methyltransferase [Populus euphratica]	PREDICTED: Quercus suber probable ribosomal RNA small subunit methyltransferase B (LOC111986553), transcript variant X2, mRNA	--	--	--	--	--
Cluster-20096.71518	4.11843	0.386696	3.41297	7.44e-09	1.02e-06	TRUE	nuclear poly(A) polymerase 1 [Herrania umbratica]	PREDICTED: Herrania umbratica nuclear poly(A) polymerase 1 (LOC110422468), mRNA	Q9LMT2	1.1e-167	PF04928//PF04926	GO:0008152//GO:0044238//GO:0009987//GO:0006725//GO:0090304//GO:0034641//GO:0006807//GO:0043631//GO:1901360//GO:0046483//GO:0016070//GO:0006139//GO:0044237//GO:0043170//GO:0071704	GO:0003824//GO:0005488//GO:0003676//GO:1901363//GO:0016779//GO:0016772//GO:0004652//GO:0070566//GO:0016740//GO:0003723//GO:0097159
Cluster-20096.49232	7.79451	0.685194	3.5088	7.75e-09	1.07e-06	TRUE	PREDICTED: RRP15-like protein isoform X1 [Nicotiana tomentosiformis] >gi|1025044846|ref|XP_016446101.1| PREDICTED: RRP15-like protein isoform X2 [Nicotiana tabacum]	PREDICTED: Herrania umbratica RRP15-like protein (LOC110429237), mRNA	270	Zinc finger protein CONSTANS-LIKE 9 OS=Arabidopsis thaliana OX=3702 GN=COL9 PE=1 SV=1	CCT	--	binding//protein binding
Cluster-20096.62689	0.00609446	0.326883	-5.74991	8.12e-09	1.11e-06	TRUE	mediator of RNA polymerase II transcription subunit 14 [Quercus suber] >gi|1336364116|gb|POE93821.1| mediator of rna polymerase ii transcription subunit 14 [Quercus suber]	PREDICTED: Quercus suber mediator of RNA polymerase II transcription subunit 14 (LOC112037332), mRNA	Q9SR02	6.3e-232	PF08638	GO:0032774//GO:0019222//GO:0044249//GO:0034641//GO:0034645//GO:1901362//GO:1901360//GO:0080090//GO:0006139//GO:0060255//GO:0009987//GO:0006725//GO:1903506//GO:2001141//GO:0046483//GO:0051252//GO:0019438//GO:0031326//GO:0031323//GO:0090304//GO:0006807//GO:0043170//GO:0097659//GO:1901576//GO:0044260//GO:2000112//GO:0050789//GO:0071704//GO:0010467//GO:0006357//GO:0065007//GO:0006366//GO:0010468//GO:…	GO:0003712//GO:0140110
Cluster-20096.74681	0.00663583	0.74071	-6.80498	8.11e-09	1.11e-06	TRUE	ABC transporter C family member 2-like [Manihot esculenta] >gi|1216264220|ref|XP_021616216.1| ABC transporter C family member 2-like [Manihot esculenta] >gi|1035917616|gb|OAY47207.1| hypothetical protein MANES_06G060900 [Manihot esculenta]	PREDICTED: Vitis vinifera ABC transporter C family-like (LOC100251535), transcript variant X2, mRNA	6017	ABC transporter C family member 2 OS=Arabidopsis thaliana OX=3702 GN=ABCC2 PE=1 SV=2	--	--	--
Cluster-20096.29054	1.02075	0.186787	2.44997	8.28e-09	1.13e-06	TRUE	[pt] ABC transporter, Fe-S cluster assembly protein SufB [Galdieria sulphuraria] >gi|452821489|gb|EME28519.1| [pt] ABC transporter, Fe-S cluster assembly protein SufB [Galdieria sulphuraria]	Escherichia coli strain BLR(DE3), complete genome	4332	Uncharacterized protein YdiJ OS=Escherichia coli (strain K12) OX=83333 GN=ydiJ PE=4 SV=1	Fe-S//L,D-transpeptidase//Aminotransferase//4Fe-4S//LysM//ABC//L,D-transpeptidase//Thioesterase//Domain//Uncharacterized//FAD	cellular component assembly//cellular component organization or biogenesis//cofactor metabolic process//cellular component organization//cellular process//iron-sulfur cluster assembly//metallo-sulfur cluster assembly//metabolic process//cellular metabolic process//cellular component biogenesis//sulfur compound metabolic process	purine ribonucleoside triphosphate binding//drug binding//binding//ATPase activity//nucleotide binding//heterocyclic compound binding//anion binding//coenzyme binding//ion binding//transferase activity//nucleoside phosphate binding//purine nucleotide binding//ATP binding//hydrolase activity//nucleoside-triphosphatase activity//small molecule binding//catalytic activity//flavin adenine dinucleotid…
Cluster-20096.76470	0.0173312	1.05381	-5.92943	8.53e-09	1.17e-06	TRUE	uncharacterized protein LOC110765414 [Prunus avium]	--	--	--	linker	nucleosome organization//DNA conformation change//cellular component assembly//protein-containing complex subunit organization//cellular protein-containing complex assembly//cellular component organization//chromatin assembly//cellular component organization or biogenesis//protein-DNA complex subunit organization//chromatin organization//DNA packaging//protein-containing complex assembly//protein…	nucleic acid binding//DNA binding//heterocyclic compound binding//organic cyclic compound binding//binding
Cluster-20096.80035	0.434346	7.29685	-4.06993	8.58e-09	1.17e-06	TRUE	PREDICTED: CHD3-type chromatin-remodeling factor PICKLE [Vitis vinifera]	PREDICTED: Ziziphus jujuba CHD3-type chromatin-remodeling factor PICKLE (LOC107420314), mRNA	Q9S775	8.1e-305	--	--	--
Cluster-20096.64706	114.226	29.1661	1.96954	8.6e-09	1.17e-06	TRUE	hypothetical protein BVC80_4285g1 [Macleaya cordata]	Pelargonium x hortorum chloroplast, complete genome	264	Uncharacterized protein ORF91 OS=Phalaenopsis aphrodite subsp. formosana OX=308872 PE=4 SV=1	Protein	--	--
Cluster-20096.68513	19.3878	4.76741	2.02351	8.73e-09	1.19e-06	TRUE	bromodomain and phd finger-containing protein 3 [Quercus suber]	PREDICTED: Quercus suber uncharacterized LOC112021064 (LOC112021064), mRNA	--	--	--	--	--
Cluster-20096.67419	0.404791	2.16303	-2.41555	8.91e-09	1.21e-06	TRUE	phosphatidylinositol 3-kinase, root isoform [Quercus suber]	PREDICTED: Quercus suber phosphatidylinositol 3-kinase, root isoform (LOC112033997), mRNA	P42347	2.1e-257	PF00613//PF00454//PF00792	--	--
Cluster-20096.94756	0.0844698	6.07871	-6.17329	8.95e-09	1.22e-06	TRUE	PREDICTED: uncharacterized protein LOC104881449 [Vitis vinifera]	--	--	--	--	--	--
Cluster-16477.0	0.923256	0.16477	2.4866	9.15e-09	1.24e-06	TRUE	NAD-dependent sorbitol dehydrogenase [Cyanidioschyzon merolae strain 10D] >gi|449015331|dbj|BAM78733.1| NAD-dependent sorbitol dehydrogenase [Cyanidioschyzon merolae strain 10D]	Escherichia coli strain BLR(DE3), complete genome	D8ADB5	7.4e-253	PF00107//PF08240//PF02746//PF13378	GO:0055114//GO:0008152	--
Cluster-20096.44802	0.0136504	0.84487	-5.95583	9.32e-09	1.26e-06	TRUE	probable UDP-N-acetylglucosamine--peptide N-acetylglucosaminyltransferase SPINDLY [Manihot esculenta] >gi|1216271267|ref|XP_021619958.1| probable UDP-N-acetylglucosamine--peptide N-acetylglucosaminyltransferase SPINDLY [Manihot esculenta] >gi|1035913343|gb|OAY42936.1| hypothetical protein MANES_08G028400 [Manihot esculenta]	PREDICTED: Populus euphratica probable UDP-N-acetylglucosamine--peptide N-acetylglucosaminyltransferase SPINDLY (LOC105111121), transcript variant X2, mRNA	O82039	2.7e-296	PF13844//PF13374//PF13181//PF13431//PF13432//PF00515//PF13424//PF10373//PF07719//PF13174//PF13414//PF13176	--	GO:0005488//GO:0005515
Cluster-20096.90405	0.652757	0.0902818	2.85257	9.34e-09	1.26e-06	TRUE	PREDICTED: uncharacterized protein LOC103942352, partial [Pyrus x bretschneideri]	Escherichia coli strain BLR(DE3), complete genome	P37443	0	PF00216//PF02951//PF02955//PF01725//PF04452//PF02325//PF02224//PF00005//PF00266//PF00575//PF04055//PF00664//PF01435//PF02594//PF02622//PF03772//PF03652//PF01168//PF04239//PF00275//PF00753//PF08443	GO:0046434//GO:0042254//GO:0044281//GO:0044283//GO:1901362//GO:0071840//GO:1901361//GO:0043043//GO:0019184//GO:0046483//GO:1901564//GO:0006575//GO:1901566//GO:0019538//GO:0019439//GO:0019438//GO:0042398//GO:0009141//GO:0009143//GO:0006807//GO:0034660//GO:1901576//GO:1901575//GO:0051186//GO:0051188//GO:0006364//GO:0018130//GO:0006810//GO:0046700//GO:0019637//GO:0008152//GO:0034655//GO:0051234//GO:…	GO:1901363//GO:0004363//GO:0015399//GO:0000166//GO:0016740//GO:0016741//GO:0004222//GO:0016818//GO:0097367//GO:0016817//GO:0022804//GO:0015405//GO:0016881//GO:0005488//GO:0003676//GO:0003677//GO:1901265//GO:0042623//GO:0016765//GO:0017076//GO:0005524//GO:0016787//GO:0016301//GO:0004127//GO:0047429//GO:0032555//GO:0016772//GO:0051536//GO:0016776//GO:0016462//GO:0032559//GO:0032553//GO:0035639//GO:…
Cluster-20096.39210	11.9639	1.24923	3.25958	9.4e-09	1.27e-06	TRUE	LIMR family protein At5g01460 [Jatropha curcas] >gi|643710243|gb|KDP24450.1| hypothetical protein JCGZ_25014 [Jatropha curcas]	PREDICTED: Jatropha curcas LIMR family protein At5g01460 (LOC105646593), mRNA	Q9M028	8.5e-124	PF04791	--	--
Cluster-20096.10755	0.0165004	0.784964	-5.5764	9.47e-09	1.28e-06	TRUE	putative lysine-specific demethylase JMJ16 isoform X1 [Quercus suber] >gi|1344018973|ref|XP_023892290.1| putative lysine-specific demethylase JMJ16 isoform X1 [Quercus suber] >gi|1336321968|gb|POE60953.1| putative lysine-specific demethylase jmj16 [Quercus suber]	PREDICTED: Quercus suber putative lysine-specific demethylase JMJ16 (LOC112004294), transcript variant X2, mRNA	C0SUT9	2.8e-230	--	--	--
Cluster-20096.81226	0.0129179	1.18053	-6.51676	9.53e-09	1.28e-06	TRUE	uncharacterized protein LOC111289595 isoform X2 [Durio zibethinus]	PREDICTED: Theobroma cacao uncharacterized LOC18605852 (LOC18605852), mRNA	--	--	Transcription//WD	--	binding//protein binding
Cluster-14808.5	0.927768	6.09746	-2.71642	9.55e-09	1.28e-06	TRUE	cryptochrome DASH chloroplastic/mitochondrial [Prunus yedoensis var. nudiflora]	PREDICTED: Quercus suber cryptochrome DASH, chloroplastic/mitochondrial (LOC112019270), mRNA	Q38JU2	5.7e-230	PF03441//PF00875	--	--
Cluster-20096.32967	0.488692	3.52077	-2.84315	9.58e-09	1.29e-06	TRUE	poly [ADP-ribose] polymerase 1 isoform X2 [Rosa chinensis] >gi|1358151435|gb|PRQ25914.1| putative NAD(+) ADP-ribosyltransferase [Rosa chinensis]	PREDICTED: Vitis vinifera poly [ADP-ribose] polymerase 1 (LOC100261796), mRNA	Q9ZP54	1.1e-64	--	--	--
Cluster-20096.13738	0.222074	7.25665	-5.02279	9.64e-09	1.29e-06	TRUE	PREDICTED: uncharacterized protein LOC100266068 isoform X1 [Vitis vinifera] >gi|1104507007|ref|XP_019073747.1| PREDICTED: uncharacterized protein LOC100266068 isoform X1 [Vitis vinifera]	--	--	--	--	--	--
Cluster-20096.72295	1.72053	8.67137	-2.33268	9.65e-09	1.29e-06	TRUE	LOW QUALITY PROTEIN: Pkinase domain-containing protein/LRR_1 domain-containing protein/LRRNT_2 domain-containing protein/LRR_4 domain-containing protein/LRR_6 domain-containing protein/LRR_8 domain-containing protein, partial [Cephalotus follicularis]	--	450	Receptor kinase-like protein Xa21 OS=Oryza sativa subsp. indica OX=39946 GN=XA21 PE=1 SV=1	--	--	--
Cluster-20096.55442	0.0176381	0.892181	-5.65436	9.95e-09	1.33e-06	TRUE	Transcription-repair coupling factor [Parasponia andersonii]	PREDICTED: Vitis vinifera ATP-dependent DNA helicase At3g02060, chloroplastic (LOC100251594), transcript variant X2, mRNA	F4JFJ3	1.1e-131	PF00270//PF00271//PF02559	--	GO:0035639//GO:0008144//GO:0036094//GO:0005488//GO:0003676//GO:0000166//GO:1901363//GO:1901265//GO:0043168//GO:0030554//GO:0097367//GO:0097159//GO:0043167//GO:0032559//GO:0032553//GO:0032555//GO:0017076//GO:0005524
Cluster-20096.60261	1.54476	7.34103	-2.24586	1.02e-08	1.36e-06	TRUE	MEI2-like protein 5 isoform 2 [Theobroma cacao]	PREDICTED: Durio zibethinus protein MEI2-like 2 (LOC111316774), transcript variant X5, mRNA	1117	Protein MEI2-like 2 OS=Oryza sativa subsp. japonica OX=39947 GN=ML2 PE=2 SV=1	--	--	--
Cluster-20096.10597	0.0926221	1.83304	-4.32517	1.05e-08	1.4e-06	TRUE	DNA-directed RNA polymerase IV subunit 1 isoform X1 [Hevea brasiliensis]	PREDICTED: Cucumis sativus DNA-directed RNA polymerase IV subunit 1 (LOC101214578), transcript variant X3, mRNA	Q9LQ02	4e-101	--	--	--
Cluster-20096.96976	0.0298209	2.61895	-6.45904	1.05e-08	1.4e-06	TRUE	sarcoplasmic reticulum histidine-rich calcium-binding protein [Cajanus cajan]	PREDICTED: Prunus persica protein starmaker (LOC18790220), transcript variant X3, mRNA	231	Serine/arginine repetitive matrix protein 2 OS=Homo sapiens OX=9606 GN=SRRM2 PE=1 SV=2	cwf21 domain	--	--
Cluster-20096.29501	7.28566	0.648047	3.48531	1.06e-08	1.41e-06	TRUE	--	--	--	--	--	--	--
Cluster-20096.19049	2.42891	14.6458	-2.58929	1.07e-08	1.42e-06	TRUE	transcriptional corepressor LEUNIG-like isoform X2 [Carica papaya]	PREDICTED: Vitis vinifera transcriptional corepressor LEUNIG (LOC100259308), transcript variant X2, mRNA	416	Transcriptional corepressor LEUNIG OS=Arabidopsis thaliana OX=3702 GN=LUG PE=1 SV=2	LisH	--	binding//protein binding
Cluster-20096.19415	0.0200593	1.61842	-6.33665	1.07e-08	1.42e-06	TRUE	unknown gene [Vitis vinifera]	PREDICTED: Quercus suber mediator of RNA polymerase II transcription subunit 33A-like (LOC111984117), mRNA	889	Mediator of RNA polymerase II transcription subunit 33A OS=Arabidopsis thaliana OX=3702 GN=MED33A PE=1 SV=1	--	--	--
Cluster-20096.24093	0.144866	1.09487	-2.91579	1.09e-08	1.44e-06	TRUE	Basic-leucine zipper transcription factor [Parasponia andersonii]	PREDICTED: Manihot esculenta G-box-binding factor 1 (LOC110630017), transcript variant X2, mRNA	P42774	1.7e-97	PF07777//PF16596//PF00170//PF07716	GO:0032774//GO:0019222//GO:0031326//GO:0031323//GO:0090304//GO:0044249//GO:0034641//GO:0006807//GO:0034645//GO:1901362//GO:0050789//GO:0097659//GO:0080090//GO:0006139//GO:0044260//GO:2000112//GO:0071704//GO:0010467//GO:0065007//GO:1901360//GO:0060255//GO:0010468//GO:1901576//GO:0019219//GO:0006725//GO:0009987//GO:0009889//GO:1903506//GO:0050794//GO:0009058//GO:0009059//GO:0051171//GO:0008152//GO:…	GO:0140110//GO:0003700
Cluster-20096.92515	0.0100543	0.527741	-5.71862	1.09e-08	1.44e-06	TRUE	PREDICTED: uncharacterized protein LOC108988187 [Juglans regia]	Phaseolus vulgaris hypothetical protein (PHAVU_011G009600g) mRNA, complete cds	--	--	Domain	--	--
Cluster-20096.11129	1.27855	0.147462	3.12217	1.11e-08	1.47e-06	TRUE	FecR protein [Corchorus olitorius]	Escherichia coli strain HS13-1 chromosome, complete genome	P23485	4.4e-173	--	--	--
Cluster-20096.44080	0.0145915	1.74462	-6.9043	1.12e-08	1.47e-06	TRUE	hypothetical protein B456_007G213300 [Gossypium raimondii]	PREDICTED: Vitis vinifera CLK4-associating serine/arginine rich protein (LOC100267903), mRNA	201	CLK4-associating serine/arginine rich protein OS=Mus musculus OX=10090 GN=Clasrp PE=1 SV=3	Alternative	--	--
Cluster-20096.85992	0.279668	4.95888	-4.13186	1.12e-08	1.48e-06	TRUE	--	--	--	--	--	--	--
Cluster-20096.3009	0.15009	4.96024	-5.02226	1.14e-08	1.5e-06	TRUE	PREDICTED: uncharacterized protein LOC109000720 [Juglans regia]	PREDICTED: Hevea brasiliensis uncharacterized LOC110645189 (LOC110645189), transcript variant X2, mRNA	--	--	--	--	--
Cluster-20096.88099	0.134991	1.96599	-3.87077	1.16e-08	1.52e-06	TRUE	PREDICTED: trafficking protein particle complex subunit 8 isoform X4 [Juglans regia]	PREDICTED: Vitis vinifera trafficking protein particle complex subunit 8 (LOC100248747), mRNA	Q9Y2L5	2.8e-41	--	--	--
Cluster-8415.0	0.02718	1.45078	-5.74142	1.16e-08	1.52e-06	TRUE	CCR4-NOT transcription complex subunit 1 isoform X1 [Prunus persica] >gi|1139789118|gb|ONI22545.1| hypothetical protein PRUPE_2G135900 [Prunus persica]	PREDICTED: Arachis duranensis CCR4-NOT transcription complex subunit 1 (LOC107473165), mRNA	A1A5H6	2.6e-21	--	--	--
Cluster-20096.32091	2.91621	0.430385	2.76553	1.19e-08	1.56e-06	TRUE	chitinase-like protein 2 [Durio zibethinus]	PREDICTED: Eucalyptus grandis chitinase-like protein 2 (LOC104415224), mRNA	1328	Chitinase-like protein 2 OS=Arabidopsis thaliana OX=3702 GN=CTL2 PE=2 SV=1	--	--	--
Cluster-20096.73065	0.356975	1.95065	-2.44975	1.22e-08	1.59e-06	TRUE	ATP-dependent zinc metalloprotease FTSH 8, mitochondrial-like, partial [Hevea brasiliensis]	PREDICTED: Quercus suber ATP-dependent zinc metalloprotease FTSH 8, mitochondrial-like (LOC112025448), transcript variant X1, mRNA	Q8S2A7	1.6e-291	PF00004//PF01434//PF17862//PF06480	GO:0006807//GO:0071704//GO:0006508//GO:0008152//GO:0044238//GO:1901564//GO:0019538//GO:0043170	GO:0004175//GO:0035639//GO:0008144//GO:0005488//GO:0008233//GO:0043167//GO:1901363//GO:0043168//GO:0043169//GO:0046914//GO:0000166//GO:0008237//GO:0046872//GO:0005524//GO:0016787//GO:0004222//GO:0140096//GO:1901265//GO:0036094//GO:0003824//GO:0017076//GO:0030554//GO:0097159//GO:0097367//GO:0070011//GO:0032559//GO:0032555//GO:0032553//GO:0008270
Cluster-20096.38187	0.0719296	2.66297	-5.18783	1.25e-08	1.63e-06	TRUE	--	--	--	--	--	--	--
Cluster-20096.37638	1.21382	8.05026	-2.72608	1.25e-08	1.64e-06	TRUE	serine/arginine repetitive matrix protein 2 [Populus trichocarpa] >gi|1334318271|gb|PNT33317.1| hypothetical protein POPTR_006G233000v3 [Populus trichocarpa] >gi|1334318272|gb|PNT33318.1| hypothetical protein POPTR_006G233000v3 [Populus trichocarpa]	PREDICTED: Prunus avium sarcoplasmic reticulum histidine-rich calcium-binding protein (LOC110774548), transcript variant X3, mRNA	233	Serine/arginine repetitive matrix protein 2 OS=Homo sapiens OX=9606 GN=SRRM2 PE=1 SV=2	cwf21	--	--
Cluster-20096.77003	4.01589	0.504622	2.99229	1.26e-08	1.64e-06	TRUE	hypothetical protein POPTR_005G210200v3 [Populus trichocarpa]	--	328	Protein TIME FOR COFFEE OS=Arabidopsis thaliana OX=3702 GN=TIC PE=1 SV=2	--	--	--
Cluster-20096.25006	1.0703	0.125183	3.09446	1.26e-08	1.64e-06	TRUE	--	Escherichia coli strain BLR(DE3), complete genome	Q321N2	7.7e-154	PF02302//PF04355	GO:0006810//GO:0009401//GO:0051234//GO:0051179//GO:0008643//GO:0071702	GO:0005215//GO:0003824//GO:0008982//GO:0016773//GO:0016772//GO:0022857//GO:0016740//GO:0015144//GO:0022804
Cluster-22376.0	0.928594	0.164027	2.50305	1.27e-08	1.65e-06	TRUE	Leucine-responsive regulatory protein, putative [Ricinus communis]	Escherichia coli strain BLR(DE3), complete genome	1783	DNA translocase FtsK OS=Escherichia coli O6:H1 (strain CFT073 / ATCC 700928 / UPEC) OX=199310 GN=ftsK PE=3 SV=1	--	--	--
Cluster-20096.23426	1.62542	0.0249067	6.04415	1.28e-08	1.66e-06	TRUE	PREDICTED: uncharacterized protein LOC18586247 [Theobroma cacao] >gi|508726468|gb|EOY18365.1| Plant protein 1589 of Uncharacterized protein function [Theobroma cacao]	Theobroma cacao genome assembly, chromosome: X	--	--	--	--	--
Cluster-20096.17228	1.30437	0.109703	3.57091	1.28e-08	1.66e-06	TRUE	abc transporter atp-binding protein [Nannochloropsis gaditana]	Escherichia coli str. K-12 substr. MG1655 strain K-12 chromosome	P0AGC4	0	PF14718//PF01371//PF01464	GO:0032774//GO:0019222//GO:0031326//GO:0031323//GO:0090304//GO:0044249//GO:0034641//GO:0006807//GO:0044237//GO:0034645//GO:0043170//GO:1901362//GO:0050789//GO:0097659//GO:0080090//GO:0006139//GO:0044260//GO:2000112//GO:0071704//GO:0010467//GO:0065007//GO:1901360//GO:0060255//GO:0010468//GO:1901576//GO:0019219//GO:0006725//GO:0009987//GO:0009889//GO:1903506//GO:0050794//GO:0009058//GO:0009059//GO:…	GO:0016798//GO:0140110//GO:0016787//GO:0003824//GO:0003700//GO:0004553
Cluster-20096.94263	0.0407801	1.05195	-4.66187	1.29e-08	1.67e-06	TRUE	--	--	--	--	--	--	--
Cluster-20096.77601	0.028777	0.761449	-4.69921	1.3e-08	1.68e-06	TRUE	PREDICTED: uncharacterized protein LOC109207079 [Nicotiana attenuata]	Vigna angularis var. angularis DNA, chromosome 1, almost complete sequence, cultivar: Shumari	508	Retrovirus-related Pol polyprotein from transposon 17.6 OS=Drosophila melanogaster OX=7227 GN=pol PE=3 SV=1	gag-polyprotein//Retroviral//Reverse	--	--
Cluster-20096.69132	1.15773	6.40849	-2.46944	1.31e-08	1.69e-06	TRUE	PREDICTED: MATH domain-containing protein At5g43560 isoform X2 [Vitis vinifera]	PREDICTED: Vitis vinifera MATH domain-containing protein At5g43560 (LOC100247786), transcript variant X6, mRNA	936	TNF receptor-associated factor homolog 1a OS=Arabidopsis thaliana OX=3702 GN=TRAF1A PE=1 SV=1	--	--	--
Cluster-20096.81389	2.54269	9.93824	-1.96631	1.31e-08	1.69e-06	TRUE	PREDICTED: dihydrolipoyllysine-residue acetyltransferase component 1 of pyruvate dehydrogenase complex, mitochondrial [Juglans regia]	PREDICTED: Vitis vinifera dihydrolipoyllysine-residue acetyltransferase component 1 of pyruvate dehydrogenase complex, mitochondrial (LOC100243846), mRNA	Q0WQF7	1.3e-207	PF02817//PF00364//PF00198	--	GO:0003824//GO:0016740//GO:0016746
Cluster-20096.40277	8.99103	0.120159	6.23685	1.35e-08	1.73e-06	TRUE	methionine aminopeptidase 2B [Ricinus communis] >gi|1000946484|ref|XP_015580906.1| methionine aminopeptidase 2B [Ricinus communis] >gi|223531336|gb|EEF33174.1| methionine aminopeptidase, putative [Ricinus communis]	PREDICTED: Prunus persica methionine aminopeptidase 2B (LOC18785172), transcript variant X4, mRNA	Q56Y85	1.8e-195	--	--	--
Cluster-22196.0	0.0407399	2.25005	-5.7904	1.38e-08	1.77e-06	TRUE	CS domain [Macleaya cordata]	PREDICTED: Chenopodium quinoa uncharacterized protein At3g03773-like (LOC110682669), transcript variant X1, mRNA	316	Uncharacterized protein OsI_027940 OS=Oryza sativa subsp. indica OX=39946 GN=OsI_027940 PE=1 SV=2	CS	--	--
Cluster-20096.33019	8.61095	0.225227	5.2551	1.39e-08	1.78e-06	TRUE	hypothetical protein COLO4_30736 [Corchorus olitorius]	PREDICTED: Nelumbo nucifera aldehyde dehydrogenase family 7 member A1 (LOC104600531), transcript variant X2, mRNA	1372	Aldehyde dehydrogenase family 7 member B4 OS=Arabidopsis thaliana OX=3702 GN=ALDH7B4 PE=2 SV=3	Aldehyde	oxidation-reduction process//metabolic process	catalytic activity//oxidoreductase activity
Cluster-20096.49867	0.0101039	0.507742	-5.65386	1.4e-08	1.79e-06	TRUE	PREDICTED: homeobox protein HAT3.1-like isoform X1 [Malus domestica] >gi|658006192|ref|XP_008338250.1| PREDICTED: homeobox protein HAT3.1-like isoform X1 [Malus domestica] >gi|658006194|ref|XP_008338251.1| PREDICTED: homeobox protein HAT3.1-like isoform X1 [Malus domestica] >gi|1039851504|ref|XP_017178666.1| PREDICTED: homeobox protein HAT3.1-like isoform X1 [Malus domestica]	PREDICTED: Hevea brasiliensis homeobox protein HAT3.1-like (LOC110640091), transcript variant X2, mRNA	436	Pathogenesis-related homeodomain protein OS=Petroselinum crispum OX=4043 GN=PRH PE=2 SV=1	PHD-finger	--	--
Cluster-20096.82012	0.334178	4.89349	-3.86578	1.42e-08	1.81e-06	TRUE	calcium-transporting ATPase 9, plasma membrane-type isoform X1 [Prunus persica] >gi|1162532357|ref|XP_020415025.1| calcium-transporting ATPase 9, plasma membrane-type isoform X1 [Prunus persica] >gi|1139781145|gb|ONI14972.1| hypothetical protein PRUPE_3G018900 [Prunus persica] >gi|1139781146|gb|ONI14973.1| hypothetical protein PRUPE_3G018900 [Prunus persica]	PREDICTED: Hevea brasiliensis calcium-transporting ATPase 9, plasma membrane-type (LOC110653746), transcript variant X2, mRNA	Q9LU41	9.3e-157	--	--	--
Cluster-27909.0	1.47024	0.0267663	5.78305	1.42e-08	1.81e-06	TRUE	uncharacterized protein LOC110628504 [Manihot esculenta] >gi|1035906223|gb|OAY35821.1| hypothetical protein MANES_12G133100 [Manihot esculenta]	--	--	--	Wall-associated//Wall-associated	--	carbohydrate binding//polysaccharide binding//binding//pattern binding
Cluster-20096.31393	0.0360713	3.96088	-6.78139	1.43e-08	1.82e-06	TRUE	Mur_ligase_M domain-containing protein [Cephalotus follicularis]	PREDICTED: Olea europaea var. sylvestris folylpolyglutamate synthase (LOC111399661), transcript variant X2, mRNA	F4J2K2	1.7e-68	--	--	--
Cluster-20096.14227	0.0751609	3.73815	-5.63992	1.47e-08	1.88e-06	TRUE	--	--	--	--	--	--	--
Cluster-20096.91783	0.0154225	1.28111	-6.37914	1.52e-08	1.94e-06	TRUE	--	--	--	--	--	--	--
Cluster-20096.35658	1.93146	9.48508	-2.29591	1.54e-08	1.96e-06	TRUE	uncharacterized protein LOC112015074 [Quercus suber] >gi|1336304198|gb|POE46673.1| hva22-like protein a [Quercus suber]	--	191	HVA22-like protein a OS=Arabidopsis thaliana OX=3702 GN=HVA22A PE=2 SV=1	TB2/DP1, HVA22 family	--	--
Cluster-20096.70297	24.5677	6.1752	1.99179	1.55e-08	1.97e-06	TRUE	PREDICTED: far upstream element-binding protein 1 isoform X1 [Prunus mume]	--	--	--	--	--	--
Cluster-20096.92143	1.12593	0.187524	2.58433	1.56e-08	1.98e-06	TRUE	hypothetical protein VOLCADRAFT_108038 [Volvox carteri f. nagariensis] >gi|300256425|gb|EFJ40691.1| hypothetical protein VOLCADRAFT_108038 [Volvox carteri f. nagariensis]	Escherichia coli strain BLR(DE3), complete genome	Q46811	0	PF00890//PF01799//PF13738//PF14691//PF00941//PF01979//PF07992//PF13450//PF01315	GO:0008152//GO:0055114	GO:0016787//GO:0043169//GO:0043167//GO:0003824//GO:0005488//GO:0046872//GO:0016491
Cluster-20096.101631	0.0524484	2.1155	-5.31323	1.57e-08	1.99e-06	TRUE	probable folate-biopterin transporter 4 [Herrania umbratica]	PREDICTED: Quercus suber probable folate-biopterin transporter 4 (LOC111996590), mRNA	1480	Probable folate-biopterin transporter 4 OS=Arabidopsis thaliana OX=3702 GN=At5g54860 PE=2 SV=1	--	--	--
Cluster-20096.12091	0.217265	3.1542	-3.86572	1.58e-08	2e-06	TRUE	kinesin-like protein KIN-4A isoform X3 [Citrus sinensis]	PREDICTED: Hevea brasiliensis kinesin-like protein KIN-4A (LOC110650118), transcript variant X2, mRNA	1269	Kinesin-like protein KIN-4A OS=Gossypium hirsutum OX=3635 GN=KIN4A PE=2 SV=1	Microtubule//Kinesin	movement of cell or subcellular component//cellular process//microtubule-based process//microtubule-based movement	purine ribonucleoside triphosphate binding//binding//nucleotide binding//heterocyclic compound binding//nucleoside phosphate binding//anion binding//ion binding//purine nucleotide binding//motor activity//microtubule motor activity//hydrolase activity//tubulin binding//microtubule binding//nucleoside-triphosphatase activity//small molecule binding//catalytic activity//drug binding//hydrolase acti…
Cluster-20096.61146	38.3746	3.32439	3.52881	1.6e-08	2.02e-06	TRUE	Protein phosphatase 1 regulatory subunit, putative [Ricinus communis]	--	--	--	--	--	--
Cluster-20096.62727	0.0566613	4.78983	-6.39773	1.6e-08	2.02e-06	TRUE	MEI2-like protein 5 isoform 4 [Theobroma cacao]	PREDICTED: Durio zibethinus protein MEI2-like 2 (LOC111316774), transcript variant X5, mRNA	2075	Protein MEI2-like 2 OS=Oryza sativa subsp. japonica OX=39947 GN=ML2 PE=2 SV=1	--	--	--
Cluster-20096.69110	0.750399	3.81487	-2.34642	1.6e-08	2.02e-06	TRUE	PREDICTED: serine carboxypeptidase-like 18 [Vitis vinifera]	PREDICTED: Jatropha curcas serine carboxypeptidase-like 18 (LOC105650876), mRNA	Q9C7D6	9.4e-78	PF00450	GO:0006807//GO:0008152//GO:0006508//GO:0044238//GO:1901564//GO:0019538//GO:0043170//GO:0071704	GO:0016787//GO:0017171//GO:0140096//GO:0008238//GO:0008233//GO:0008236//GO:0003824//GO:0004180//GO:0004185//GO:0070011//GO:0070008
Cluster-20096.6983	0.401752	0.00761376	5.7262	1.62e-08	2.03e-06	TRUE	uncharacterized protein LOC107423487 [Ziziphus jujuba]	PREDICTED: Citrus sinensis U5 small nuclear ribonucleoprotein 40 kDa protein (LOC102625933), mRNA	--	--	--	--	--
Cluster-20096.33212	3.25376	0.485242	2.74532	1.65e-08	2.07e-06	TRUE	Putataive InsB from Escherichia coli [Oryza sativa Japonica Group]	Escherichia coli strain BLR(DE3), complete genome	1369	Outer membrane protein YaiO OS=Escherichia coli (strain K12) OX=83333 GN=yaiO PE=3 SV=1	InsA N-terminal domain//Metal-sensitive transcriptional repressor//Telomere recombination//Predicted membrane protein (DUF2207)//IS1 transposase//InsA C-terminal domain	regulation of primary metabolic process//regulation of metabolic process//cellular biosynthetic process//cellular nitrogen compound metabolic process//cellular macromolecule biosynthetic process//organic cyclic compound biosynthetic process//organic cyclic compound metabolic process//RNA biosynthetic process//DNA recombination//primary metabolic process//regulation of macromolecule metabolic proc…	heterocyclic compound binding//cation binding//ion binding//metal ion binding//double-stranded RNA binding//RNA binding//binding//nucleic acid binding//DNA binding//catalytic activity, acting on DNA//catalytic activity//transposase activity//organic cyclic compound binding
Cluster-20096.36605	0.0195068	1.29362	-6.05375	1.65e-08	2.07e-06	TRUE	PREDICTED: methionine aminopeptidase 2B-like [Juglans regia] >gi|1098739814|ref|XP_018835535.1| PREDICTED: methionine aminopeptidase 2B-like [Juglans regia]	PREDICTED: Vitis vinifera methionine aminopeptidase 2B (LOC100242047), transcript variant X2, mRNA	Q56Y85	1.6e-194	--	--	--
Cluster-26084.0	1.38648	0.0323397	5.41516	1.7e-08	2.13e-06	TRUE	PREDICTED: gibberellic acid methyltransferase 2 [Vitis vinifera] >gi|297746520|emb|CBI16576.3| unnamed protein product, partial [Vitis vinifera]	PREDICTED: Manihot esculenta gibberellic acid methyltransferase 2-like (LOC110602697), mRNA	Q5XF78	2.8e-132	PF03492	--	GO:0003824//GO:0016740//GO:0016741//GO:0008168
Cluster-20096.96762	1.42377	6.43556	-2.17563	1.71e-08	2.14e-06	TRUE	PREDICTED: katanin p80 WD40 repeat-containing subunit B1 homolog isoform X1 [Vitis vinifera]	PREDICTED: Vitis vinifera katanin p80 WD40 repeat-containing subunit B1 homolog (LOC100247509), transcript variant X2, mRNA	Q8H0T9	1.1e-134	--	--	--
Cluster-20096.33137	28.5546	5.55191	2.36278	1.72e-08	2.14e-06	TRUE	--	--	--	--	--	--	--
Cluster-20096.89913	0.00886587	0.920714	-6.70081	1.74e-08	2.17e-06	TRUE	cysteine--tRNA ligase, chloroplastic/mitochondrial isoform X1 [Hevea brasiliensis] >gi|1216938934|ref|XP_021665544.1| cysteine--tRNA ligase, chloroplastic/mitochondrial isoform X1 [Hevea brasiliensis]	PREDICTED: Juglans regia cysteine--tRNA ligase, chloroplastic/mitochondrial (LOC109002800), transcript variant X1, mRNA	F4IPY2	2.3e-241	PF01406//PF09190	GO:0044249//GO:0034641//GO:0044281//GO:0034645//GO:1901360//GO:0006139//GO:0043043//GO:0009987//GO:0006725//GO:0043436//GO:0046483//GO:0043604//GO:1901564//GO:0043603//GO:0006082//GO:0043170//GO:0019538//GO:0043038//GO:0043039//GO:0019752//GO:0090304//GO:0006807//GO:0034660//GO:0044267//GO:0044260//GO:0006520//GO:0071704//GO:0010467//GO:1901566//GO:0006423//GO:1901576//GO:0009058//GO:0009059//GO:…	GO:0035639//GO:0008144//GO:0043167//GO:1901363//GO:0004812//GO:0004817//GO:0000166//GO:0030554//GO:0097367//GO:0005488//GO:1901265//GO:0017076//GO:0005524//GO:0043168//GO:0140098//GO:0036094//GO:0003824//GO:0016874//GO:0016875//GO:0097159//GO:0032559//GO:0032555//GO:0140101//GO:0032553
Cluster-20096.92027	0.0243416	1.28047	-5.71968	1.74e-08	2.17e-06	TRUE	probable magnesium transporter NIPA2 [Carica papaya]	PREDICTED: Juglans regia probable magnesium transporter NIPA2 (LOC109008448), transcript variant X2, mRNA	B3LFA3	2.8e-112	PF05653	GO:0006810//GO:0006812//GO:0006811//GO:0030001//GO:0072511//GO:0051234//GO:0051179//GO:0070838//GO:0015693	GO:0008324//GO:0022890//GO:0015318//GO:0015075//GO:0022857//GO:0015095//GO:0005215//GO:0046873
Cluster-20096.28250	0.139005	4.77755	-5.09589	1.76e-08	2.19e-06	TRUE	hypothetical protein CUMW_200810 [Citrus unshiu]	--	Q9C8Z4	6.7e-87	--	--	--
Cluster-20096.75323	6.92586	0.0969866	6.17288	1.78e-08	2.21e-06	TRUE	PREDICTED: vacuolar cation/proton exchanger 2-like [Nicotiana attenuata] >gi|1102293836|gb|OIT39805.1| vacuolar cationproton exchanger 2 [Nicotiana attenuata]	PREDICTED: Hevea brasiliensis vacuolar cation/proton exchanger 3-like (LOC110656145), transcript variant X6, mRNA	Q5KQN0	2.3e-103	--	--	--
Cluster-30494.0	2.07742	0.0910374	4.50256	1.78e-08	2.21e-06	TRUE	--	--	--	--	--	--	--
Cluster-20096.65133	1.68036	13.7636	-3.03197	1.79e-08	2.22e-06	TRUE	1-phosphatidylinositol-3-phosphate 5-kinase FAB1A [Herrania umbratica] >gi|1204887762|ref|XP_021275460.1| 1-phosphatidylinositol-3-phosphate 5-kinase FAB1A [Herrania umbratica] >gi|1204887764|ref|XP_021275461.1| 1-phosphatidylinositol-3-phosphate 5-kinase FAB1A [Herrania umbratica]	PREDICTED: Herrania umbratica 1-phosphatidylinositol-3-phosphate 5-kinase FAB1A (LOC110410192), transcript variant X3, mRNA	Q9LUM0	4e-74	--	--	--
Cluster-20096.46507	0.0113951	0.744652	-6.03301	1.79e-08	2.22e-06	TRUE	LOW QUALITY PROTEIN: Phosphodiest domain-containing protein, partial [Cephalotus follicularis]	PREDICTED: Prunus avium GPI ethanolamine phosphate transferase 2 (LOC110770038), transcript variant X1, mRNA	Q5H8A4	1.3e-58	PF01663	--	GO:0003824
Cluster-25170.0	1.08162	0.0170424	5.99302	1.82e-08	2.25e-06	TRUE	PREDICTED: uncharacterized protein LOC109171082 [Ipomoea nil]	--	248	Uncharacterized mitochondrial protein AtMg00310 OS=Arabidopsis thaliana OX=3702 GN=AtMg00310 PE=4 SV=1	zinc-binding in reverse transcriptase//Reverse transcriptase-like	--	hydrolase activity//catalytic activity, acting on RNA//endonuclease activity, active with either ribo- or deoxyribonucleic acids and producing 5'-phosphomonoesters//nuclease activity//endonuclease activity//ribonuclease activity//endoribonuclease activity//hydrolase activity, acting on ester bonds//catalytic activity//endoribonuclease activity, producing 5'-phosphomonoesters//RNA-DNA hybrid ribon…
Cluster-20096.39955	0.0600207	2.29254	-5.23309	1.84e-08	2.27e-06	TRUE	uncharacterized protein LOC112008898 [Quercus suber] >gi|1336398846|gb|POF20966.1| t-complex protein 11-like protein 1 [Quercus suber]	--	--	--	--	--	--
Cluster-20096.64301	0.745319	3.11966	-2.06586	1.86e-08	2.29e-06	TRUE	hypothetical protein VITISV_041073 [Vitis vinifera]	Medicago truncatula clone mth2-45b22, complete sequence	1094	Retrovirus-related Pol polyprotein from transposon RE1 OS=Arabidopsis thaliana OX=3702 GN=RE1 PE=2 SV=1	Reverse//Integrase//GAG-pre-integrase	primary metabolic process//cellular process//cellular aromatic compound metabolic process//nucleic acid metabolic process//cellular nitrogen compound metabolic process//nitrogen compound metabolic process//metabolic process//organic cyclic compound metabolic process//heterocycle metabolic process//nucleobase-containing compound metabolic process//cellular macromolecule metabolic process//DNA inte…	--
Cluster-20096.74410	103.369	17.8168	2.53671	1.87e-08	2.31e-06	TRUE	PREDICTED: metallothiol transferase FosB-like [Gossypium hirsutum] >gi|1029076782|ref|XP_016698620.1| PREDICTED: metallothiol transferase FosB-like [Gossypium hirsutum]	--	--	--	Glyoxalase/Bleomycin	--	--
Cluster-20096.65962	0.0676989	2.03492	-4.94644	1.88e-08	2.31e-06	TRUE	PREDICTED: bifunctional nuclease 2 isoform X1 [Theobroma cacao]	PREDICTED: Durio zibethinus ankyrin repeat domain-containing protein, chloroplastic-like (LOC111293209), transcript variant X13, mRNA	302	Bifunctional nuclease 2 OS=Arabidopsis thaliana OX=3702 GN=BBD2 PE=2 SV=1	--	--	--
Cluster-20096.49409	1.58736	5.08124	-1.67838	1.89e-08	2.32e-06	TRUE	RNA polymerase II C-terminal domain phosphatase-like 1 isoform X5 [Hevea brasiliensis]	PREDICTED: Prunus avium RNA polymerase II C-terminal domain phosphatase-like 1 (LOC110766771), mRNA	2377	RNA polymerase II C-terminal domain phosphatase-like 1 OS=Arabidopsis thaliana OX=3702 GN=CPL1 PE=1 SV=1	NLI interacting factor-like phosphatase	--	--
Cluster-20096.39992	101.075	20.7156	2.2865	1.89e-08	2.32e-06	TRUE	hypothetical protein CRG98_023798 [Punica granatum]	--	349	HMG1/2-like protein OS=Ipomoea nil OX=35883 PE=2 SV=1	--	--	--
Cluster-20096.33974	10.9165	0.146143	6.20725	1.95e-08	2.39e-06	TRUE	uncharacterized protein LOC110605268 isoform X1 [Manihot esculenta]	--	--	--	--	--	--
Cluster-26359.2	0.059705	1.38544	-4.5167	1.96e-08	2.4e-06	TRUE	Peptidase_M1 domain-containing protein/DUF3358 domain-containing protein [Cephalotus follicularis]	PREDICTED: Elaeis guineensis aminopeptidase M1-like (LOC105054374), mRNA	Q8VZH2	4e-114	--	--	--
Cluster-20096.40920	0.0203295	0.525231	-4.72986	2e-08	2.45e-06	TRUE	hypothetical protein CISIN_1g011050mg [Citrus sinensis]	PREDICTED: Lupinus angustifolius LON peptidase N-terminal domain and RING finger protein 1-like (LOC109328719), mRNA	412	LON peptidase N-terminal domain and RING finger protein 1 OS=Homo sapiens OX=9606 GN=LONRF1 PE=1 SV=2	--	--	--
Cluster-20096.59193	78.9248	9.09497	3.11729	2.01e-08	2.46e-06	TRUE	PREDICTED: chlorophyll a-b binding protein, chloroplastic [Beta vulgaris subsp. vulgaris] >gi|870853498|gb|KMT05379.1| hypothetical protein BVRB_7g175110 [Beta vulgaris subsp. vulgaris]	PREDICTED: Juglans regia chlorophyll a-b binding protein 151, chloroplastic (LOC109012622), mRNA	1171	Chlorophyll a-b binding protein 40, chloroplastic OS=Nicotiana tabacum OX=4097 GN=CAB40 PE=2 SV=1	Chlorophyll	--	--
Cluster-20096.85212	0.0241818	1.27503	-5.72326	2.01e-08	2.46e-06	TRUE	hypothetical protein B456_006G207300 [Gossypium raimondii]	PREDICTED: Manihot esculenta dynamin-related protein 5A (LOC110609364), mRNA	1994	Dynamin-related protein 5A OS=Glycine max OX=3847 PE=2 SV=1	--	--	--
Cluster-20096.35322	0.117562	2.46771	-4.41468	2.04e-08	2.48e-06	TRUE	--	--	--	--	--	--	--
Cluster-20096.52495	10.0837	0.796895	3.66126	2.04e-08	2.48e-06	TRUE	PREDICTED: protein translocase subunit SecA, chloroplastic [Vitis vinifera]	PREDICTED: Vitis vinifera protein translocase subunit SecA, chloroplastic (LOC100250268), mRNA	Q41062	1.4e-304	--	--	--
Cluster-24566.1	2.68794	0.0860751	4.969	2.08e-08	2.52e-06	TRUE	--	--	--	--	--	--	--
Cluster-20096.62574	0.0376958	2.05762	-5.77338	2.12e-08	2.57e-06	TRUE	PREDICTED: pentatricopeptide repeat-containing protein At4g33170 [Vitis vinifera]	PREDICTED: Juglans regia polyadenylate-binding protein-interacting protein 7-like (LOC109020291), transcript variant X3, mRNA	709	Polyadenylate-binding protein-interacting protein 7 OS=Arabidopsis thaliana OX=3702 GN=CID7 PE=1 SV=1	--	--	--
Cluster-20096.21867	0.547076	7.8337	-3.83848	2.15e-08	2.6e-06	TRUE	uncharacterized protein LOC110010889 [Jatropha curcas]	--	--	--	--	--	--
Cluster-20096.51701	1.10636	7.01456	-2.66942	2.18e-08	2.64e-06	TRUE	probable LRR receptor-like serine/threonine-protein kinase At3g47570 [Hevea brasiliensis]	--	451	Probable LRR receptor-like serine/threonine-protein kinase At3g47570 OS=Arabidopsis thaliana OX=3702 GN=At3g47570 PE=2 SV=1	Leucine	--	binding//protein binding
Cluster-20096.98261	0.134459	1.74569	-3.687	2.18e-08	2.64e-06	TRUE	reverse transcriptase [Corchorus capsularis]	--	--	--	--	--	--
Cluster-20096.63215	0.0227948	0.935578	-5.33747	2.19e-08	2.64e-06	TRUE	PREDICTED: uncharacterized protein LOC100245287 isoform X2 [Vitis vinifera]	PREDICTED: Morus notabilis YTH domain-containing family protein 1 (LOC21388556), transcript variant X3, mRNA	E7F1H9	1.2e-52	PF04146	--	GO:0097159//GO:0003723//GO:1901363//GO:0003676//GO:0005488
Cluster-20096.46009	0.333601	1.65043	-2.308	2.21e-08	2.66e-06	TRUE	uncharacterized protein LOC111883673 [Lactuca sativa] >gi|1340509911|ref|XP_023735763.1| uncharacterized protein LOC111883673 [Lactuca sativa]	PREDICTED: Juglans regia uncharacterized LOC109006450 (LOC109006450), transcript variant X3, mRNA	--	--	--	--	--
Cluster-20096.74301	0.0151124	0.649303	-5.42892	2.21e-08	2.67e-06	TRUE	PREDICTED: proactivator polypeptide-like 1 [Juglans regia] >gi|1098825895|ref|XP_018819318.1| PREDICTED: proactivator polypeptide-like 1 [Juglans regia]	--	--	--	PF05184//PF03489	GO:0044238//GO:0006629//GO:0008152//GO:0071704	--
Cluster-20096.100476	0.0968133	2.99653	-4.97814	2.24e-08	2.68e-06	TRUE	RNA-processing protein, HAT helix [Corchorus olitorius]	PREDICTED: Quercus suber pre-mRNA-splicing factor SYF1 (LOC112012449), mRNA	Q54Z08	1.9e-12	--	--	--
Cluster-20096.61810	0.0303368	2.56308	-6.40387	2.23e-08	2.68e-06	TRUE	PREDICTED: methyl-CpG-binding domain-containing protein 5-like [Cucumis sativus] >gi|700210628|gb|KGN65724.1| hypothetical protein Csa_1G522010 [Cucumis sativus]	--	332	Methyl-CpG-binding domain-containing protein 6 OS=Arabidopsis thaliana OX=3702 GN=MBD6 PE=1 SV=1	Methyl-CpG	--	organic cyclic compound binding//binding//nucleic acid binding//DNA binding//heterocyclic compound binding
Cluster-20096.63667	0.469503	5.79214	-3.62442	2.26e-08	2.71e-06	TRUE	Protein LHY [Morus notabilis]	Populus nigra PnLHY2 mRNA for transcription factor LHY, complete cds	P92973	5.4e-10	--	--	--
Cluster-20096.49902	1.6934	10.8244	-2.67676	2.28e-08	2.73e-06	TRUE	CLIP-associated protein-like [Manihot esculenta] >gi|1035905153|gb|OAY34751.1| hypothetical protein MANES_12G044400 [Manihot esculenta]	PREDICTED: Hevea brasiliensis CLIP-associated protein-like (LOC110643375), mRNA	4198	CLIP-associated protein OS=Arabidopsis thaliana OX=3702 GN=CLASP PE=1 SV=1	--	--	--
Cluster-21427.0	2.48175	0.111967	4.47704	2.28e-08	2.73e-06	TRUE	calcium uniporter protein 4, mitochondrial-like [Quercus suber]	PREDICTED: Prunus mume calcium uniporter protein 4, mitochondrial (LOC103320930), mRNA	O64823	1.2e-74	--	--	--
Cluster-20096.15494	0.0143025	0.80657	-5.82003	2.3e-08	2.75e-06	TRUE	--	--	--	--	--	--	--
Cluster-20096.81294	0.0120513	0.56352	-5.55003	2.3e-08	2.75e-06	TRUE	uncharacterized protein LOC21392129 isoform X1 [Morus notabilis]	PREDICTED: Ziziphus jujuba uncharacterized LOC107424020 (LOC107424020), transcript variant X3, mRNA	192	Increased DNA methylation 1 OS=Arabidopsis thaliana OX=3702 GN=IDM1 PE=1 SV=1	PHD-finger//TPL-binding	--	--
Cluster-20096.73400	0.00566859	0.524582	-6.53442	2.36e-08	2.81e-06	TRUE	putative 1-phosphatidylinositol-3-phosphate 5-kinase FAB1C [Ziziphus jujuba]	PREDICTED: Pyrus x bretschneideri putative 1-phosphatidylinositol-3-phosphate 5-kinase FAB1C (LOC103948501), mRNA	Q9SSJ8	0	PF01504//PF00118	GO:0006650//GO:0046486//GO:0019637//GO:0071704//GO:0006644//GO:0006629//GO:0009987//GO:0046488//GO:0008152//GO:0044255//GO:0044238//GO:0044237//GO:0006796//GO:0006793	GO:0035639//GO:0008144//GO:0005488//GO:0043167//GO:1901363//GO:1901265//GO:0043168//GO:0000166//GO:0016740//GO:0017076//GO:0005524//GO:0016301//GO:0016307//GO:0036094//GO:0003824//GO:0030554//GO:0016773//GO:0016772//GO:0097367//GO:0032559//GO:0032555//GO:0097159//GO:0032553
Cluster-20096.38092	35.4896	4.49683	2.98146	2.38e-08	2.83e-06	TRUE	protein RADIALIS-like 3 isoform X1 [Jatropha curcas]	PREDICTED: Ziziphus jujuba protein RADIALIS-like 3 (LOC107420262), mRNA	303	Protein RADIALIS-like 6 OS=Arabidopsis thaliana OX=3702 GN=RL6 PE=2 SV=1	--	--	--
Cluster-20096.82834	0.681559	7.94029	-3.54352	2.39e-08	2.85e-06	TRUE	protein EXPORTIN 1A [Morus notabilis]	PREDICTED: Morus notabilis protein EXPORTIN 1A (LOC21402629), mRNA	Q9SMV6	8.2e-60	PF03810	GO:0008104//GO:0006810//GO:0045184//GO:0015833//GO:0051649//GO:0051234//GO:0051179//GO:0051641//GO:0042886//GO:0046907//GO:0070727//GO:0006886//GO:0071705//GO:0071702//GO:0015031//GO:0033036//GO:0034613	GO:0019899//GO:0017016//GO:0031267//GO:0005488//GO:0008536//GO:0051020//GO:0005515
Cluster-20096.10547	1.45132	13.7164	-3.23689	2.4e-08	2.85e-06	TRUE	--	--	--	--	--	--	--
Cluster-20096.88737	5.45275	17.3275	-1.66794	2.41e-08	2.86e-06	TRUE	probable manganese-transporting ATPase PDR2 isoform X1 [Hevea brasiliensis] >gi|1216994481|ref|XP_021636390.1| probable manganese-transporting ATPase PDR2 isoform X2 [Hevea brasiliensis] >gi|1216994483|ref|XP_021636391.1| probable manganese-transporting ATPase PDR2 isoform X1 [Hevea brasiliensis]	PREDICTED: Quercus suber probable manganese-transporting ATPase PDR2 (LOC112002148), transcript variant X2, mRNA	Q9LT02	0	PF00702//PF13246//PF00122	--	--
Cluster-16753.0	1.8047	0.0514823	5.12157	2.45e-08	2.89e-06	TRUE	--	--	--	--	--	--	--
Cluster-20096.89920	0.547187	0.100857	2.43722	2.45e-08	2.89e-06	TRUE	putative DNA gyrase subunit A, chloroplastic/mitochondrial [Dorcoceras hygrometricum]	Escherichia coli strain ML35 chromosome, complete genome	P27296	0	PF08242//PF08241//PF05401//PF02353//PF08719//PF13489//PF13847//PF05175//PF01209//PF13649	GO:1901576//GO:0009311//GO:0009312//GO:0009058//GO:0008152//GO:0051704//GO:0044238//GO:0005975//GO:0016051//GO:0044419//GO:0071704//GO:0044403//GO:0009877	GO:0008757//GO:0003824//GO:0008168//GO:0016740//GO:0016741
Cluster-20096.60823	3.05292	25.2904	-3.04992	2.49e-08	2.94e-06	TRUE	PREDICTED: puromycin-sensitive aminopeptidase isoform X1 [Vitis vinifera] >gi|731379113|ref|XP_010660552.1| PREDICTED: puromycin-sensitive aminopeptidase isoform X1 [Vitis vinifera]	PREDICTED: Citrus clementina puromycin-sensitive aminopeptidase (LOC18048560), transcript variant X2, mRNA	Q8H0S9	0	PF17900//PF11940//PF01433//PF17432	--	GO:0043169//GO:0046914//GO:0016787//GO:0140096//GO:0043167//GO:0003824//GO:0070011//GO:0005488//GO:0008233//GO:0046872//GO:0008237//GO:0008270
Cluster-20096.36852	0.327993	2.20877	-2.74423	2.51e-08	2.97e-06	TRUE	hypothetical protein LR48_Vigan10g086100 [Vigna angularis]	PREDICTED: Daucus carota subsp. sativus FHA domain-containing protein DDL (LOC108192896), mRNA	--	--	--	--	--
Cluster-20096.68800	0.010351	0.606607	-5.87619	2.53e-08	2.98e-06	TRUE	PREDICTED: DNA topoisomerase 3-beta isoform X1 [Vitis vinifera]	PREDICTED: Quercus suber DNA topoisomerase 3-beta (LOC112035825), transcript variant X1, mRNA	F4ISQ7	0	--	--	--
Cluster-20096.94546	0.155558	2.87992	-4.18608	2.54e-08	2.99e-06	TRUE	unnamed protein product, partial [Vitis vinifera]	--	--	--	--	--	--
Cluster-23019.0	9.59482	2.06297	2.21631	2.55e-08	3e-06	TRUE	--	--	--	--	--	--	--
Cluster-20096.10990	0.112103	2.1159	-4.22474	2.56e-08	3.01e-06	TRUE	--	--	--	--	--	--	--
Cluster-20096.78931	0.929162	0.130277	2.83347	2.57e-08	3.01e-06	TRUE	Pyridoxal phosphate-dependent transferase, major region, subdomain 2 [Ostreococcus tauri] >gi|116056592|emb|CAL52881.1| Pyridoxal phosphate-dependent transferase, major region, subdomain 2 [Ostreococcus tauri]	Escherichia coli strain BLR(DE3), complete genome	A8AD56	6.4e-300	PF10712	--	--
Cluster-20096.74252	1.94776	6.60535	-1.76168	2.59e-08	3.03e-06	TRUE	PREDICTED: ENHANCER OF AG-4 protein 2 isoform X2 [Vitis vinifera]	PREDICTED: Quercus suber ENHANCER OF AG-4 protein 2 (LOC112034550), transcript variant X2, misc_RNA	1302	ENHANCER OF AG-4 protein 2 OS=Arabidopsis thaliana OX=3702 GN=HUA2 PE=2 SV=1	--	--	--
Cluster-20096.41312	0.00856883	0.595948	-6.12241	2.63e-08	3.07e-06	TRUE	PREDICTED: uncharacterized protein LOC101313452 isoform X1 [Fragaria vesca subsp. vesca]	PREDICTED: Prunus avium protein HESO1-like (LOC110769432), transcript variant X2, mRNA	139	Protein HESO1 OS=Arabidopsis thaliana OX=3702 GN=HESO1 PE=1 SV=1	--	--	--
Cluster-20096.32372	1.39205	9.0225	-2.69791	2.69e-08	3.15e-06	TRUE	protein TOPLESS [Lactuca sativa]	PREDICTED: Quercus suber protein TOPLESS (LOC112018101), transcript variant X3, mRNA	2063	Protein TOPLESS OS=Arabidopsis thaliana OX=3702 GN=TPL PE=1 SV=1	LisH-like dimerisation domain	--	--
Cluster-20096.56560	47.0812	195.016	-2.05017	2.7e-08	3.15e-06	TRUE	PREDICTED: ruBisCO large subunit-binding protein subunit beta, chloroplastic [Vitis vinifera] >gi|731393262|ref|XP_010651396.1| PREDICTED: ruBisCO large subunit-binding protein subunit beta, chloroplastic [Vitis vinifera] >gi|297746501|emb|CBI16557.3| unnamed protein product, partial [Vitis vinifera]	PREDICTED: Vitis vinifera ruBisCO large subunit-binding protein subunit beta, chloroplastic (LOC100263832), transcript variant X2, mRNA	C0Z361	3.1e-51	--	--	--
Cluster-20096.3610	0.0387672	1.73998	-5.49131	2.7e-08	3.15e-06	TRUE	--	--	--	--	--	--	--
Cluster-20096.55700	0.422898	8.41693	-4.32187	2.71e-08	3.15e-06	TRUE	Protein LHY [Morus notabilis]	--	P92973	3.6e-10	--	--	--
Cluster-20096.17620	0.389674	2.99138	-2.93454	2.73e-08	3.17e-06	TRUE	protein CHROMATIN REMODELING 8 isoform X2 [Hevea brasiliensis]	PREDICTED: Herrania umbratica protein CHROMATIN REMODELING 8 (LOC110413307), transcript variant X2, mRNA	Q9ZV43	3.9e-89	--	--	--
Cluster-20096.80400	0.0142471	0.806375	-5.82663	2.73e-08	3.17e-06	TRUE	hypothetical protein POPTR_016G043300v3 [Populus trichocarpa]	--	--	--	--	--	--
Cluster-20096.32155	1.64201	12.6135	-2.94433	2.8e-08	3.24e-06	TRUE	eukaryotic translation initiation factor 4G isoform X1 [Populus trichocarpa] >gi|1334334583|gb|PNT49625.1| hypothetical protein POPTR_002G140200v3 [Populus trichocarpa]	PREDICTED: Quercus suber eukaryotic translation initiation factor 4G-like (LOC112002926), mRNA	238	Eukaryotic translation initiation factor 4G OS=Arabidopsis thaliana OX=3702 GN=EIF4G PE=1 SV=2	--	--	--
Cluster-20096.71695	0.768208	3.91195	-2.34761	2.8e-08	3.24e-06	TRUE	PREDICTED: BEACH domain-containing protein C2 isoform X1 [Theobroma cacao]	PREDICTED: Jatropha curcas BEACH domain-containing protein C2 (LOC105643091), transcript variant X2, mRNA	6304	BEACH domain-containing protein C2 OS=Arabidopsis thaliana OX=3702 GN=BCHC2 PE=1 SV=1	--	--	--
Cluster-29061.0	0.136911	2.23769	-4.01239	2.8e-08	3.24e-06	TRUE	protein tss [Quercus suber]	PREDICTED: Quercus suber protein TSS (LOC111989354), mRNA	F4JKH6	5.8e-214	PF12807//PF13374//PF13424	--	--
Cluster-20096.94336	0.972758	19.3503	-4.31019	2.89e-08	3.34e-06	TRUE	serine/threonine-protein kinase pakA isoform X3 [Citrus clementina]	PREDICTED: Citrus sinensis uncharacterized LOC102618380 (LOC102618380), transcript variant X2, mRNA	--	--	--	--	--
Cluster-20096.92899	0.253019	4.78862	-4.23864	2.91e-08	3.36e-06	TRUE	sister chromatid cohesion protein PDS5 homolog A [Prunus persica] >gi|1139775503|gb|ONI09690.1| hypothetical protein PRUPE_4G003600 [Prunus persica]	PREDICTED: Elaeis guineensis sister chromatid cohesion protein PDS5 homolog A (LOC105049958), transcript variant X9, misc_RNA	Q498H0	1e-06	--	--	--
Cluster-20096.38511	0.0254519	1.8103	-6.15475	2.92e-08	3.37e-06	TRUE	PREDICTED: pentatricopeptide repeat-containing protein At1g76280-like isoform X1 [Prunus mume]	--	688	Pentatricopeptide repeat-containing protein At1g76280 OS=Arabidopsis thaliana OX=3702 GN=At1g76280 PE=2 SV=2	PPR repeat//Pentatricopeptide repeat domain	--	--
Cluster-20096.75411	3.33668	0.927184	1.84813	2.93e-08	3.37e-06	TRUE	unnamed protein product, partial [Vitis vinifera]	PREDICTED: Olea europaea var. sylvestris uncharacterized LOC111411033 (LOC111411033), transcript variant X2, mRNA	230	Protein UPSTREAM OF FLC OS=Arabidopsis thaliana OX=3702 GN=UFC PE=2 SV=1	Plant	--	--
Cluster-20096.77965	0.0183306	1.06806	-5.85885	2.93e-08	3.37e-06	TRUE	uncharacterized protein LOC112096862 [Citrus clementina]	--	276	LINE-1 retrotransposable element ORF2 protein OS=Mus musculus OX=10090 GN=Pol PE=1 SV=2	--	--	--
Cluster-20096.8627	0.0158132	0.962471	-5.93213	2.93e-08	3.37e-06	TRUE	RNA pseudouridine synthase 6, chloroplastic [Prunus persica] >gi|1139775848|gb|ONI10035.1| hypothetical protein PRUPE_4G024200 [Prunus persica]	PREDICTED: Carica papaya RNA pseudouridine synthase 6, chloroplastic (LOC110806749), transcript variant X2, misc_RNA	1019	RNA pseudouridine synthase 6, chloroplastic OS=Arabidopsis thaliana OX=3702 GN=At4g21770 PE=2 SV=1	--	--	--
Cluster-20096.42119	0.184785	1.63505	-3.14808	2.98e-08	3.41e-06	TRUE	uncharacterized protein LOC112173824 isoform X2 [Rosa chinensis]	PREDICTED: Quercus suber protein DDB_G0276689 (LOC111998469), transcript variant X1, mRNA	Q551A3	7.6e-18	--	--	--
Cluster-20096.82552	0.0153581	0.808913	-5.72179	2.98e-08	3.41e-06	TRUE	uncharacterized protein LOC8273091 isoform X2 [Ricinus communis]	PREDICTED: Beta vulgaris subsp. vulgaris hypothetical protein (LOC104906798), transcript variant X2, mRNA	136	Nuclear factor related to kappa-B-binding protein OS=Mus musculus OX=10090 GN=Nfrkb PE=1 SV=1	--	--	--
Cluster-20096.4470	1.18215	0.0255392	5.53609	3.03e-08	3.47e-06	TRUE	--	--	--	--	--	--	--
Cluster-20096.77636	0.0139821	1.38416	-6.63236	3.05e-08	3.48e-06	TRUE	hypothetical protein B456_010G133600 [Gossypium raimondii]	Aextoxicon punctatum AT5G20990 mRNA, partial sequence >gi|1284959640|gb|KY541612.1| Aextoxicon punctatum AT5G57250 mRNA, partial sequence	373	Dehydrogenase/reductase SDR family member 12 OS=Bos taurus OX=9913 GN=DHRS12 PE=2 SV=1	--	--	--
Cluster-20096.80998	13.5464	0.768806	4.13453	3.05e-08	3.48e-06	TRUE	la-related protein 1A [Momordica charantia]	PREDICTED: Vitis vinifera la-related protein 1A (LOC100254731), mRNA	Q940X9	2.5e-53	--	--	--
Cluster-20096.95601	3.08747	0.0601663	5.65555	3.05e-08	3.48e-06	TRUE	protein trichome berefringence-like 7 [Manihot esculenta] >gi|1216242992|ref|XP_021605061.1| protein trichome berefringence-like 7 [Manihot esculenta] >gi|1216242994|ref|XP_021605062.1| protein trichome berefringence-like 7 [Manihot esculenta] >gi|1035928817|gb|OAY58404.1| hypothetical protein MANES_02G175100 [Manihot esculenta]	PREDICTED: Hevea brasiliensis protein trichome berefringence-like 7 (LOC110636018), transcript variant X1, mRNA >gi|1217003662|ref|XM_021785530.1| PREDICTED: Hevea brasiliensis protein trichome berefringence-like 7 (LOC110636018), transcript variant X2, mRNA	1206	Protein trichome berefringence-like 7 OS=Arabidopsis thaliana OX=3702 GN=TBL7 PE=3 SV=1	PMR5//GDSL/SGNH-like	--	--
Cluster-20096.48841	0.00990555	0.76888	-6.28075	3.05e-08	3.48e-06	TRUE	myosin-15 [Morus notabilis]	PREDICTED: Hevea brasiliensis myosin-15-like (LOC110662244), transcript variant X2, mRNA	Q0WPU1	8.8e-245	PF00612//PF00063	--	GO:0035639//GO:1901363//GO:0008144//GO:0005488//GO:0000166//GO:1901265//GO:0043167//GO:0017076//GO:0003774//GO:0005524//GO:0016787//GO:0017111//GO:0036094//GO:0003824//GO:0016818//GO:0030554//GO:0097367//GO:0097159//GO:0016817//GO:0016462//GO:0032559//GO:0005515//GO:0032555//GO:0043168//GO:0032553
Cluster-20096.48504	4.36988	0.595915	2.87517	3.08e-08	3.5e-06	TRUE	Aminoacyl-tRNA synthetase, class Ia [Corchorus capsularis]	PREDICTED: Quercus suber leucine--tRNA ligase, chloroplastic/mitochondrial (LOC112003990), mRNA	Q9XEA0	2.6e-289	--	--	--
Cluster-20096.14261	0.0448555	1.62001	-5.16105	3.09e-08	3.52e-06	TRUE	protein ROS1-like isoform X1 [Quercus suber]	--	--	--	--	--	--
Cluster-20096.82765	1.71057	0.0129489	7.04751	3.16e-08	3.59e-06	TRUE	uncharacterized protein LOC109724894 [Ananas comosus] >gi|1147610929|ref|XP_020109462.1| uncharacterized protein LOC109724894 [Ananas comosus]	PREDICTED: Citrus sinensis uncharacterized LOC107174536 (LOC107174536), mRNA	--	--	--	--	--
Cluster-20096.29388	0.232441	3.35774	-3.87412	3.19e-08	3.62e-06	TRUE	PREDICTED: probable ubiquitin-conjugating enzyme E2 23 [Juglans regia]	--	--	--	--	--	--
Cluster-20096.41800	1.71173	7.21344	-2.07405	3.33e-08	3.77e-06	TRUE	alpha,alpha-trehalose-phosphate synthase [UDP-forming] 1 [Populus trichocarpa] >gi|1375892051|ref|XP_024437004.1| alpha,alpha-trehalose-phosphate synthase [UDP-forming] 1 [Populus trichocarpa] >gi|1375892053|ref|XP_024437005.1| alpha,alpha-trehalose-phosphate synthase [UDP-forming] 1 [Populus trichocarpa] >gi|1375892055|ref|XP_024437006.1| alpha,alpha-trehalose-phosphate synthase [UDP-forming] 1 …	PREDICTED: Manihot esculenta alpha,alpha-trehalose-phosphate synthase [UDP-forming] 1 (LOC110602161), transcript variant X4, mRNA	Q9SYM4	3.1e-236	PF00982	GO:0046351//GO:0044238//GO:0009987//GO:0009311//GO:0034637//GO:0009312//GO:0009058//GO:0005991//GO:0008152//GO:0005975//GO:1901576//GO:0044262//GO:0044249//GO:0005984//GO:0005992//GO:0044237//GO:0016051//GO:0071704	GO:0003824
Cluster-20096.59437	0.0117028	0.493018	-5.40084	3.35e-08	3.78e-06	TRUE	biotin--protein ligase 2 [Prunus yedoensis var. nudiflora]	PREDICTED: Quercus suber biotin--protein ligase 2-like (LOC112037475), transcript variant X1, mRNA	1129	Biotin--protein ligase 1, chloroplastic OS=Arabidopsis thaliana OX=3702 GN=HCS1 PE=1 SV=2	Nop53	--	--
Cluster-20096.76354	0.552001	3.95542	-2.83666	3.47e-08	3.92e-06	TRUE	PREDICTED: tripeptidyl-peptidase 2 [Fragaria vesca subsp. vesca]	Populus trichocarpa subtilase family protein (POPTR_0015s13000g) mRNA, complete cds	F4JVN6	4e-95	--	--	--
Cluster-22519.0	3.46272	0.140451	4.62641	3.49e-08	3.94e-06	TRUE	--	--	--	--	--	--	--
Cluster-27287.0	0.856901	0.0181778	5.56086	3.58e-08	4.04e-06	TRUE	--	--	--	--	--	--	--
Cluster-20096.32170	25.6211	3.96151	2.69372	3.62e-08	4.08e-06	TRUE	--	--	--	--	--	--	--
Cluster-20096.74715	4.01609	0.520707	2.93988	3.64e-08	4.09e-06	TRUE	--	--	--	--	--	--	--
Cluster-20096.9818	0.0780272	4.37644	-5.81355	3.68e-08	4.13e-06	TRUE	uncharacterized protein LOC111290334 [Durio zibethinus]	PREDICTED: Prunus persica uncharacterized LOC18777725 (LOC18777725), mRNA	--	--	--	--	--
Cluster-20096.20551	0.0249012	1.12399	-5.4989	3.7e-08	4.15e-06	TRUE	hypothetical protein EUGRSUZ_J03194, partial [Eucalyptus grandis]	--	694	Protein STRUBBELIG-RECEPTOR FAMILY 5 OS=Arabidopsis thaliana OX=3702 GN=SRF5 PE=2 SV=1	--	--	--
Cluster-20096.52130	1.58272	0.148457	3.42185	3.75e-08	4.21e-06	TRUE	BTB/POZ-like protein [Corchorus olitorius]	PREDICTED: Olea europaea var. sylvestris BTB/POZ domain-containing protein At2g04740 (LOC111402116), mRNA	453	BTB/POZ domain-containing protein At2g04740 OS=Arabidopsis thaliana OX=3702 GN=At2g04740 PE=2 SV=2	--	--	--
Cluster-20096.57301	197.625	62.4831	1.66118	3.76e-08	4.21e-06	TRUE	Terminal organelle assembly protein [Trema orientalis]	PREDICTED: Jatropha curcas chaperone protein dnaJ 20, chloroplastic (LOC105633146), mRNA	449	Chaperone protein dnaJ 20, chloroplastic OS=Arabidopsis thaliana OX=3702 GN=ATJ20 PE=1 SV=2	DnaJ	--	--
Cluster-8270.0	0.0285106	1.13576	-5.31155	3.78e-08	4.23e-06	TRUE	PREDICTED: uncharacterized protein LOC109166091 [Ipomoea nil]	--	382	Transposon TX1 uncharacterized 149 kDa protein OS=Xenopus laevis OX=8355 PE=4 SV=1	--	--	--
Cluster-20096.82490	1.16817	0.18362	2.66892	3.81e-08	4.25e-06	TRUE	hypothetical protein F511_04338 [Dorcoceras hygrometricum]	Escherichia coli strain BLR(DE3), complete genome	P0ABS6	0	PF00126//PF08021//PF04954//PF03167//PF00814	GO:0032774//GO:0019222//GO:0031326//GO:0031323//GO:0090304//GO:0044249//GO:0034641//GO:0006807//GO:0034645//GO:1901362//GO:0050789//GO:0097659//GO:0080090//GO:0006139//GO:0044260//GO:2000112//GO:0071704//GO:0010467//GO:0065007//GO:1901360//GO:0060255//GO:0010468//GO:1901576//GO:0019219//GO:0006725//GO:0009987//GO:0009889//GO:1903506//GO:0050794//GO:0009058//GO:0009059//GO:0051171//GO:0008152//GO:…	GO:0140110//GO:0003700
Cluster-20096.35974	0.102528	0.747474	-2.86761	3.83e-08	4.27e-06	TRUE	LRR and NB-ARC domains-containing disease resistance protein, putative [Theobroma cacao]	PREDICTED: Durio zibethinus disease resistance protein RGA2-like (LOC111287683), mRNA	867	Putative disease resistance protein RGA3 OS=Solanum bulbocastanum OX=147425 GN=RGA3 PE=2 SV=2	NB-ARC//Rx	--	anion binding//adenyl nucleotide binding//carbohydrate derivative binding//organic cyclic compound binding//ion binding//small molecule binding//ribonucleotide binding//adenyl ribonucleotide binding//binding//ADP binding//purine ribonucleotide binding//purine nucleotide binding//nucleotide binding//heterocyclic compound binding//nucleoside phosphate binding
Cluster-20096.58166	523.61	66.2127	2.98329	3.83e-08	4.27e-06	TRUE	hypothetical protein CDL15_Pgr021621 [Punica granatum]	Artemisia annua chloroplast light-harvesting chlorophyll a/b-binding protein mRNA, partial cds; nuclear gene for chloroplast product	994	Chlorophyll a-b binding protein 3C, chloroplastic OS=Solanum lycopersicum OX=4081 GN=CAB3C PE=3 SV=1	--	--	--
Cluster-20096.59822	22.2521	2.39483	3.21565	3.86e-08	4.3e-06	TRUE	RGG repeats nuclear RNA binding protein A-like isoform X1 [Durio zibethinus]	PREDICTED: Prunus persica RGG repeats nuclear RNA binding protein A (LOC18776953), transcript variant X1, mRNA	O23523	3.4e-10	PF04774	--	--
Cluster-20096.93256	0.116179	5.39059	-5.53961	3.87e-08	4.31e-06	TRUE	pre-mRNA-processing-splicing factor 8A [Lactuca sativa]	PREDICTED: Citrus clementina pre-mRNA-processing-splicing factor 8A (LOC18037061), mRNA	Q9SSD2	2.4e-58	--	--	--
Cluster-20096.76280	0.234566	1.83067	-2.96519	3.91e-08	4.34e-06	TRUE	PREDICTED: ATP-dependent DNA helicase At3g02060, chloroplastic-like [Gossypium hirsutum]	PREDICTED: Vitis vinifera ATP-dependent DNA helicase At3g02060, chloroplastic (LOC100251594), transcript variant X2, mRNA	F4JFJ3	1.1e-131	PF00270//PF00271//PF02559	--	GO:0035639//GO:0008144//GO:0036094//GO:0005488//GO:0003676//GO:0000166//GO:1901363//GO:1901265//GO:0043168//GO:0030554//GO:0097367//GO:0097159//GO:0043167//GO:0032559//GO:0032553//GO:0032555//GO:0017076//GO:0005524
Cluster-20096.31810	12.1123	0.282968	5.42361	3.93e-08	4.36e-06	TRUE	PREDICTED: probable GTP-binding protein OBGM, mitochondrial isoform X2 [Vitis vinifera]	PREDICTED: Herrania umbratica probable GTP-binding protein OBGM, mitochondrial (LOC110412949), mRNA	Q2QZ37	1.4e-103	PF02421//PF01926//PF00025	--	GO:0035639//GO:0036094//GO:0005488//GO:0000166//GO:1901363//GO:1901265//GO:0001882//GO:0043168//GO:0032561//GO:0097367//GO:0097159//GO:0043167//GO:0019001//GO:0001883//GO:0032549//GO:0032555//GO:0017076//GO:0032550//GO:0032553//GO:0005525
Cluster-20096.48346	0.169181	13.2822	-6.29653	4.02e-08	4.45e-06	TRUE	ABC transporter C family member 2-like [Manihot esculenta] >gi|1216264220|ref|XP_021616216.1| ABC transporter C family member 2-like [Manihot esculenta] >gi|1035917616|gb|OAY47207.1| hypothetical protein MANES_06G060900 [Manihot esculenta]	PREDICTED: Vitis vinifera ABC transporter C family-like (LOC100251535), transcript variant X2, mRNA	6194	ABC transporter C family member 2 OS=Arabidopsis thaliana OX=3702 GN=ABCC2 PE=1 SV=2	--	--	--
Cluster-20096.48313	2.2142	9.17467	-2.05028	4.05e-08	4.48e-06	TRUE	PREDICTED: rho GTPase-activating protein 7 [Theobroma cacao]	PREDICTED: Jatropha curcas rho GTPase-activating protein 7 (LOC105628987), transcript variant X4, mRNA	2734	Rho GTPase-activating protein 7 OS=Arabidopsis thaliana OX=3702 GN=ROPGAP7 PE=2 SV=1	--	--	--
Cluster-20096.90165	0.0194509	0.510057	-4.69811	4.05e-08	4.48e-06	TRUE	PREDICTED: splicing factor U2af large subunit B-like isoform X2 [Nelumbo nucifera]	--	--	--	--	--	--
Cluster-20096.52134	1.74719	0.038579	5.51081	4.08e-08	4.51e-06	TRUE	--	--	--	--	--	--	--
Cluster-20096.43847	2.75374	10.8259	-1.97466	4.1e-08	4.52e-06	TRUE	suppressor of RPS4-RLD 1 isoform X2 [Hevea brasiliensis]	PREDICTED: Citrus sinensis suppressor of RPS4-RLD 1 (LOC102617524), transcript variant X2, mRNA	3044	Suppressor of RPS4-RLD 1 OS=Arabidopsis thaliana OX=3702 GN=SRFR1 PE=1 SV=1	Tetratricopeptide//Tetratricopeptide//TPR	--	binding//protein binding
Cluster-20096.77981	0.244756	1.48962	-2.60847	4.1e-08	4.52e-06	TRUE	PREDICTED: transcription factor TGA2.2 isoform X2 [Vitis vinifera] >gi|296087850|emb|CBI35106.3| unnamed protein product, partial [Vitis vinifera]	--	--	--	--	--	--
Cluster-20096.2849	0.0283081	1.72254	-5.93057	4.12e-08	4.53e-06	TRUE	hypothetical protein COLO4_09752 [Corchorus olitorius]	PREDICTED: Theobroma cacao fimbrin-1 (LOC18593393), mRNA	Q7G188	7.2e-101	PF00307	--	GO:0005488//GO:0005515
Cluster-20096.52122	0.0280494	1.39602	-5.6396	4.16e-08	4.57e-06	TRUE	hypothetical protein TSUD_36630 [Trifolium subterraneum]	PREDICTED: Juglans regia beta-glucosidase 11-like (LOC109004264), mRNA	Q8S3J3	8.4e-33	PF00232	GO:0071704//GO:0044238//GO:0005975//GO:0008152	GO:0016787//GO:0016798//GO:0003824//GO:0004553
Cluster-20096.83540	0.0135053	0.723643	-5.74631	4.18e-08	4.59e-06	TRUE	hypothetical protein TSUD_404270 [Trifolium subterraneum]	--	162	WAT1-related protein At4g15540 OS=Arabidopsis thaliana OX=3702 GN=At4g15540 PE=2 SV=1	--	--	--
Cluster-20096.18033	1.10932	0.137598	3.01025	4.25e-08	4.66e-06	TRUE	hypothetical protein CHLRE_13g562501v5 [Chlamydomonas reinhardtii]	Escherichia coli strain BLR(DE3), complete genome	P14294	0	PF01343	GO:0071704//GO:1901564//GO:0044238//GO:0019538//GO:0043170//GO:0006807//GO:0008152//GO:0006508	GO:0016787//GO:0140096//GO:0003824//GO:0008233
Cluster-20096.52566	0.0134118	0.541338	-5.33859	4.27e-08	4.67e-06	TRUE	otu domain-containing protein 6b [Quercus suber]	PREDICTED: Daucus carota subsp. sativus OTU domain-containing protein 6B (LOC108202664), mRNA	Q5ZIP6	2.6e-31	PF01824	--	--
Cluster-20096.82055	1.35098	4.75743	-1.81532	4.29e-08	4.69e-06	TRUE	PREDICTED: sister-chromatid cohesion protein 3, partial [Juglans regia]	PREDICTED: Quercus suber sister-chromatid cohesion protein 3 (LOC112002340), mRNA	2634	Sister-chromatid cohesion protein 3 OS=Arabidopsis thaliana OX=3702 GN=SCC3 PE=1 SV=2	STAG	--	--
Cluster-20096.87128	1.12059	0.127829	3.12856	4.39e-08	4.8e-06	TRUE	hypothetical protein MNEG_1303 [Monoraphidium neglectum] >gi|761976859|gb|KIZ06651.1| hypothetical protein MNEG_1303 [Monoraphidium neglectum]	Escherichia coli strain BLK16, complete genome	2633	Uncharacterized sugar kinase YgcE OS=Escherichia coli (strain K12) OX=83333 GN=ygcE PE=3 SV=2	--	--	--
Cluster-20096.75070	0.0290448	1.23627	-5.41637	4.42e-08	4.82e-06	TRUE	PREDICTED: probable helicase MAGATAMA 3 [Erythranthe guttata] >gi|604303167|gb|EYU22666.1| hypothetical protein MIMGU_mgv1a001391mg [Erythranthe guttata]	PREDICTED: Vitis vinifera probable helicase MAGATAMA 3 (LOC100263445), transcript variant X4, mRNA	B6SFA4	1.2e-73	--	--	--
Cluster-20096.45306	0.0221194	0.876585	-5.31218	4.47e-08	4.86e-06	TRUE	auxin response factor 6-like [Manihot esculenta] >gi|1035895594|gb|OAY25197.1| hypothetical protein MANES_17G074300 [Manihot esculenta]	PREDICTED: Citrus sinensis auxin response factor 6 (LOC102620318), transcript variant X2, mRNA	1074	Auxin response factor 6 OS=Arabidopsis thaliana OX=3702 GN=ARF6 PE=1 SV=2	--	--	--
Cluster-20096.72835	0.00725263	1.08359	-7.22575	4.47e-08	4.86e-06	TRUE	SIN3-like 2, putative isoform 1 [Theobroma cacao]	PREDICTED: Quercus suber paired amphipathic helix protein Sin3-like 4 (LOC112008577), transcript variant X1, mRNA	Q9LFQ3	4.5e-284	PF08295//PF02671//PF16879	GO:0032774//GO:0019222//GO:0031326//GO:0031323//GO:0090304//GO:0044249//GO:0034641//GO:0006807//GO:0034645//GO:1901362//GO:0050789//GO:0097659//GO:0080090//GO:0006139//GO:0044260//GO:2000112//GO:0071704//GO:0010467//GO:0065007//GO:1901360//GO:0010468//GO:0018130//GO:1901576//GO:0019219//GO:0006725//GO:0009987//GO:0009889//GO:1903506//GO:0050794//GO:0009058//GO:0009059//GO:0051171//GO:0008152//GO:…	--
Cluster-20096.88140	0.0134069	0.556343	-5.37803	4.46e-08	4.86e-06	TRUE	PREDICTED: beta-amylase 8 isoform X1 [Vitis vinifera]	PREDICTED: Quercus suber beta-amylase 8 (LOC112039239), mRNA	Q9FH80	2.4e-194	PF13456//PF01373	GO:0008152//GO:0016052//GO:0000272//GO:0043170//GO:0009056//GO:0044238//GO:1901575//GO:0005975//GO:0009057//GO:0071704//GO:0005976	GO:0016787//GO:0140098//GO:0016160//GO:0016161//GO:0016798//GO:0016788//GO:0003824//GO:0016891//GO:0005488//GO:0003676//GO:1901363//GO:0016893//GO:0004518//GO:0004519//GO:0004540//GO:0004521//GO:0004523//GO:0097159//GO:0004553
Cluster-20096.25157	0.0200593	1.22807	-5.93829	4.51e-08	4.9e-06	TRUE	PREDICTED: probable glycosyltransferase At5g25310 [Prunus mume]	PREDICTED: Malus x domestica probable glycosyltransferase At5g03795 (LOC103436209), mRNA	238	Probable glycosyltransferase At5g03795 OS=Arabidopsis thaliana OX=3702 GN=At5g03795 PE=3 SV=2	Exostosin	primary metabolic process//metabolic process//macromolecule glycosylation//cellular protein metabolic process//cellular process//glycosylation//cellular protein modification process//cellular biosynthetic process//biosynthetic process//nitrogen compound metabolic process//cellular macromolecule biosynthetic process//glycoprotein metabolic process//glycoprotein biosynthetic process//organic substa…	catalytic activity//transferase activity//transferase activity, transferring glycosyl groups
Cluster-20096.94758	0.0744033	1.58531	-4.40492	4.57e-08	4.96e-06	TRUE	PREDICTED: single-stranded DNA-binding protein, mitochondrial-like isoform X1 [Juglans regia]	--	386	Single-stranded DNA-binding protein, mitochondrial OS=Arabidopsis thaliana OX=3702 GN=At4g11060 PE=2 SV=1	--	--	--
Cluster-20096.70825	25.3757	2.25747	3.49109	4.57e-08	4.96e-06	TRUE	pyruvate kinase, cytosolic isozyme [Hevea brasiliensis]	PREDICTED: Juglans regia pyruvate kinase, cytosolic isozyme (LOC109002958), transcript variant X1, mRNA	Q42806	1.3e-141	PF02887//PF00224	GO:0046434//GO:0006732//GO:0016310//GO:0046939//GO:0009166//GO:0009167//GO:0034641//GO:0009165//GO:0044281//GO:0044283//GO:0009123//GO:1901362//GO:0009127//GO:0009168//GO:1901361//GO:0006139//GO:0009132//GO:0009135//GO:0009199//GO:0006733//GO:0006096//GO:0019359//GO:0009206//GO:0009205//GO:0009201//GO:0072525//GO:0046034//GO:0009987//GO:0046031//GO:0032787//GO:0043436//GO:0005975//GO:0009260//GO:…	GO:0031420//GO:0030955//GO:0000287//GO:0016740//GO:0043167//GO:0046872//GO:0016773//GO:0004743//GO:0005488//GO:0043169//GO:0003824//GO:0016772
Cluster-20096.19530	1.528	9.92383	-2.697	4.66e-08	5.04e-06	TRUE	--	--	--	--	--	--	--
Cluster-20096.55119	0.577819	0.00514915	6.81393	4.69e-08	5.07e-06	TRUE	Magnesium-chelatase subunit H [Glycine soja]	PREDICTED: Malus x domestica magnesium-chelatase subunit ChlH, chloroplastic (LOC103431022), mRNA	Q9FNB0	0	PF02514//PF11965	GO:0009058//GO:0008152	GO:0003824//GO:0051002//GO:0016851//GO:0051003//GO:0016874
Cluster-20096.26499	0.00897389	0.387507	-5.4373	4.75e-08	5.13e-06	TRUE	PREDICTED: SUPPRESSOR OF ABI3-5 isoform X3 [Vitis vinifera]	PREDICTED: Jatropha curcas SUPPRESSOR OF ABI3-5 (LOC105636133), transcript variant X3, mRNA	1633	SUPPRESSOR OF ABI3-5 OS=Arabidopsis thaliana OX=3702 GN=SUA PE=1 SV=2	RNA//OCRE	--	organic cyclic compound binding//binding//nucleic acid binding//heterocyclic compound binding
Cluster-20096.45119	1.07471	4.28064	-1.99409	4.76e-08	5.14e-06	TRUE	uncharacterized protein LOC112173824 isoform X2 [Rosa chinensis]	PREDICTED: Quercus suber protein DDB_G0276689 (LOC111998469), transcript variant X1, mRNA	D4A8G9	5.8e-23	--	--	--
Cluster-20096.45455	43.7808	14.0407	1.64089	4.8e-08	5.17e-06	TRUE	Proton-dependent oligopeptide transporter [Trema orientalis]	PREDICTED: Phoenix dactylifera protein NRT1/ PTR FAMILY 6.3-like (LOC103720688), mRNA	797	Protein NRT1/ PTR FAMILY 6.3 OS=Arabidopsis thaliana OX=3702 GN=NPF6.3 PE=1 SV=1	POT	establishment of localization//transport//transmembrane transport//localization	transmembrane transporter activity//transporter activity
Cluster-20096.81590	2.17297	7.06197	-1.70023	4.81e-08	5.17e-06	TRUE	PREDICTED: mediator of RNA polymerase II transcription subunit 12 isoform X2 [Vitis vinifera]	PREDICTED: Juglans regia mediator of RNA polymerase II transcription subunit 12 (LOC109001483), transcript variant X1, mRNA	5647	Mediator of RNA polymerase II transcription subunit 12 OS=Arabidopsis thaliana OX=3702 GN=MED12 PE=1 SV=1	--	--	--
Cluster-20096.23148	0.014437	1.41116	-6.61334	4.86e-08	5.22e-06	TRUE	inositol-tetrakisphosphate 1-kinase 1 [Carica papaya]	PREDICTED: Morus notabilis inositol-tetrakisphosphate 1-kinase 1 (LOC21400765), mRNA	957	Inositol-tetrakisphosphate 1-kinase 5 OS=Oryza sativa subsp. japonica OX=39947 GN=ITPK5 PE=2 SV=1	--	--	--
Cluster-20096.22000	0.00983151	0.675079	-6.10414	4.88e-08	5.24e-06	TRUE	uncharacterized protein LOC8271767 [Ricinus communis] >gi|223549445|gb|EEF50933.1| conserved hypothetical protein [Ricinus communis]	PREDICTED: Vitis vinifera uncharacterized LOC100266440 (LOC100266440), mRNA	--	--	--	--	--
Cluster-20096.50134	86.9486	4.92135	4.14306	4.91e-08	5.27e-06	TRUE	pyruvate, phosphate dikinase, chloroplastic [Manihot esculenta] >gi|1216248918|ref|XP_021608148.1| pyruvate, phosphate dikinase, chloroplastic [Manihot esculenta] >gi|1216248920|ref|XP_021608149.1| pyruvate, phosphate dikinase, chloroplastic [Manihot esculenta] >gi|1216248922|ref|XP_021608150.1| pyruvate, phosphate dikinase, chloroplastic [Manihot esculenta] >gi|1035926311|gb|OAY55899.1| hypothet…	PREDICTED: Manihot esculenta pyruvate, phosphate dikinase, chloroplastic (LOC110611898), transcript variant X4, mRNA	Q42910	0	PF00391//PF01326//PF02896	GO:0016310//GO:0009987//GO:0008152//GO:0006796//GO:0044237//GO:0006793	GO:0016301//GO:0035639//GO:0008144//GO:0036094//GO:0003824//GO:0005488//GO:0000166//GO:1901363//GO:1901265//GO:0043168//GO:0030554//GO:0097367//GO:0016772//GO:0043167//GO:0016740//GO:0032559//GO:0032553//GO:0032555//GO:0017076//GO:0097159//GO:0005524
Cluster-20096.28269	1.03934	0.185255	2.48793	4.93e-08	5.28e-06	TRUE	Methylmalonyl-CoA mutase [Blastocystis hominis] >gi|300122588|emb|CBK23157.2| Methylmalonyl-CoA mutase [Blastocystis hominis]	Escherichia coli strain SCEC020023 chromosome, complete genome	P27253	0	PF00126//PF01642//PF00378//PF03466//PF03308//PF16113//PF02310	GO:0032774//GO:0019222//GO:0044249//GO:0034641//GO:0034645//GO:1901362//GO:1901360//GO:0080090//GO:0006139//GO:0060255//GO:0009987//GO:0006725//GO:1903506//GO:2001141//GO:0046483//GO:0051252//GO:0043170//GO:0019438//GO:0044237//GO:0031326//GO:0031323//GO:0090304//GO:0006807//GO:0050789//GO:0097659//GO:1901576//GO:0044260//GO:2000112//GO:0071704//GO:0010467//GO:0065007//GO:0010468//GO:0018130//GO:…	GO:0008144//GO:0016866//GO:1901363//GO:0031419//GO:0043167//GO:0046872//GO:0140110//GO:0048037//GO:0016853//GO:0016790//GO:0005488//GO:0016289//GO:0016787//GO:0043169//GO:0016788//GO:0036094//GO:0003824//GO:0003860//GO:0046906//GO:0003700//GO:0097159//GO:0019842
Cluster-20096.41655	1.6307	0.194362	3.06932	4.94e-08	5.28e-06	TRUE	hypothetical protein OsI_38843 [Oryza sativa Indica Group]	Escherichia coli strain H1827/12, complete genome	3621	Fatty acid oxidation complex subunit alpha OS=Escherichia coli (strain K12 / MC4100 / BW2952) OX=595496 GN=fadB PE=3 SV=1	Enoyl-CoA//3-hydroxyacyl-CoA//Thiolase,//Thiolase,//Beta-ketoacyl//3-hydroxyacyl-CoA//Enoyl-CoA	fatty acid metabolic process//cellular process//carboxylic acid metabolic process//monocarboxylic acid metabolic process//small molecule metabolic process//metabolic process//oxoacid metabolic process//cellular lipid metabolic process//oxidation-reduction process//primary metabolic process//organic acid metabolic process//lipid metabolic process//cellular metabolic process//organic substance meta…	hydrolase activity//thiolester hydrolase activity//catalytic activity//3-hydroxyisobutyryl-CoA hydrolase activity//3-hydroxyacyl-CoA dehydrogenase activity//oxidoreductase activity//CoA hydrolase activity//oxidoreductase activity, acting on CH-OH group of donors//oxidoreductase activity, acting on the CH-OH group of donors, NAD or NADP as acceptor//hydrolase activity, acting on ester bonds//trans…
Cluster-20096.22644	0.558278	0.0550217	3.3394	4.97e-08	5.31e-06	TRUE	D-lactate dehydrogenase (cytochrome) [Dorcoceras hygrometricum]	Escherichia coli B strain C2566, complete genome	P0AEQ0	1.8e-245	PF01614//PF00392//PF07729//PF09339	GO:0032774//GO:0019222//GO:0031326//GO:0031323//GO:0090304//GO:0044249//GO:0034641//GO:0006807//GO:0034645//GO:1901362//GO:0050789//GO:0097659//GO:0080090//GO:0006139//GO:0044260//GO:2000112//GO:0071704//GO:0010467//GO:0065007//GO:1901360//GO:0060255//GO:0010468//GO:1901576//GO:0019219//GO:0006725//GO:0009987//GO:0009889//GO:1903506//GO:0050794//GO:0009058//GO:0009059//GO:0051171//GO:0008152//GO:…	GO:0005488//GO:0003677//GO:1901363//GO:0003676//GO:0140110//GO:0003700//GO:0097159
Cluster-20096.49069	0.379735	3.92808	-3.37411	4.98e-08	5.31e-06	TRUE	--	--	--	--	--	--	--
Cluster-20096.40292	0.0168707	0.711315	-5.40122	5e-08	5.33e-06	TRUE	RING/U-box superfamily protein, putative isoform 2 [Theobroma cacao]	PREDICTED: Eucalyptus grandis uncharacterized LOC104426377 (LOC104426377), mRNA	141	E3 ubiquitin-protein ligase rififylin OS=Rattus norvegicus OX=10116 GN=Rffl PE=1 SV=1	Zinc//Domain//Domain	--	--
Cluster-20096.31492	0.897182	0.0553243	3.99553	5e-08	5.33e-06	TRUE	Cc-nbs-lrr resistance protein, putative isoform 4 [Theobroma cacao]	--	238	Putative disease resistance protein At3g14460 OS=Arabidopsis thaliana OX=3702 GN=At3g14460 PE=3 SV=1	--	--	--
Cluster-20096.26502	0.0284724	0.8909	-4.96066	5.05e-08	5.38e-06	TRUE	PREDICTED: SUPPRESSOR OF ABI3-5 isoform X3 [Vitis vinifera]	PREDICTED: Jatropha curcas SUPPRESSOR OF ABI3-5 (LOC105636133), transcript variant X3, mRNA	1633	SUPPRESSOR OF ABI3-5 OS=Arabidopsis thaliana OX=3702 GN=SUA PE=1 SV=2	RNA//OCRE	--	organic cyclic compound binding//binding//nucleic acid binding//heterocyclic compound binding
Cluster-20096.22838	1.10815	0.154237	2.8448	5.11e-08	5.43e-06	TRUE	uncharacterized protein LOC8273142 [Ricinus communis] >gi|223521371|gb|EEF26421.1| Cation transport protein chaC, putative [Ricinus communis]	Escherichia coli strain BLR(DE3), complete genome	6716	Respiratory nitrate reductase 1 alpha chain OS=Escherichia coli (strain K12) OX=83333 GN=narG PE=1 SV=4	Bacterial regulatory proteins, luxR family//HAMP domain//DsrE/DsrF-like family//Response regulator receiver domain//Sodium/calcium exchanger protein//Histidine kinase-, DNA gyrase B-, and HSP90-like ATPase//Sigma-70, region 4//Histidine kinase//Type IV pili methyl-accepting chemotaxis transducer N-term	RNA biosynthetic process//regulation of metabolic process//cellular biosynthetic process//cellular nitrogen compound metabolic process//signaling//signal transduction//cellular macromolecule biosynthetic process//organic cyclic compound biosynthetic process//regulation of primary metabolic process//nucleobase-containing compound metabolic process//cellular response to stimulus//phosphorelay signa…	heterocyclic compound binding//transferase activity//transcription regulator activity//phosphorelay sensor kinase activity//phosphotransferase activity, alcohol group as acceptor//protein binding//transferase activity, transferring phosphorus-containing groups//binding//nucleic acid binding//DNA binding//protein histidine kinase activity//protein kinase activity//kinase activity//catalytic activi…
Cluster-20096.27437	0.0178868	0.944861	-5.72784	5.17e-08	5.49e-06	TRUE	hypothetical protein POPTR_006G182900v3 [Populus trichocarpa]	PREDICTED: Jatropha curcas uncharacterized LOC105633612 (LOC105633612), transcript variant X5, mRNA	--	--	Zinc-finger	--	--
Cluster-20096.67934	3.1768	0.0382281	6.38181	5.24e-08	5.55e-06	TRUE	protein FAR-RED IMPAIRED RESPONSE 1 isoform X6 [Quercus suber]	PREDICTED: Quercus suber protein FAR-RED IMPAIRED RESPONSE 1 (LOC111983079), transcript variant X4, mRNA	2786	Protein FAR-RED IMPAIRED RESPONSE 1 OS=Arabidopsis thaliana OX=3702 GN=FAR1 PE=1 SV=1	--	--	--
Cluster-20096.5243	0.0189157	1.09758	-5.86194	5.25e-08	5.57e-06	TRUE	kinesin-like protein KIN-12C [Quercus suber] >gi|1343985103|ref|XP_023874408.1| kinesin-like protein KIN-12C [Quercus suber] >gi|1343985105|ref|XP_023874409.1| kinesin-like protein KIN-12C [Quercus suber] >gi|1343985107|ref|XP_023874410.1| kinesin-like protein KIN-12C [Quercus suber]	PREDICTED: Quercus suber kinesin-like protein KIN-12C (LOC111986951), transcript variant X4, mRNA	Q27IK7	1.2e-221	--	--	--
Cluster-16565.4	0.00736429	0.365621	-5.63805	5.26e-08	5.57e-06	TRUE	putative mitochondrial protein [Apostasia shenzhenica]	--	962	Transposon Ty3-I Gag-Pol polyprotein OS=Saccharomyces cerevisiae (strain ATCC 204508 / S288c) OX=559292 GN=TY3B-I PE=3 SV=2	RNase//Reverse//RNase//Integrase	--	--
Cluster-20096.27101	0.596271	2.4191	-2.02209	5.29e-08	5.59e-06	TRUE	PREDICTED: DDT domain-containing protein PTM [Juglans regia]	PREDICTED: Quercus suber DDT domain-containing protein PTM (LOC112035616), mRNA	1232	DDT domain-containing protein PTM OS=Arabidopsis thaliana OX=3702 GN=PTM PE=1 SV=1	--	--	--
Cluster-20096.71504	0.358415	3.57261	-3.33423	5.42e-08	5.72e-06	TRUE	--	--	--	--	--	--	--
Cluster-20096.57990	233.379	944.741	-2.01722	5.46e-08	5.76e-06	TRUE	transthyretin-like S-allantoin synthase protein [Pelargonium tetragonum]	--	476	Uric acid degradation bifunctional protein TTL OS=Arabidopsis thaliana OX=3702 GN=TTL PE=1 SV=1	--	--	--
Cluster-20096.70651	0.0343873	1.70915	-5.63776	5.49e-08	5.79e-06	TRUE	myosin-17-like [Quercus suber] >gi|1336386460|gb|POF11048.1| myosin-17 [Quercus suber]	--	161	Myosin-17 OS=Arabidopsis thaliana OX=3702 GN=XI-K PE=1 SV=2	--	--	--
Cluster-20096.45970	0.0116584	0.547943	-5.55749	5.54e-08	5.83e-06	TRUE	PREDICTED: uncharacterized protein LOC108988623 [Juglans regia]	PREDICTED: Ziziphus jujuba uncharacterized mitochondrial protein ymf11 (LOC107413772), mRNA	1643	Nuclear intron maturase 1, mitochondrial OS=Arabidopsis thaliana OX=3702 GN=NMAT1 PE=1 SV=1	Protein	--	--
Cluster-20096.6403	0.659935	13.6719	-4.3692	5.57e-08	5.85e-06	TRUE	CASP-like protein 4D1 [Hevea brasiliensis]	--	333	CASP-like protein 4D1 OS=Ricinus communis OX=3988 GN=RCOM_1206790 PE=3 SV=1	--	--	--
Cluster-20096.85064	19.8592	1.81516	3.45206	5.57e-08	5.85e-06	TRUE	Thiamine phosphate synthase [Trema orientalis]	PREDICTED: Vitis vinifera probable transmembrane GTPase FZO-like, chloroplastic (LOC100256371), transcript variant X1, mRNA	1726	Probable transmembrane GTPase FZO-like, chloroplastic OS=Arabidopsis thaliana OX=3702 GN=FZL PE=1 SV=1	--	--	--
Cluster-20096.95303	0.101174	1.84386	-4.16518	5.56e-08	5.85e-06	TRUE	HhH-GPD domain-containing protein [Cephalotus follicularis]	--	--	--	--	--	--
Cluster-20096.94972	1.05051	5.39512	-2.35944	5.69e-08	5.97e-06	TRUE	uncharacterized protein LOC107607211 [Arachis ipaensis]	--	380	Transposon TX1 uncharacterized 149 kDa protein OS=Xenopus laevis OX=8355 PE=4 SV=1	Reverse transcriptase (RNA-dependent DNA polymerase)	--	--
Cluster-20096.52730	0.0101681	0.669578	-6.04342	5.72e-08	5.99e-06	TRUE	probable alpha,alpha-trehalose-phosphate synthase [UDP-forming] 10 [Prunus avium]	PREDICTED: Quercus suber probable alpha,alpha-trehalose-phosphate synthase [UDP-forming] 10 (LOC112004899), mRNA	3503	Probable alpha,alpha-trehalose-phosphate synthase [UDP-forming] 9 OS=Arabidopsis thaliana OX=3702 GN=TPS9 PE=2 SV=1	Glycosyltransferase//Trehalose-phosphatase	disaccharide biosynthetic process//primary metabolic process//cellular process//oligosaccharide metabolic process//cellular carbohydrate biosynthetic process//oligosaccharide biosynthetic process//biosynthetic process//trehalose metabolic process//metabolic process//carbohydrate metabolic process//organic substance biosynthetic process//cellular carbohydrate metabolic process//cellular biosynthet…	catalytic activity
Cluster-20096.57163	72.9924	15.6311	2.22335	5.74e-08	6e-06	TRUE	PREDICTED: WD repeat-containing protein 26-like [Prunus mume] >gi|645246938|ref|XP_008229591.1| PREDICTED: WD repeat-containing protein 26-like [Prunus mume]	PREDICTED: Prunus persica WD repeat-containing protein 26 (LOC18783729), transcript variant X3, mRNA	Q9FNN2	4.9e-202	PF00400	--	GO:0005488//GO:0005515
Cluster-20096.48332	0.486662	2.50959	-2.36651	5.83e-08	6.09e-06	TRUE	transcription elongation factor SPT6 homolog [Ziziphus jujuba]	PREDICTED: Vitis vinifera transcription elongation factor SPT6 homolog (LOC100241331), mRNA	A8MS85	0	PF14635//PF14633//PF17674//PF14639	--	--
Cluster-20096.69280	0.0446066	0.924545	-4.39177	5.87e-08	6.13e-06	TRUE	PREDICTED: lysine--tRNA ligase, cytoplasmic isoform X2 [Vitis vinifera] >gi|731419888|ref|XP_010661177.1| PREDICTED: lysine--tRNA ligase, cytoplasmic isoform X2 [Vitis vinifera]	PREDICTED: Vitis vinifera lysine--tRNA ligase, cytoplasmic (LOC100262532), transcript variant X3, mRNA	Q6F2U9	4.3e-205	PF00152	GO:0044249//GO:0034641//GO:0044281//GO:0034645//GO:1901360//GO:0006139//GO:0043043//GO:0009987//GO:0006725//GO:0043436//GO:0046483//GO:0043604//GO:1901564//GO:0043603//GO:0006082//GO:0043170//GO:0019538//GO:0043038//GO:0043039//GO:0019752//GO:0090304//GO:0006807//GO:0034660//GO:0044267//GO:0044260//GO:0006520//GO:0071704//GO:0010467//GO:1901566//GO:1901576//GO:0009058//GO:0009059//GO:0008152//GO:…	GO:0035639//GO:0008144//GO:0043167//GO:1901363//GO:0043168//GO:0004812//GO:0000166//GO:0030554//GO:0097367//GO:0005488//GO:1901265//GO:0017076//GO:0005524//GO:0140098//GO:0036094//GO:0003824//GO:0016874//GO:0016875//GO:0097159//GO:0032559//GO:0032555//GO:0140101//GO:0032553
Cluster-20096.71725	3.26284	0.383951	3.08911	5.9e-08	6.15e-06	TRUE	basic endochitinase-like [Durio zibethinus]	PREDICTED: Jatropha curcas endochitinase (LOC105628541), mRNA	P36907	2.9e-65	PF00187//PF00182	GO:0046348//GO:0044248//GO:0044036//GO:0006807//GO:1901575//GO:0044260//GO:0016998//GO:1901072//GO:0071554//GO:0071704//GO:0006030//GO:0006032//GO:0009987//GO:0008152//GO:0009056//GO:0009057//GO:0042737//GO:1901071//GO:1901564//GO:1901565//GO:0006040//GO:1901136//GO:1901135//GO:0044237//GO:0043170//GO:0006022//GO:0017144//GO:0006026	GO:0016798//GO:0008061//GO:0016787//GO:0003824//GO:0004568//GO:0008144//GO:0097367//GO:0004553//GO:0005488
Cluster-20096.59061	14.0893	72.9018	-2.37122	6.04e-08	6.29e-06	TRUE	PREDICTED: uncharacterized protein LOC108993628 isoform X1 [Juglans regia]	PREDICTED: Fragaria vesca subsp. vesca uncharacterized LOC101300082 (LOC101300082), mRNA	138	Pentatricopeptide repeat-containing protein At1g20300, mitochondrial OS=Arabidopsis thaliana OX=3702 GN=At1g20300 PE=2 SV=1	--	--	--
Cluster-20096.79420	0.0607737	3.15293	-5.69942	6.1e-08	6.34e-06	TRUE	putative P-loop containing nucleoside triphosphate hydrolase, leucine-rich repeat domain, L [Rosa chinensis]	--	--	--	--	--	--
Cluster-20096.39173	0.924974	5.46638	-2.5612	6.17e-08	6.41e-06	TRUE	PREDICTED: probable DEAD-box ATP-dependent RNA helicase 48 [Cucumis sativus]	PREDICTED: Juglans regia probable DEAD-box ATP-dependent RNA helicase 48 (LOC108984420), mRNA	1018	Probable DEAD-box ATP-dependent RNA helicase 48 OS=Arabidopsis thaliana OX=3702 GN=RH48 PE=3 SV=1	DEAD/DEAH	--	purine ribonucleoside triphosphate binding//drug binding//small molecule binding//binding//nucleic acid binding//nucleotide binding//heterocyclic compound binding//nucleoside phosphate binding//anion binding//adenyl nucleotide binding//carbohydrate derivative binding//organic cyclic compound binding//ion binding//adenyl ribonucleotide binding//ribonucleotide binding//purine ribonucleotide binding…
Cluster-20096.76987	0.231628	1.55085	-2.73978	6.22e-08	6.45e-06	TRUE	abscisic-aldehyde oxidase isoform X1 [Prunus yedoensis var. nudiflora]	PREDICTED: Quercus suber abscisic-aldehyde oxidase-like (LOC112009948), mRNA	Q7G9P4	2.8e-238	PF01799//PF03450//PF00941//PF02738//PF01315//PF00111	GO:0008152//GO:0055114	GO:0016491//GO:0043169//GO:0051540//GO:0051536//GO:0043167//GO:0003824//GO:0048037//GO:0005488//GO:0046872//GO:0009055
Cluster-20096.26894	0.0117514	1.32767	-6.82243	6.23e-08	6.46e-06	TRUE	NB-ARC domain, LRR domain containing protein [Trema orientalis]	--	1247	Disease resistance RPP13-like protein 4 OS=Arabidopsis thaliana OX=3702 GN=RPP13L4 PE=1 SV=2	--	--	--
Cluster-20096.84299	0.00985783	1.37518	-7.12635	6.28e-08	6.5e-06	TRUE	PREDICTED: uncharacterized protein LOC18613005 [Theobroma cacao]	PREDICTED: Quercus suber uncharacterized LOC111986218 (LOC111986218), transcript variant X2, mRNA	--	--	DUF761-associated sequence motif//Domain of unknown function (DUF4378)//Protein of unknown function (DUF3741)	--	--
Cluster-22938.1	1.71938	0.0658019	4.70182	6.28e-08	6.5e-06	TRUE	--	Pelargonium zonale mitochondrial cob gene for apocytochrome b	--	--	--	--	--
Cluster-11230.0	0.0941247	2.42935	-4.68357	6.39e-08	6.6e-06	TRUE	hypothetical protein VITISV_019228 [Vitis vinifera]	PREDICTED: Citrus clementina callose synthase 2 (LOC18043846), transcript variant X2, mRNA	Q9AUE0	1.6e-37	PF04652	--	--
Cluster-20096.25731	3.29246	0.587703	2.48586	6.41e-08	6.61e-06	TRUE	PREDICTED: L-aspartate oxidase, chloroplastic [Vitis vinifera] >gi|731419125|ref|XP_010660914.1| PREDICTED: L-aspartate oxidase, chloroplastic [Vitis vinifera] >gi|731419127|ref|XP_010660915.1| PREDICTED: L-aspartate oxidase, chloroplastic [Vitis vinifera] >gi|1104654996|ref|XP_019080905.1| PREDICTED: L-aspartate oxidase, chloroplastic [Vitis vinifera]	PREDICTED: Quercus suber L-aspartate oxidase, chloroplastic (LOC111996822), transcript variant X3, mRNA	Q94AY1	4.3e-275	PF00890//PF02910	GO:0055114//GO:0008152	GO:0003824//GO:0016491
Cluster-20096.87419	0.55537	2.82323	-2.34369	6.42e-08	6.61e-06	TRUE	probable serine/threonine-protein kinase At1g09600 [Quercus suber] >gi|1344066474|ref|XP_023916907.1| probable serine/threonine-protein kinase At1g09600 [Quercus suber]	PREDICTED: Quercus suber probable serine/threonine-protein kinase At1g09600 (LOC112028451), transcript variant X2, misc_RNA	520	Probable serine/threonine-protein kinase At1g09600 OS=Arabidopsis thaliana OX=3702 GN=At1g09600 PE=3 SV=1	--	--	--
Cluster-20096.91967	0.0755745	1.45196	-4.27464	6.43e-08	6.62e-06	TRUE	PREDICTED: uncharacterized protein LOC108212585 [Daucus carota subsp. sativus]	Lotus japonicus genomic DNA, chromosome 6, clone: LjT32I13, TM1004, complete sequence	153	Transposon Ty3-I Gag-Pol polyprotein OS=Saccharomyces cerevisiae (strain ATCC 204508 / S288c) OX=559292 GN=TY3B-I PE=3 SV=2	--	--	--
Cluster-20096.13649	0.0662892	2.15028	-5.05208	6.53e-08	6.72e-06	TRUE	--	--	--	--	--	--	--
Cluster-20096.37710	4.27963	0.300306	3.83464	6.55e-08	6.73e-06	TRUE	PREDICTED: probable ubiquitin-conjugating enzyme E2 26 [Theobroma cacao] >gi|508721106|gb|EOY13003.1| Ubiquitin-conjugating enzyme 25, putative isoform 1 [Theobroma cacao]	PREDICTED: Juglans regia probable ubiquitin-conjugating enzyme E2 26 (LOC109012985), mRNA	Q9LUQ5	1e-102	--	--	--
Cluster-20096.14529	0.039858	2.04323	-5.68385	6.64e-08	6.82e-06	TRUE	sacsin [Durio zibethinus]	PREDICTED: Vitis vinifera sacsin (LOC100245596), mRNA	Q9NZJ4	3.6e-14	--	--	--
Cluster-20096.62598	12.0431	1.87178	2.68305	6.67e-08	6.84e-06	TRUE	homeobox-leucine zipper protein ATHB-13 [Jatropha curcas]	PREDICTED: Cucurbita pepo subsp. pepo homeobox-leucine zipper protein ATHB-13-like (LOC111801520), mRNA	Q8LC03	6.1e-16	--	--	--
Cluster-20096.61789	14.6799	0.160564	6.50512	6.77e-08	6.94e-06	TRUE	PREDICTED: uncharacterized protein LOC109002331 [Juglans regia]	PREDICTED: Pyrus x bretschneideri uncharacterized LOC103940286 (LOC103940286), mRNA	--	--	Eukaryotic protein of unknown function (DUF829)	--	--
Cluster-20096.92393	3.96035	39.59	-3.32248	6.78e-08	6.94e-06	TRUE	PREDICTED: inositol oxygenase 2-like [Nicotiana tomentosiformis]	PREDICTED: Vitis vinifera probable inositol oxygenase (LOC100254212), mRNA	Q8H1S0	2.8e-129	--	--	--
Cluster-20096.95130	0.0700168	3.30915	-5.56708	6.89e-08	7.04e-06	TRUE	probable disease resistance protein At4g27220 [Ziziphus jujuba]	--	--	--	--	--	--
Cluster-15861.0	0.553924	0.0195392	4.83628	6.94e-08	7.09e-06	TRUE	--	--	--	--	--	--	--
Cluster-22386.0	1.6023	0.0274252	5.87361	6.95e-08	7.09e-06	TRUE	--	--	--	--	--	--	--
Cluster-20096.58596	0.0694884	2.80397	-5.33814	7.03e-08	7.16e-06	TRUE	uncharacterized protein LOC111020232 [Momordica charantia]	--	--	--	--	--	--
Cluster-20096.76328	4.78467	0.0220441	7.76356	7.13e-08	7.26e-06	TRUE	tobamovirus multiplication protein 1 [Hevea brasiliensis] >gi|1216928009|ref|XP_021674453.1| tobamovirus multiplication protein 1 [Hevea brasiliensis]	PREDICTED: Quercus suber tobamovirus multiplication protein 1 (LOC112018529), mRNA	998	Tobamovirus multiplication protein 1 OS=Nicotiana tabacum OX=4097 GN=TOM1 PE=1 SV=1	Protein	--	--
Cluster-20096.15900	5.12749	0.86256	2.5763	7.15e-08	7.26e-06	TRUE	GAMYB transcription factor [Trema orientalis]	PREDICTED: Morus notabilis transcription factor KUA1 (LOC21409882), mRNA	237	Transcription factor MYB1R1 OS=Solanum tuberosum OX=4113 PE=2 SV=1	Myb-like DNA-binding domain	--	--
Cluster-20096.15658	0.0391852	2.08721	-5.75333	7.18e-08	7.29e-06	TRUE	PREDICTED: uncharacterized protein LOC109505646, partial [Elaeis guineensis]	--	--	--	--	--	--
Cluster-20096.67421	0.135967	3.74563	-4.77462	7.19e-08	7.3e-06	TRUE	Glycerophosphoryl diester phosphodiesterase [Trema orientalis]	PREDICTED: Prunus persica glycerophosphodiester phosphodiesterase GDPDL3 (LOC18780219), mRNA	1079	Glycerophosphodiester phosphodiesterase GDPDL3 OS=Arabidopsis thaliana OX=3702 GN=GDPDL3 PE=2 SV=3	--	--	--
Cluster-20096.35931	0.00476564	0.271059	-5.83391	7.25e-08	7.34e-06	TRUE	DExH-box ATP-dependent RNA helicase DExH14 isoform X5 [Hevea brasiliensis]	PREDICTED: Quercus suber DExH-box ATP-dependent RNA helicase DExH14 (LOC112039464), mRNA	Q9FNQ1	0	PF00271//PF02889//PF04851//PF00270	--	GO:0016787//GO:0035639//GO:0008144//GO:0036094//GO:0003824//GO:0005488//GO:0003676//GO:0003677//GO:0043167//GO:1901363//GO:1901265//GO:0043168//GO:0030554//GO:0097367//GO:0097159//GO:0000166//GO:0032559//GO:0032553//GO:0032555//GO:0017076//GO:0005524
Cluster-20096.11191	0.010731	0.473268	-5.46661	7.31e-08	7.4e-06	TRUE	transcription initiation factor TFIID subunit 4b-like isoform X1 [Durio zibethinus]	PREDICTED: Quercus suber transcription initiation factor TFIID subunit 4b (LOC112037104), transcript variant X2, mRNA	F4K4L7	2.4e-140	PF12174//PF05236	GO:0032774//GO:0090304//GO:0044249//GO:0006807//GO:0034645//GO:0097659//GO:1901576//GO:1901362//GO:0071704//GO:0010467//GO:1901360//GO:0018130//GO:0006139//GO:0009987//GO:0006725//GO:0009058//GO:0009059//GO:0034654//GO:0008152//GO:0046483//GO:0016070//GO:0044238//GO:0044271//GO:0044260//GO:0034641//GO:0044237//GO:0043170//GO:0006351//GO:0006352//GO:0019438	--
Cluster-16448.1	2.47401	0.165517	3.90322	7.4e-08	7.48e-06	TRUE	Male sterility, NAD-binding protein [Corchorus capsularis]	PREDICTED: Ipomoea nil alcohol-forming fatty acyl-CoA reductase-like (LOC109192752), mRNA	Q08891	5.9e-99	PF07993//PF03015	--	--
Cluster-15830.0	0.0355491	1.36578	-5.26739	7.46e-08	7.53e-06	TRUE	PREDICTED: heptahelical transmembrane protein 4-like isoform X1 [Nicotiana tomentosiformis] >gi|1025243691|ref|XP_016487274.1| PREDICTED: heptahelical transmembrane protein 4-like [Nicotiana tabacum] >gi|1025243695|ref|XP_016487275.1| PREDICTED: heptahelical transmembrane protein 4-like [Nicotiana tabacum] >gi|1083902260|ref|XP_018633084.1| PREDICTED: heptahelical transmembrane protein 4-like iso…	PREDICTED: Hevea brasiliensis heptahelical transmembrane protein 4-like (LOC110661195), transcript variant X2, mRNA	Q10PI5	3.5e-50	PF03006	--	--
Cluster-20096.63755	16.1473	0.360641	5.4844	7.45e-08	7.53e-06	TRUE	ring-h2 finger protein atl47 [Quercus suber]	--	--	--	--	--	--
Cluster-20096.39586	4.45192	21.7132	-2.28604	7.48e-08	7.54e-06	TRUE	L-arabinokinase isoform X2 [Carica papaya]	PREDICTED: Juglans regia L-arabinokinase-like (LOC109009541), mRNA	O23461	8.6e-245	--	--	--
Cluster-20096.47473	2.14834	10.9269	-2.34425	7.5e-08	7.55e-06	TRUE	PREDICTED: serine/threonine protein phosphatase 2A 55 kDa regulatory subunit B beta isoform-like isoform X3 [Pyrus x bretschneideri]	PREDICTED: Herrania umbratica serine/threonine protein phosphatase 2A 55 kDa regulatory subunit B beta isoform-like (LOC110410603), transcript variant X2, mRNA	595	Serine/threonine protein phosphatase 2A 55 kDa regulatory subunit B beta isoform OS=Arabidopsis thaliana OX=3702 GN=PP2AB2 PE=1 SV=1	--	--	--
Cluster-20096.37204	0.0369952	1.26738	-5.07899	7.57e-08	7.61e-06	TRUE	PREDICTED: sodium/hydrogen exchanger 7 isoform X2 [Eucalyptus grandis]	PREDICTED: Prunus persica sodium/hydrogen exchanger 8 (LOC18793606), transcript variant X2, mRNA	1933	Sodium/hydrogen exchanger 7 OS=Arabidopsis thaliana OX=3702 GN=NHX7 PE=1 SV=1	Cyclic//Sodium/hydrogen	cation transport//ion transport//transport//establishment of localization//localization//transmembrane transport	antiporter activity//cation transmembrane transporter activity//secondary active transmembrane transporter activity//solute:proton antiporter activity//solute:cation antiporter activity//inorganic cation transmembrane transporter activity//inorganic molecular entity transmembrane transporter activity//monovalent inorganic cation transmembrane transporter activity//ion transmembrane transporter ac…
Cluster-20096.16012	2.09274	0.342986	2.60364	7.6e-08	7.63e-06	TRUE	hypothetical protein JCGZ_14912 [Jatropha curcas]	PREDICTED: Hevea brasiliensis la-related protein 1 (LOC110632173), transcript variant X1, mRNA	Q940X9	5.6e-121	--	--	--
Cluster-20096.81824	0.00473378	0.78274	-7.37188	7.6e-08	7.63e-06	TRUE	PREDICTED: uncharacterized protein LOC100249222 isoform X1 [Vitis vinifera]	PREDICTED: Quercus suber uncharacterized LOC112019863 (LOC112019863), transcript variant X3, misc_RNA	441	Pectinesterase 3 OS=Citrus sinensis OX=2711 PE=1 SV=1	Pectinesterase//Plant invertase/pectin methylesterase inhibitor	cellular process//external encapsulating structure organization//cellular component organization or biogenesis//cellular component organization//cell wall modification//cell wall organization or biogenesis//cell wall organization	hydrolase activity//enzyme regulator activity//pectinesterase activity//catalytic activity//hydrolase activity, acting on ester bonds//enzyme inhibitor activity//molecular function regulator//carboxylic ester hydrolase activity
Cluster-20096.14089	0.0786856	2.30992	-4.87454	7.71e-08	7.73e-06	TRUE	cytochrome P450 CYP82D47-like [Durio zibethinus]	--	215	Methyltetrahydroprotoberberine 14-monooxygenase OS=Papaver somniferum OX=3469 GN=CYP82N4 PE=1 SV=1	--	--	--
Cluster-20096.55364	1.66791	0.19246	3.11536	7.72e-08	7.73e-06	TRUE	Mod_r domain-containing protein [Cephalotus follicularis]	PREDICTED: Ziziphus jujuba vacuolar protein-sorting-associated protein 37 homolog 1-like (LOC107432056), mRNA	Q9SCP9	2.1e-37	--	--	--
Cluster-20096.88736	0.61065	6.06244	-3.32106	7.75e-08	7.76e-06	TRUE	probable manganese-transporting ATPase PDR2 [Quercus suber] >gi|1344014791|ref|XP_023890076.1| probable manganese-transporting ATPase PDR2 [Quercus suber] >gi|1336325526|gb|POE63903.1| putative manganese-transporting atpase pdr2 [Quercus suber]	--	Q9LT02	1.1e-10	--	--	--
Cluster-13919.0	0.783115	0.0212018	5.18039	7.88e-08	7.88e-06	TRUE	--	--	--	--	--	--	--
Cluster-20096.36552	0.0145857	0.543631	-5.22434	7.93e-08	7.91e-06	TRUE	phosphatidylinositol 3-kinase, root isoform [Quercus suber]	PREDICTED: Quercus suber phosphatidylinositol 3-kinase, root isoform (LOC112033997), mRNA	P42347	2.8e-202	PF00613//PF00454//PF00792	--	--
Cluster-20096.90507	2.88299	9.15613	-1.66691	7.93e-08	7.91e-06	TRUE	protein RNA-directed DNA methylation 3 isoform X1 [Quercus suber] >gi|1336341770|gb|POE76563.1| protein rna-directed dna methylation 3 [Quercus suber]	PREDICTED: Vitis vinifera protein RNA-directed DNA methylation 3 (LOC100256388), transcript variant X4, mRNA	1875	Protein RNA-directed DNA methylation 3 OS=Arabidopsis thaliana OX=3702 GN=RDM3 PE=1 SV=1	--	--	--
Cluster-25550.0	1.15715	0.0932819	3.63196	7.93e-08	7.91e-06	TRUE	--	--	--	--	--	--	--
Cluster-20096.87239	0.0059894	0.903198	-7.23865	7.99e-08	7.95e-06	TRUE	putative 1-phosphatidylinositol-3-phosphate 5-kinase FAB1C [Prunus avium]	PREDICTED: Quercus suber putative 1-phosphatidylinositol-3-phosphate 5-kinase FAB1C (LOC111991788), mRNA	Q9SSJ8	5.7e-257	PF01504//PF00118	GO:0006650//GO:0046486//GO:0019637//GO:0071704//GO:0006644//GO:0006629//GO:0009987//GO:0046488//GO:0008152//GO:0044255//GO:0044238//GO:0044237//GO:0006796//GO:0006793	GO:0035639//GO:0008144//GO:0005488//GO:0043167//GO:1901363//GO:1901265//GO:0043168//GO:0000166//GO:0016740//GO:0017076//GO:0005524//GO:0016301//GO:0016307//GO:0036094//GO:0003824//GO:0030554//GO:0016773//GO:0016772//GO:0097367//GO:0032559//GO:0032555//GO:0097159//GO:0032553
Cluster-20096.97105	0.182141	1.58527	-3.12477	8.03e-08	7.99e-06	TRUE	reverse transcriptase [Corchorus capsularis]	--	--	--	--	--	--
Cluster-20096.14473	1.19987	0.206147	2.54158	8.08e-08	8.02e-06	TRUE	uncharacterized protein LOC8272929 [Ricinus communis] >gi|223524338|gb|EEF27450.1| conserved hypothetical protein [Ricinus communis]	Escherichia coli strain BLR(DE3), complete genome	2527	Probable diguanylate cyclase DgcJ OS=Escherichia coli (strain K12) OX=83333 GN=dgcJ PE=1 SV=2	Helix-turn-helix	RNA biosynthetic process//regulation of metabolic process//regulation of cellular biosynthetic process//regulation of cellular metabolic process//nucleic acid metabolic process//cellular biosynthetic process//cellular nitrogen compound metabolic process//nitrogen compound metabolic process//organic substance biosynthetic process//organic cyclic compound biosynthetic process//nucleic acid-template…	binding//nucleic acid binding//DNA binding//heterocyclic compound binding//transcription regulator activity//sequence-specific DNA binding//DNA-binding transcription factor activity//organic cyclic compound binding
Cluster-20096.60141	13.3327	79.6466	-2.57832	8.09e-08	8.03e-06	TRUE	chaperone protein ClpC, chloroplastic [Ziziphus jujuba]	Vitis vinifera contig VV78X094877.6, whole genome shotgun sequence	P31542	1.6e-60	PF02861	--	--
Cluster-20096.21866	0.0455239	2.13994	-5.55927	8.12e-08	8.05e-06	TRUE	disease resistance protein RPS2 isoform X2 [Citrus clementina]	--	--	--	--	--	--
Cluster-20096.60283	79.865	14.3855	2.4725	8.31e-08	8.23e-06	TRUE	--	--	--	--	--	--	--
Cluster-20096.51732	36.9713	6.1636	2.58428	8.33e-08	8.24e-06	TRUE	PREDICTED: uncharacterized protein LOC103322143 isoform X2 [Prunus mume]	--	--	--	Development	--	--
Cluster-20096.52263	29.3434	5.12058	2.51881	8.6e-08	8.5e-06	TRUE	PREDICTED: uncharacterized protein LOC108985169 [Juglans regia]	Populus trichocarpa hypothetical protein (POPTR_0007s13840g) mRNA, complete cds	228	Hydroxycinnamoyltransferase 2 OS=Oryza sativa subsp. japonica OX=39947 GN=HCT2 PE=2 SV=1	Glyoxalase/Bleomycin resistance protein/Dioxygenase superfamily	--	--
Cluster-20096.40023	0.335918	2.67127	-2.99729	8.62e-08	8.51e-06	TRUE	uncharacterized protein LOC107423396 isoform X2 [Ziziphus jujuba]	--	--	--	--	--	--
Cluster-20096.64293	0.0144088	0.875924	-5.93026	8.72e-08	8.6e-06	TRUE	RecName: Full=Cycloartenol synthase >gi|18147590|dbj|BAB83085.1| cycloartenol synthase [Betula platyphylla]	Betula platyphylla CASBPX1 mRNA for cycloartenol synthase, complete cds	Q8W3Z4	2.1e-277	PF13243//PF00432//PF13249	--	GO:0003824
Cluster-20096.47431	0.0149468	0.569416	-5.2563	8.75e-08	8.62e-06	TRUE	PREDICTED: endoplasmic reticulum metallopeptidase 1 [Prunus mume]	PREDICTED: Arachis ipaensis endoplasmic reticulum metallopeptidase 1 (LOC107631997), transcript variant X3, misc_RNA	477	Endoplasmic reticulum metallopeptidase 1 OS=Xenopus laevis OX=8355 GN=ermp1 PE=2 SV=1	Peptidase//Peptidase	--	catalytic activity//hydrolase activity
Cluster-20096.87938	7.19449	1.74269	2.04538	8.91e-08	8.77e-06	TRUE	PREDICTED: uncharacterized protein LOC100244334 [Vitis vinifera] >gi|731388932|ref|XP_010649800.1| PREDICTED: uncharacterized protein LOC100244334 [Vitis vinifera] >gi|731388934|ref|XP_010649802.1| PREDICTED: uncharacterized protein LOC100244334 [Vitis vinifera] >gi|731388936|ref|XP_010649803.1| PREDICTED: uncharacterized protein LOC100244334 [Vitis vinifera]	PREDICTED: Prunus persica uncharacterized LOC18788491 (LOC18788491), transcript variant X2, misc_RNA	159	Chaperone protein DnaJ OS=Campylobacter lari (strain RM2100 / D67 / ATCC BAA-1060) OX=306263 GN=dnaJ PE=3 SV=1	Domain//DnaJ	--	--
Cluster-19142.0	2.50054	0.0792324	4.9908	9.03e-08	8.88e-06	TRUE	PREDICTED: protease Do-like 10, mitochondrial [Populus euphratica]	PREDICTED: Prunus avium protease Do-like 10, mitochondrial (LOC110768617), transcript variant X1, mRNA	1886	Protease Do-like 10, mitochondrial OS=Arabidopsis thaliana OX=3702 GN=DEGP10 PE=2 SV=1	PDZ//Trypsin-like//Trypsin//PDZ	nitrogen compound metabolic process//metabolic process//primary metabolic process//organonitrogen compound metabolic process//protein metabolic process//macromolecule metabolic process//organic substance metabolic process//proteolysis	serine-type endopeptidase activity//endopeptidase activity//hydrolase activity//catalytic activity, acting on a protein//catalytic activity//binding//peptidase activity//serine-type peptidase activity//serine hydrolase activity//peptidase activity, acting on L-amino acid peptides//protein binding
Cluster-20096.22448	0.0864785	1.98737	-4.50836	9.07e-08	8.91e-06	TRUE	PREDICTED: RNA polymerase II transcription factor B subunit 2 [Vitis vinifera]	PREDICTED: Prunus persica RNA polymerase II transcription factor B subunit 2 (LOC18780698), transcript variant X2, mRNA	Q680U9	1.8e-105	--	--	--
Cluster-20096.41213	0.0487799	2.1494	-5.46535	9.2e-08	9.03e-06	TRUE	putative P-loop containing nucleoside triphosphate hydrolase, leucine-rich repeat domain, L [Rosa chinensis]	--	--	--	--	--	--
Cluster-13930.0	0.0365365	1.39811	-5.26214	9.28e-08	9.09e-06	TRUE	uncharacterized protein LOC7473889 [Populus trichocarpa] >gi|1334291373|gb|PNT06427.1| hypothetical protein POPTR_013G029300v3 [Populus trichocarpa] >gi|1334291374|gb|PNT06428.1| hypothetical protein POPTR_013G029300v3 [Populus trichocarpa]	PREDICTED: Prunus persica uncharacterized LOC18774214 (LOC18774214), mRNA	--	--	Ribosomal L18 of archaea, bacteria, mitoch. and chloroplast	primary metabolic process//cellular biosynthetic process//cellular macromolecule biosynthetic process//organic substance biosynthetic process//cellular macromolecule metabolic process//peptide biosynthetic process//organic substance metabolic process//gene expression//cellular protein metabolic process//cellular process//biosynthetic process//macromolecule biosynthetic process//metabolic process/…	structural molecule activity//structural constituent of ribosome
Cluster-20096.96865	0.117565	2.80133	-4.56837	9.28e-08	9.09e-06	TRUE	uncharacterized protein LOC110607481, partial [Manihot esculenta]	--	--	--	--	--	--
Cluster-20096.87750	0.0428311	1.46182	-5.07966	9.37e-08	9.17e-06	TRUE	uncharacterized protein LOC112002831 [Quercus suber] >gi|1344024213|ref|XP_023895041.1| uncharacterized protein LOC112006954 [Quercus suber]	--	--	--	--	--	--
Cluster-18065.1	0.0598815	1.3481	-4.47895	9.43e-08	9.2e-06	TRUE	PREDICTED: filament-like plant protein isoform X2 [Prunus mume]	PREDICTED: Herrania umbratica filament-like plant protein (LOC110416955), transcript variant X3, mRNA	828	Filament-like plant protein (Fragment) OS=Solanum lycopersicum OX=4081 GN=FPP PE=1 SV=1	Filament-like plant protein, long coiled-coil	--	--
Cluster-20096.10929	0.0319141	1.20886	-5.24797	9.43e-08	9.2e-06	TRUE	hypothetical protein CDL12_03455 [Handroanthus impetiginosus]	--	--	--	--	--	--
Cluster-20096.80474	4.76964	0.515638	3.20586	9.46e-08	9.22e-06	TRUE	uncharacterized protein LOC107428748 isoform X1 [Ziziphus jujuba]	--	--	--	--	--	--
Cluster-20096.12049	0.0137524	0.574356	-5.38666	9.48e-08	9.24e-06	TRUE	hypothetical protein GOBAR_AA10750 [Gossypium barbadense]	PREDICTED: Beta vulgaris subsp. vulgaris two-component response regulator-like APRR1 (LOC104894013), mRNA	Q9LKL2	1.5e-15	--	--	--
Cluster-13597.0	1.12229	0.0511005	4.45171	9.51e-08	9.26e-06	TRUE	--	--	--	--	--	--	--
Cluster-20096.49587	1.09571	9.52976	-3.12215	9.66e-08	9.39e-06	TRUE	--	--	--	--	--	--	--
Cluster-20096.40993	0.48413	0.0534646	3.18028	9.95e-08	9.66e-06	TRUE	hypothetical protein F511_08057 [Dorcoceras hygrometricum]	Escherichia coli strain D2, complete genome	5098	Cation efflux system protein CusA OS=Escherichia coli O6:H1 (strain CFT073 / ATCC 700928 / UPEC) OX=199310 GN=cusA PE=3 SV=1	Flavodoxin//Long alpha hairpin domain of cation efflux system protein, CusB//Barrel-sandwich domain of CusB or HlyD membrane-fusion//AsnC-type helix-turn-helix domain//Outer membrane efflux protein//Lrp/AsnC ligand binding domain//HTH-like domain//Helix-turn-helix domain//Glucose inhibited division protein A//AcrB/AcrD/AcrF family//Integrase core domain//Integrase core domain//Amino acid permease…	cellular nitrogen compound metabolic process//organic cyclic compound metabolic process//nucleobase-containing compound metabolic process//organic substance metabolic process//ribonucleoprotein complex biogenesis//rRNA processing//ncRNA processing//cellular process//cellular aromatic compound metabolic process//transmembrane transport//heterocycle metabolic process//macromolecule metabolic proces…	purine ribonucleoside triphosphate binding//drug binding//ion binding//heterocyclic compound binding//anion binding//nucleotide binding//transferase activity//transferase activity, transferring one-carbon groups//transporter activity//RNA methyltransferase activity//cofactor binding//hydrolase activity, acting on acid anhydrides, in phosphorus-containing anhydrides//efflux transmembrane transport…
Cluster-20096.32846	0.0140354	0.64412	-5.52244	9.96e-08	9.67e-06	TRUE	uncharacterized protein LOC112028557 [Quercus suber] >gi|1336378566|gb|POF04924.1| hypothetical protein CFP56_45063 [Quercus suber]	Populus trichocarpa BSD domain-containing family protein (POPTR_0014s00850g) mRNA, complete cds	--	--	--	--	--
Cluster-20096.41319	0.659714	0.0892831	2.88748	1e-07	9.69e-06	TRUE	putative amino-acid ABC transporter permease protein YhdX, partial [Symbiodinium microadriaticum]	Escherichia coli K-12 GM4792 Lac+, complete genome	P45768	3.2e-214	--	--	--
Cluster-20096.97976	0.0426423	1.54588	-5.15916	1e-07	9.72e-06	TRUE	--	--	--	--	--	--	--
Cluster-20096.27643	1.15903	0.146058	2.98931	1.01e-07	9.72e-06	TRUE	glucose-1-phosphate thymidylyltransferase [Ostreococcus tauri] >gi|1432001007|gb|RCL88612.1| glucose-1-phosphate thymidylyltransferase [Hyphomonas sp.]	Escherichia coli strain BLR(DE3), complete genome	P71244	1.4e-262	--	--	--
Cluster-20096.75518	0.0127922	0.591584	-5.53613	1.01e-07	9.74e-06	TRUE	PREDICTED: acyltransferase-like protein At1g54570, chloroplastic [Gossypium arboreum]	PREDICTED: Citrus clementina acyltransferase-like protein At1g54570, chloroplastic (LOC18042140), transcript variant X2, mRNA	910	Acyltransferase-like protein At1g54570, chloroplastic OS=Arabidopsis thaliana OX=3702 GN=At1g54570 PE=1 SV=1	--	--	--
Cluster-20096.8281	0.0940239	1.28925	-3.77846	1.02e-07	9.82e-06	TRUE	--	--	--	--	--	--	--
Cluster-20096.59881	190.932	40.1386	2.25	1.02e-07	9.85e-06	TRUE	uncharacterized protein LOC112003068 [Quercus suber] >gi|1336324035|gb|POE62436.1| hypothetical protein CFP56_26369 [Quercus suber]	PREDICTED: Hevea brasiliensis uncharacterized LOC110668936 (LOC110668936), transcript variant X2, misc_RNA	--	--	--	--	--
Cluster-20096.35657	15.4686	66.5881	-2.10617	1.03e-07	9.88e-06	TRUE	PREDICTED: uncharacterized protein LOC105795126 isoform X2 [Gossypium raimondii] >gi|763764902|gb|KJB32156.1| hypothetical protein B456_005G226700 [Gossypium raimondii]	--	265	HVA22-like protein a OS=Arabidopsis thaliana OX=3702 GN=HVA22A PE=2 SV=1	TB2/DP1,	--	--
Cluster-20096.64545	0.364534	2.58938	-2.82709	1.04e-07	9.99e-06	TRUE	uncharacterized protein LOC107420689 [Ziziphus jujuba] >gi|1009135824|ref|XP_015885196.1| uncharacterized protein LOC107420689 [Ziziphus jujuba] >gi|1009135826|ref|XP_015885197.1| uncharacterized protein LOC107420689 [Ziziphus jujuba]	PREDICTED: Prunus avium uncharacterized LOC110761193 (LOC110761193), transcript variant X3, mRNA	Q93Y08	1.5e-46	PF03109//PF00144	--	--
Cluster-20096.84989	0.0869293	1.94099	-4.47424	1.04e-07	9.99e-06	TRUE	uncharacterized protein LOC110673043 [Hevea brasiliensis]	--	164	IST1 homolog OS=Homo sapiens OX=9606 GN=IST1 PE=1 SV=1	Regulator of Vps4 activity in the MVB pathway	nitrogen compound transport//amide transport//protein localization//establishment of localization//transport//establishment of protein localization//peptide transport//organic substance transport//protein transport//macromolecule localization//localization	--
Cluster-20096.87578	2.69573	0.062008	5.44366	1.04e-07	9.99e-06	TRUE	PREDICTED: glutamate receptor 2.8 [Vitis vinifera]	PREDICTED: Durio zibethinus glutamate receptor 2.7-like (LOC111286190), transcript variant X2, mRNA	Q9C5V5	5.8e-239	--	--	--
Cluster-20096.18690	0.0103162	0.525217	-5.67224	1.06e-07	1.02e-05	TRUE	hypothetical protein GOBAR_DD07823 [Gossypium barbadense]	PREDICTED: Quercus suber DNA mismatch repair protein MSH1, mitochondrial (LOC111996530), mRNA	1123	DNA mismatch repair protein MSH1, mitochondrial OS=Arabidopsis thaliana OX=3702 GN=MSH1 PE=1 SV=1	--	--	--
Cluster-20096.60541	0.0122233	1.08782	-6.47799	1.08e-07	1.03e-05	TRUE	linoleate 13S-lipoxygenase 2-1, chloroplastic-like [Quercus suber] >gi|1336344940|gb|POE78833.1| linoleate 13s-lipoxygenase 2-1, chloroplastic [Quercus suber]	PREDICTED: Ziziphus jujuba linoleate 13S-lipoxygenase 2-1, chloroplastic-like (LOC107412659), mRNA	O24370	8.5e-230	--	--	--
Cluster-20096.28757	0.799218	3.29157	-2.04018	1.08e-07	1.04e-05	TRUE	putative pentatricopeptide repeat-containing protein At1g74580 [Quercus suber]	PREDICTED: Quercus suber putative pentatricopeptide repeat-containing protein At1g74580 (LOC112027665), mRNA	2517	Putative pentatricopeptide repeat-containing protein At1g74580 OS=Arabidopsis thaliana OX=3702 GN=At1g74580 PE=3 SV=1	PPR//Pentacotripeptide-repeat//PPR//PPR//Pentatricopeptide	--	--
Cluster-20096.89451	0.0204605	0.799314	-5.29241	1.08e-07	1.04e-05	TRUE	diacylglycerol kinase 1 isoform X1 [Quercus suber]	PREDICTED: Prunus persica diacylglycerol kinase 1 (LOC18776799), mRNA	Q39017	3.6e-151	PF00130	GO:0051716//GO:0050896//GO:0009987//GO:0050794//GO:0065007//GO:0007165//GO:0007154//GO:0023052//GO:0035556//GO:0050789	--
Cluster-20096.4158	0.348415	2.10399	-2.59307	1.09e-07	1.04e-05	TRUE	PREDICTED: uncharacterized protein LOC109160819 [Ipomoea nil]	--	430	Transposon TX1 uncharacterized 149 kDa protein OS=Xenopus laevis OX=8355 PE=4 SV=1	Reverse transcriptase (RNA-dependent DNA polymerase)	--	--
Cluster-20096.21044	0.032193	1.28873	-5.32553	1.09e-07	1.04e-05	TRUE	serine/threonine-protein kinase AFC3 isoform X2 [Rosa chinensis]	Populus trichocarpa clone POP004-L17, complete sequence	P51568	3.9e-26	--	--	--
Cluster-20096.6220	0.0509389	1.87008	-5.20186	1.09e-07	1.04e-05	TRUE	Callose synthase 3 [Capsicum baccatum]	PREDICTED: Quercus suber callose synthase 2-like (LOC112028080), mRNA	Q9AUE0	1.7e-67	--	--	--
Cluster-20096.21895	0.712081	3.76146	-2.40003	1.11e-07	1.06e-05	TRUE	protein transport protein SEC16B homolog [Jatropha curcas] >gi|1173817687|ref|XP_020534276.1| protein transport protein SEC16B homolog [Jatropha curcas] >gi|643732885|gb|KDP39874.1| hypothetical protein JCGZ_03405 [Jatropha curcas]	PREDICTED: Quercus suber protein transport protein SEC16B homolog (LOC112028007), mRNA	Q9FGK8	3.3e-271	PF12932//PF12931	--	--
Cluster-22291.0	1.12638	0.0369823	4.92957	1.13e-07	1.08e-05	TRUE	--	--	--	--	--	--	--
Cluster-20096.78356	0.345726	0.00862566	5.32962	1.14e-07	1.09e-05	TRUE	PREDICTED: ABC transporter B family member 1 [Gossypium arboreum] >gi|728850585|gb|KHG30028.1| ABC transporter B family member 1 [Gossypium arboreum]	PREDICTED: Prunus avium ABC transporter B family member 1 (LOC110766389), mRNA	4027	ABC transporter B family member 1 OS=Arabidopsis thaliana OX=3702 GN=ABCB1 PE=1 SV=1	--	--	--
Cluster-20096.48316	8.82392	0.513263	4.10651	1.17e-07	1.11e-05	TRUE	rho GTPase-activating protein 7 [Prunus yedoensis var. nudiflora]	PREDICTED: Quercus suber rho GTPase-activating protein 7-like (LOC111988918), mRNA	933	Rho GTPase-activating protein 7 OS=Arabidopsis thaliana OX=3702 GN=ROPGAP7 PE=2 SV=1	--	--	--
Cluster-20096.48969	5.56726	23.4877	-2.07728	1.16e-07	1.11e-05	TRUE	PREDICTED: ATPase 10, plasma membrane-type-like [Juglans regia]	PREDICTED: Juglans regia ATPase 10, plasma membrane-type-like (LOC108983058), mRNA	Q43128	6.1e-243	--	--	--
Cluster-20096.56851	14.7688	165.858	-3.48907	1.17e-07	1.11e-05	TRUE	PREDICTED: probable galactinol--sucrose galactosyltransferase 1 [Vitis vinifera] >gi|296089998|emb|CBI39817.3| unnamed protein product, partial [Vitis vinifera]	PREDICTED: Quercus suber probable galactinol--sucrose galactosyltransferase 1 (LOC112004719), mRNA	Q84VX0	6.8e-116	--	--	--
Cluster-20096.55206	68.8619	1.63007	5.39977	1.19e-07	1.12e-05	TRUE	hypothetical protein CFP56_52667 [Quercus suber]	--	--	--	--	--	--
Cluster-20096.78558	5.08048	0.224132	4.50632	1.2e-07	1.13e-05	TRUE	outer envelope protein 80, chloroplastic isoform X1 [Manihot esculenta] >gi|1035900471|gb|OAY30071.1| hypothetical protein MANES_14G001500 [Manihot esculenta]	PREDICTED: Hevea brasiliensis outer envelope protein 80, chloroplastic (LOC110639142), mRNA	1494	Outer envelope protein 80, chloroplastic OS=Arabidopsis thaliana OX=3702 GN=OEP80 PE=2 SV=1	Surface//Reverse	--	hydrolase activity//catalytic activity, acting on RNA//ribonuclease activity//hydrolase activity, acting on ester bonds//catalytic activity//endoribonuclease activity, producing 5'-phosphomonoesters//binding//nucleic acid binding//heterocyclic compound binding//endonuclease activity, active with either ribo- or deoxyribonucleic acids and producing 5'-phosphomonoesters//nuclease activity//endonucl…
Cluster-20096.94762	0.086745	1.9978	-4.51734	1.2e-07	1.14e-05	TRUE	PREDICTED: uncharacterized protein LOC109012823 [Juglans regia]	PREDICTED: Vitis vinifera uncharacterized LOC100243511 (LOC100243511), mRNA	371	Tat-binding homolog 7 OS=Saccharomyces cerevisiae (strain ATCC 204508 / S288c) OX=559292 GN=YTA7 PE=1 SV=2	--	--	--
Cluster-20096.84144	0.0780417	0.00129558	5.91723	1.22e-07	1.15e-05	TRUE	NADH-quinone oxidoreductase subunit M, partial [Cajanus cajan]	Escherichia coli strain BLR(DE3), complete genome	8148	Uncharacterized lipoprotein YfhM OS=Escherichia coli (strain K12) OX=83333 GN=yfhM PE=1 SV=1	Nucleoside//4Fe-4S//4Fe-4S//Bacterial//Bacterial//Bacterial//Penicillin//Penicillin-Binding//NADH//Helix-turn-helix//Domain//NADH-ubiquinone/plastoquinone//MG2//Radical//NADH-Ubiquinone//Alpha-2-macroglobulin//A-macroglobulin//Proton-conducting//Bacterial//Helix-turn-helix//Bacterial//Helix-turn-helix//Transglycosylase//Alpha-2-macroglobulin//GcpE//NADH-ubiquinone/plastoquinone	cellular metabolic process//metabolic process//cellular biosynthetic process//organic substance biosynthetic process//organic substance metabolic process//isoprenoid metabolic process//lipid biosynthetic process//lipid metabolic process//terpenoid metabolic process//biosynthetic process//cellular lipid metabolic process//oxidation-reduction process//primary metabolic process//isoprenoid biosynthe…	peptidase inhibitor activity//drug binding//binding//nucleic acid binding//DNA binding//enzyme inhibitor activity//molecular function regulator//heterocyclic compound binding//oxidoreductase activity//sulfur compound binding//oxidoreductase activity, acting on CH or CH2 groups//sequence-specific DNA binding//NADH dehydrogenase activity//ion binding//NADH dehydrogenase (quinone) activity//enzyme r…
Cluster-20096.94175	0.866195	6.98809	-3.01034	1.22e-07	1.15e-05	TRUE	multiple organellar RNA editing factor 1, mitochondrial [Morus notabilis]	--	419	Multiple organellar RNA editing factor 1, mitochondrial OS=Arabidopsis thaliana OX=3702 GN=MORF1 PE=1 SV=1	--	--	--
Cluster-20096.96846	0.746082	3.54718	-2.25282	1.23e-07	1.16e-05	TRUE	mannosylglycoprotein endo-beta-mannosidase-like [Prunus avium]	PREDICTED: Quercus suber mannosylglycoprotein endo-beta-mannosidase (LOC112037497), mRNA	Q5H7P5	2.7e-114	--	--	--
Cluster-20096.17096	1.00809	0.145027	2.79539	1.25e-07	1.18e-05	TRUE	hypothetical protein F511_08084 [Dorcoceras hygrometricum]	Escherichia coli strain BLR(DE3), complete genome	P20083	1.2e-291	PF02525//PF03992	--	--
Cluster-20096.71741	2.12458	0.0190182	6.80511	1.26e-07	1.19e-05	TRUE	probable galacturonosyltransferase 3 [Ziziphus jujuba]	PREDICTED: Juglans regia probable galacturonosyltransferase 3 (LOC109006652), transcript variant X2, mRNA	Q0WQD2	3.6e-146	PF01501	--	GO:0003824//GO:0016740//GO:0016757
Cluster-20096.30925	6.5401	1.1877	2.46025	1.26e-07	1.19e-05	TRUE	PREDICTED: uncharacterized protein LOC105124122 isoform X1 [Populus euphratica]	Populus trichocarpa hypothetical protein (POPTR_0001s12320g) mRNA, complete cds	Q7VG78	5.2e-37	--	--	--
Cluster-20096.47170	0.0103978	1.18432	-6.83398	1.27e-07	1.19e-05	TRUE	probable pectinesterase/pectinesterase inhibitor 51 [Morus notabilis]	PREDICTED: Pyrus x bretschneideri probable pectinesterase/pectinesterase inhibitor 51 (LOC103935181), mRNA	1597	Probable pectinesterase/pectinesterase inhibitor 51 OS=Arabidopsis thaliana OX=3702 GN=PME51 PE=2 SV=1	Pectinesterase//Plant	cellular process//external encapsulating structure organization//cellular component organization or biogenesis//cellular component organization//cell wall modification//cell wall organization or biogenesis//cell wall organization	hydrolase activity//enzyme regulator activity//pectinesterase activity//catalytic activity//hydrolase activity, acting on ester bonds//enzyme inhibitor activity//molecular function regulator//carboxylic ester hydrolase activity
Cluster-20096.22743	1.14177	0.15814	2.84849	1.27e-07	1.2e-05	TRUE	PREDICTED: cysteine desulfurase 1, chloroplastic [Brassica rapa]	Escherichia coli strain AR_0015, complete genome	Q7CPW1	3.5e-209	PF00126//PF01728//PF03466//PF00899//PF04241//PF06004//PF18125	GO:0080090//GO:0019222//GO:0031326//GO:0031323//GO:0090304//GO:0044249//GO:0034641//GO:0006807//GO:0034645//GO:0010556//GO:1901362//GO:0050789//GO:0097659//GO:0032774//GO:0006139//GO:0044260//GO:0046483//GO:2000112//GO:0071704//GO:0010467//GO:0065007//GO:1901360//GO:0060255//GO:0032259//GO:0010468//GO:1901576//GO:0019219//GO:0006725//GO:0009987//GO:0009889//GO:1903506//GO:0050794//GO:0009058//GO:…	GO:0008168//GO:0008641//GO:0016741//GO:0140110//GO:0003824//GO:0016874//GO:0016877//GO:0003700//GO:0016740
Cluster-20096.88899	1.20185	0.120957	3.30566	1.29e-07	1.2e-05	TRUE	biotin protein ligase, putative, partial [Ricinus communis]	Escherichia coli strain 90-9269 chromosome	Q57H81	4.3e-166	--	--	--
Cluster-20096.58627	245.789	58.7133	2.06569	1.29e-07	1.21e-05	TRUE	Abi domain-containing protein [Cephalotus follicularis]	Vitis vinifera clone SS0ACG1YI08	154	Acetylornithine deacetylase OS=Arabidopsis thaliana OX=3702 GN=At4g17830 PE=2 SV=1	--	--	--
Cluster-20096.63913	11.5642	3.21583	1.84648	1.29e-07	1.21e-05	TRUE	uncharacterized protein LOC111017103 [Momordica charantia]	PREDICTED: Quercus suber uncharacterized LOC111985996 (LOC111985996), mRNA	--	--	--	--	--
Cluster-20096.48915	1.54681	18.364	-3.5751	1.31e-07	1.22e-05	TRUE	Phosphonate C-P lyase system [Trema orientalis]	PREDICTED: Citrus clementina ABC transporter F family member 5 (LOC18037790), mRNA	454	ABC transporter F family member 5 OS=Arabidopsis thaliana OX=3702 GN=ABCF5 PE=2 SV=1	--	--	--
Cluster-20096.42365	0.0102302	0.621455	-5.92723	1.31e-07	1.22e-05	TRUE	uncharacterized protein LOC18043844 [Citrus clementina] >gi|568858540|ref|XP_006482808.1| uncharacterized protein LOC102623948 [Citrus sinensis] >gi|557541214|gb|ESR52258.1| hypothetical protein CICLE_v10033102mg [Citrus clementina] >gi|641826847|gb|KDO46055.1| hypothetical protein CISIN_1g033511mg [Citrus sinensis]	--	--	--	--	--	--
Cluster-20096.97353	1.35547	0.0185434	6.19378	1.31e-07	1.22e-05	TRUE	uncharacterized protein LOC111992678 [Quercus suber]	--	--	--	Zinc	--	cation binding//metal ion binding//binding//ion binding
Cluster-20096.20859	0.891266	4.88403	-2.45488	1.31e-07	1.22e-05	TRUE	beta-galactosidase 10-like [Durio zibethinus]	PREDICTED: Juglans regia beta-galactosidase 10 (LOC108996212), mRNA	2948	Beta-galactosidase 10 OS=Arabidopsis thaliana OX=3702 GN=BGAL10 PE=2 SV=1	--	--	--
Cluster-20096.51531	0.128278	0.890425	-2.7936	1.33e-07	1.24e-05	TRUE	4-hydroxy-tetrahydrodipicolinate synthase, chloroplastic isoform X1 [Durio zibethinus]	PREDICTED: Juglans regia 4-hydroxy-tetrahydrodipicolinate synthase, chloroplastic-like (LOC108980477), mRNA	Q42948	2e-160	--	--	--
Cluster-20096.18874	0.0159709	0.747154	-5.5522	1.34e-07	1.24e-05	TRUE	F-box protein At-B [Quercus suber] >gi|1336376577|gb|POF03189.1| f-box protein at-b [Quercus suber]	--	1213	F-box protein At-B OS=Arabidopsis thaliana OX=3702 GN=ATB PE=2 SV=1	--	--	--
Cluster-20096.55639	0.635182	3.94904	-2.63447	1.34e-07	1.24e-05	TRUE	hypothetical protein F511_20769, partial [Dorcoceras hygrometricum]	--	470	Putative AC transposase OS=Zea mays OX=4577 PE=2 SV=2	hAT//Domain	--	binding//protein binding//DNA binding//organic cyclic compound binding//protein dimerization activity//heterocyclic compound binding//nucleic acid binding
Cluster-20096.32217	0.0273596	0.694154	-4.65164	1.35e-07	1.25e-05	TRUE	uncharacterized protein Pyn_39310 [Prunus yedoensis var. nudiflora]	PREDICTED: Elaeis guineensis uncharacterized LOC105044384 (LOC105044384), mRNA	--	--	--	--	--
Cluster-20096.41859	1.15529	6.34535	-2.46067	1.36e-07	1.26e-05	TRUE	--	--	--	--	--	--	--
Cluster-20096.67367	10.6078	0.604166	4.13777	1.36e-07	1.26e-05	TRUE	calcium homeostasis endoplasmic reticulum protein isoform X1 [Carica papaya]	PREDICTED: Jatropha curcas calcium homeostasis endoplasmic reticulum protein (LOC105637431), mRNA	--	--	--	--	--
Cluster-20096.3801	0.090662	0.860658	-3.23996	1.37e-07	1.27e-05	TRUE	--	--	--	--	--	--	--
Cluster-20096.30091	19.8054	102.005	-2.36458	1.38e-07	1.28e-05	TRUE	unnamed protein product, partial [Vitis vinifera]	Sinowilsonia henryi microsatellite SH20 sequence	Q9CA83	8.8e-150	--	--	--
Cluster-20096.44224	3.76097	0.101443	5.18893	1.39e-07	1.28e-05	TRUE	MutS_V domain-containing protein/GIY-YIG domain-containing protein/MutS_I domain-containing protein [Cephalotus follicularis]	PREDICTED: Morus notabilis DNA mismatch repair protein MSH1, mitochondrial (LOC21393035), transcript variant X2, mRNA	1041	DNA mismatch repair protein MSH1, mitochondrial OS=Arabidopsis thaliana OX=3702 GN=MSH1 PE=1 SV=1	--	--	--
Cluster-20096.25035	1.10773	0.197798	2.48245	1.43e-07	1.32e-05	TRUE	putative glutathione S-transferase isoform 1 [Galdieria sulphuraria] >gi|452823248|gb|EME30260.1| putative glutathione S-transferase isoform 1 [Galdieria sulphuraria]	Escherichia coli strain BLR(DE3), complete genome	P42620	2.1e-186	PF00043//PF07681//PF09335//PF13721//PF06476//PF13409//PF13997//PF13410//PF07332//PF05957	--	GO:0043021//GO:0043022//GO:0044877//GO:0005488//GO:0005515
Cluster-20096.36966	9.2892	0.90692	3.36202	1.43e-07	1.32e-05	TRUE	ribosomal protein S19, partial (chloroplast) [Geranium reflexum]	--	--	--	--	--	--
Cluster-20096.85155	0.0114092	0.438091	-5.26663	1.44e-07	1.33e-05	TRUE	hypothetical protein CRG98_040515 [Punica granatum]	PREDICTED: Vitis vinifera inositol phosphorylceramide glucuronosyltransferase 1 (LOC100248394), mRNA	Q8GWB7	2.3e-193	--	--	--
Cluster-20096.73839	0.119368	2.23072	-4.19856	1.45e-07	1.33e-05	TRUE	--	Theobroma cacao genome assembly, chromosome: II	--	--	--	--	--
Cluster-20096.88991	0.0117401	0.557339	-5.57121	1.46e-07	1.35e-05	TRUE	uncharacterized protein LOC111994038 [Quercus suber]	PREDICTED: Vitis vinifera proline-, glutamic acid- and leucine-rich protein 1 (LOC100256091), mRNA	140	Proline-, glutamic acid- and leucine-rich protein 1 OS=Rattus norvegicus OX=10116 GN=Pelp1 PE=1 SV=2	--	--	--
Cluster-20096.39178	0.270164	16.0456	-5.8922	1.47e-07	1.35e-05	TRUE	ABC transporter D family member 1 [Herrania umbratica] >gi|1204884024|ref|XP_021301187.1| ABC transporter D family member 1 [Herrania umbratica] >gi|1204884026|ref|XP_021301188.1| ABC transporter D family member 1 [Herrania umbratica]	PREDICTED: Quercus suber ABC transporter D family member 1 (LOC112019444), mRNA	5186	ABC transporter D family member 1 OS=Arabidopsis thaliana OX=3702 GN=ABCD1 PE=1 SV=1	ABC transporter//ABC transporter transmembrane region 2	transport//establishment of localization//localization//transmembrane transport	purine ribonucleoside triphosphate binding//drug binding//binding//ATPase activity//nucleotide binding//heterocyclic compound binding//anion binding//ATPase activity, coupled to transmembrane movement of substances//ATPase activity, coupled//ion binding//primary active transmembrane transporter activity//nucleoside phosphate binding//purine nucleotide binding//active transmembrane transporter act…
Cluster-20096.47824	4.50158	16.0242	-1.83168	1.48e-07	1.36e-05	TRUE	serine/threonine protein phosphatase 2A regulatory subunit B''beta [Ricinus communis] >gi|1000959222|ref|XP_015576563.1| serine/threonine protein phosphatase 2A regulatory subunit B''beta [Ricinus communis] >gi|223538787|gb|EEF40387.1| calcium ion binding protein, putative [Ricinus communis]	PREDICTED: Ipomoea nil serine/threonine protein phosphatase 2A regulatory subunit B''beta-like (LOC109147914), transcript variant X2, mRNA	148	Probable serine/threonine protein phosphatase 2A regulatory subunit B''delta OS=Arabidopsis thaliana OX=3702 GN=B''DELTA PE=3 SV=1	--	--	--
Cluster-20096.56492	97.9359	23.2858	2.0724	1.49e-07	1.36e-05	TRUE	PREDICTED: transcription activator GLK1-like isoform X3 [Populus euphratica]	PREDICTED: Theobroma cacao transcription activator GLK1 (LOC18608769), mRNA	538	Transcription activator GLK1 OS=Arabidopsis thaliana OX=3702 GN=GLK1 PE=1 SV=2	--	--	--
Cluster-20096.12434	0.100116	2.05996	-4.34059	1.49e-07	1.36e-05	TRUE	lysine-specific demethylase JMJ25-like isoform X1 [Prunus avium] >gi|1220052394|ref|XP_021812228.1| lysine-specific demethylase JMJ25-like isoform X1 [Prunus avium]	--	Q9SSE9	1.7e-25	--	--	--
Cluster-20096.32237	0.9516	5.9533	-2.64296	1.5e-07	1.37e-05	TRUE	hypothetical protein CUMW_145510 [Citrus unshiu]	PREDICTED: Quercus suber coatomer subunit alpha-1 (LOC112027048), transcript variant X2, mRNA	Q94A40	0	PF04053//PF12894//PF00400	GO:0008104//GO:0015833//GO:0042886//GO:0070727//GO:0006886//GO:0071705//GO:0071702//GO:0033036//GO:0034613//GO:0006810//GO:0045184//GO:0015031//GO:0051649//GO:0051234//GO:0051179//GO:0051641//GO:0016192//GO:0046907	GO:0005488//GO:0005198//GO:0005515
Cluster-20096.25569	3.71024	14.4449	-1.96108	1.5e-07	1.37e-05	TRUE	PREDICTED: calcium-transporting ATPase 1, endoplasmic reticulum-type-like [Juglans regia]	PREDICTED: Prunus persica calcium-transporting ATPase 1, endoplasmic reticulum-type (LOC18774944), mRNA	P92939	7e-214	--	--	--
Cluster-22598.0	0.0241789	0.601164	-4.66917	1.5e-07	1.37e-05	TRUE	--	--	--	--	--	--	--
Cluster-20096.15280	0.0512936	2.47943	-5.59815	1.51e-07	1.37e-05	TRUE	uncharacterized protein LOC110789087 [Spinacia oleracea]	--	--	--	--	--	--
Cluster-20096.16123	0.0339749	1.50081	-5.46781	1.51e-07	1.37e-05	TRUE	PREDICTED: zinc finger BED domain-containing protein DAYSLEEPER-like [Nicotiana sylvestris]	--	--	--	--	--	--
Cluster-20096.47611	69.5103	19.995	1.79748	1.51e-07	1.37e-05	TRUE	universal stress protein phos32 [Quercus suber]	PREDICTED: Juglans regia universal stress protein PHOS32-like (LOC109012035), mRNA	205	Universal stress protein PHOS32 OS=Arabidopsis thaliana OX=3702 GN=PHOS32 PE=1 SV=1	Universal	--	--
Cluster-20096.59288	2473.97	499.009	2.3097	1.51e-07	1.37e-05	TRUE	photosystem I subunit H [Pelargonium x hortorum]	Pelargonium x hortorum photosystem I subunit H (PsaH) mRNA, complete cds	O04006	2.7e-41	PF03244	GO:0009987//GO:0008152//GO:0015979//GO:0044237	--
Cluster-20096.77455	6.71539	0.574974	3.54144	1.51e-07	1.37e-05	TRUE	Glycosyl transferase, family 1 [Corchorus capsularis]	PREDICTED: Solanum tuberosum sulfoquinovosyl transferase SQD2-like (LOC102604925), mRNA	Q8S4F6	8.5e-51	PF00534//PF13524//PF13692	--	--
Cluster-20096.89743	0.537458	0.0139051	5.27508	1.51e-07	1.37e-05	TRUE	protein PHOSPHATE STARVATION RESPONSE 1 isoform X1 [Ziziphus jujuba]	PREDICTED: Vitis vinifera protein PHOSPHATE STARVATION RESPONSE 1 (LOC100244545), mRNA	506	Protein PHOSPHATE STARVATION RESPONSE 1 OS=Arabidopsis thaliana OX=3702 GN=PHR1 PE=1 SV=1	--	--	--
Cluster-20096.9774	0.0102702	0.584553	-5.83295	1.51e-07	1.37e-05	TRUE	hypothetical protein [Vitis hybrid cultivar]	Olea europaea isolate 83166_A retrotransposon copia-type, complete sequence	446	Retrovirus-related Pol polyprotein from transposon TNT 1-94 OS=Nicotiana tabacum OX=4097 PE=2 SV=1	Reverse transcriptase (RNA-dependent DNA polymerase)//Integrase core domain	primary metabolic process//cellular process//cellular aromatic compound metabolic process//nucleic acid metabolic process//cellular nitrogen compound metabolic process//nitrogen compound metabolic process//metabolic process//organic cyclic compound metabolic process//heterocycle metabolic process//nucleobase-containing compound metabolic process//cellular macromolecule metabolic process//DNA inte…	--
Cluster-20096.64284	0.0327367	1.35423	-5.37439	1.52e-07	1.38e-05	TRUE	polyadenylate-binding protein-interacting protein 12-like [Hevea brasiliensis]	PREDICTED: Hevea brasiliensis polyadenylate-binding protein-interacting protein 11-like (LOC110665835), transcript variant X2, mRNA	984	Polyadenylate-binding protein-interacting protein 11 OS=Arabidopsis thaliana OX=3702 GN=CID11 PE=2 SV=1	--	--	--
Cluster-20096.99820	0.0430175	1.36209	-4.96184	1.52e-07	1.38e-05	TRUE	--	--	--	--	--	--	--
Cluster-20096.11650	0.498985	3.0362	-2.60348	1.53e-07	1.38e-05	TRUE	nuclear intron maturase 1, mitochondrial [Hevea brasiliensis]	PREDICTED: Fragaria vesca subsp. vesca uncharacterized mitochondrial protein ymf11 (LOC105350245), mRNA	680	Nuclear intron maturase 1, mitochondrial OS=Arabidopsis thaliana OX=3702 GN=NMAT1 PE=1 SV=1	--	--	--
Cluster-20096.94684	0.016397	0.51681	-4.97144	1.53e-07	1.38e-05	TRUE	uncharacterized protein LOC110669119 [Hevea brasiliensis]	PREDICTED: Manihot esculenta uncharacterized LOC110618121 (LOC110618121), transcript variant X1, mRNA	--	--	--	--	--
Cluster-20096.72414	1.10651	10.5509	-3.25862	1.53e-07	1.38e-05	TRUE	--	--	--	--	--	--	--
Cluster-20096.53960	1.35014	0.192566	2.80883	1.54e-07	1.39e-05	TRUE	PREDICTED: oxygen-dependent choline dehydrogenase-like [Gossypium hirsutum]	Escherichia coli strain BLR(DE3), complete genome	A7MFA8	4.8e-295	PF00732//PF00171//PF05199//PF13977//PF00440	GO:0008152//GO:0055114	GO:0003676//GO:0036094//GO:0003824//GO:0048037//GO:0005488//GO:0003677//GO:0043167//GO:1901363//GO:0016491//GO:0043168//GO:0050662//GO:0050660//GO:0016614//GO:0097159//GO:0000166//GO:1901265
Cluster-20096.86106	0.0152564	0.783304	-5.68504	1.54e-07	1.39e-05	TRUE	kinesin-like protein KIN-4A isoform X2 [Jatropha curcas]	PREDICTED: Quercus suber kinesin-like protein KIN-4A (LOC112028332), transcript variant X2, mRNA	1811	Kinesin-like protein KIN-4A OS=Gossypium hirsutum OX=3635 GN=KIN4A PE=2 SV=1	--	--	--
Cluster-20096.76222	1.2476	0.22325	2.4818	1.55e-07	1.4e-05	TRUE	PREDICTED: beta-glucosidase 42 [Lupinus angustifolius] >gi|1102705915|gb|OIW04874.1| hypothetical protein TanjilG_14305 [Lupinus angustifolius]	Escherichia coli strain BLR(DE3), complete genome	3177	PTS system beta-glucoside-specific EIIBCA component OS=Escherichia coli (strain K12) OX=83333 GN=bglF PE=1 SV=1	--	--	--
Cluster-20096.90082	0.00568346	0.356236	-5.9724	1.55e-07	1.4e-05	TRUE	hypothetical protein COLO4_06656 [Corchorus olitorius]	PREDICTED: Vitis vinifera THO complex subunit 2 (LOC100254201), transcript variant X4, mRNA	F4IAT2	0	--	--	--
Cluster-20096.21907	0.00985783	0.678164	-6.10806	1.57e-07	1.41e-05	TRUE	protein transport protein SEC16B homolog [Prunus persica] >gi|1139772144|gb|ONI06616.1| hypothetical protein PRUPE_5G070400 [Prunus persica] >gi|1139772145|gb|ONI06617.1| hypothetical protein PRUPE_5G070400 [Prunus persica] >gi|1139772146|gb|ONI06618.1| hypothetical protein PRUPE_5G070400 [Prunus persica]	PREDICTED: Quercus suber protein transport protein SEC16B homolog (LOC112028007), mRNA	Q9FGK8	8.2e-307	PF12932//PF12931	--	--
Cluster-20096.75530	18.4129	5.0785	1.85825	1.58e-07	1.42e-05	TRUE	PREDICTED: late embryogenesis abundant protein Lea14-A [Vitis vinifera] >gi|147841416|emb|CAN73360.1| hypothetical protein VITISV_006164 [Vitis vinifera] >gi|297745335|emb|CBI40415.3| unnamed protein product, partial [Vitis vinifera]	--	529	Desiccation protectant protein Lea14 homolog OS=Glycine max OX=3847 PE=2 SV=1	Late embryogenesis abundant protein	--	--
Cluster-20096.33243	0.533325	0.0658439	3.0202	1.59e-07	1.43e-05	TRUE	acetyl-CoA carboxylase, biotin carboxylase subunit [Nannochloropsis gaditana CCMP526] >gi|422292895|gb|EKU20196.1| acetyl-CoA carboxylase, biotin carboxylase subunit [Nannochloropsis gaditana CCMP526]	Escherichia coli strain BLR(DE3), complete genome	P69452	0	PF00848//PF02655//PF00180//PF00175//PF02785//PF02786//PF00576//PF07478//PF02222//PF01794//PF06196//PF00355//PF00289//PF00174//PF00364//PF00474//PF02028//PF00111	GO:2001057//GO:0006807//GO:0071941//GO:0071705//GO:0071704//GO:0055085//GO:0042126//GO:0006810//GO:0009987//GO:0042128//GO:0008152//GO:0043436//GO:0051234//GO:0051179//GO:0055114//GO:0006082//GO:0044237//GO:0044281	GO:0035639//GO:0016881//GO:0005488//GO:0043167//GO:1901363//GO:1901265//GO:0016491//GO:0043168//GO:0043169//GO:0051540//GO:0046914//GO:0000166//GO:0017076//GO:0005506//GO:0046872//GO:0005524//GO:0005215//GO:0036094//GO:0016879//GO:0008716//GO:0016874//GO:0009055//GO:0016614//GO:0016616//GO:0003824//GO:0097367//GO:0097159//GO:0051536//GO:0051537//GO:0008144//GO:0022857//GO:0032559//GO:0030554//GO:…
Cluster-20096.78409	0.581703	6.67512	-3.536	1.59e-07	1.43e-05	TRUE	PREDICTED: uncharacterized protein LOC108989928 [Juglans regia] >gi|1098825742|ref|XP_018819237.1| PREDICTED: uncharacterized protein LOC108989928 [Juglans regia] >gi|1098825744|ref|XP_018819238.1| PREDICTED: uncharacterized protein LOC108989928 [Juglans regia] >gi|1098825746|ref|XP_018819239.1| PREDICTED: uncharacterized protein LOC108989928 [Juglans regia]	--	--	--	--	--	--
Cluster-20096.2171	0.953597	0.0294057	5.03393	1.62e-07	1.45e-05	TRUE	PREDICTED: syntaxin-41-like [Gossypium hirsutum]	PREDICTED: Hevea brasiliensis syntaxin-43-like (LOC110639303), mRNA	Q9SUJ1	8e-110	PF05739	--	--
Cluster-20096.41217	0.682274	6.10682	-3.16567	1.66e-07	1.48e-05	TRUE	disease resistance protein At4g27190-like [Rosa chinensis]	--	--	--	--	--	--
Cluster-20096.39059	4.28801	0.616297	2.7993	1.67e-07	1.5e-05	TRUE	PREDICTED: transforming growth factor-beta receptor-associated protein 1 [Vitis vinifera] >gi|302143252|emb|CBI20547.3| unnamed protein product, partial [Vitis vinifera]	PREDICTED: Quercus suber transforming growth factor-beta receptor-associated protein 1 (LOC112008684), mRNA	F4I312	3.5e-174	--	--	--
Cluster-20096.93307	0.0152753	1.59217	-6.70597	1.7e-07	1.52e-05	TRUE	protein FAR1-RELATED SEQUENCE 2 [Quercus suber]	Theobroma cacao genome assembly, chromosome: I	1947	Protein FAR1-RELATED SEQUENCE 2 OS=Arabidopsis thaliana OX=3702 GN=FRS2 PE=1 SV=1	--	--	--
Cluster-20096.78280	0.0202356	0.704931	-5.12594	1.7e-07	1.52e-05	TRUE	--	--	--	--	--	--	--
Cluster-19666.0	2.32262	0.209353	3.46441	1.71e-07	1.52e-05	TRUE	--	--	--	--	--	--	--
Cluster-20096.51201	0.436549	3.13405	-2.84336	1.71e-07	1.52e-05	TRUE	uncharacterized protein LOC110647322 [Hevea brasiliensis]	--	--	--	Transposase-associated domain	--	--
Cluster-20096.41123	1.21533	0.205696	2.56194	1.72e-07	1.53e-05	TRUE	predicted protein, partial [Chlamydomonas reinhardtii]	Escherichia coli strain BLR(DE3), complete genome	P28629	0	PF07690//PF13347//PF11975//PF02056//PF13990//PF00083//PF08946//PF01926//PF00350	GO:0071704//GO:0006810//GO:0008152//GO:0051234//GO:0051179//GO:0044238//GO:0005975//GO:0055085	GO:0035639//GO:0016798//GO:0005488//GO:0001883//GO:0000166//GO:1901363//GO:0001882//GO:0043168//GO:0032561//GO:0043167//GO:1901265//GO:0032549//GO:0017076//GO:0005525//GO:0016787//GO:0005215//GO:0036094//GO:0003824//GO:0097367//GO:0097159//GO:0019001//GO:0022857//GO:0004553//GO:0032555//GO:0032550//GO:0032553
Cluster-20096.60569	9.11348	0.0911332	6.65832	1.74e-07	1.54e-05	TRUE	ultraviolet-B receptor UVR8 isoform X1 [Carica papaya]	PREDICTED: Carica papaya ultraviolet-B receptor UVR8 (LOC110816442), transcript variant X2, mRNA	539	Ultraviolet-B receptor UVR8 OS=Arabidopsis thaliana OX=3702 GN=UVR8 PE=1 SV=1	--	--	--
Cluster-20096.26571	0.820768	0.116776	2.81408	1.75e-07	1.55e-05	TRUE	hypothetical protein F511_39384 [Dorcoceras hygrometricum]	Escherichia coli B strain C2566, complete genome	3726	Uncharacterized lipoprotein GfcD OS=Escherichia coli (strain K12) OX=83333 GN=gfcD PE=3 SV=1	Cytochrome//Histidine//Membrane	oxidation-reduction process//metabolic process	--
Cluster-20096.35772	17.5066	2.10055	3.05966	1.74e-07	1.55e-05	TRUE	--	--	--	--	--	--	--
Cluster-20096.73768	0.744318	3.67436	-2.30255	1.75e-07	1.55e-05	TRUE	PREDICTED: myosin-15 [Juglans regia]	PREDICTED: Durio zibethinus myosin-15-like (LOC111286394), transcript variant X2, mRNA	Q0WPU1	0	PF00612//PF00063	--	GO:0035639//GO:1901363//GO:0008144//GO:0005488//GO:0000166//GO:1901265//GO:0043167//GO:0017076//GO:0003774//GO:0005524//GO:0016787//GO:0017111//GO:0036094//GO:0003824//GO:0016818//GO:0030554//GO:0097367//GO:0097159//GO:0016817//GO:0016462//GO:0032559//GO:0005515//GO:0032555//GO:0043168//GO:0032553
Cluster-20096.60620	8.79545	0.837048	3.39345	1.75e-07	1.55e-05	TRUE	MATH domain-containing protein At5g43560-like [Carica papaya]	PREDICTED: Gossypium arboreum MATH domain-containing protein At5g43560-like (LOC108456965), mRNA	350	TNF receptor-associated factor homolog 1a OS=Arabidopsis thaliana OX=3702 GN=TRAF1A PE=1 SV=1	--	--	--
Cluster-20096.73753	1.16702	0.193433	2.59137	1.75e-07	1.55e-05	TRUE	isocitrate lyase [Dorcoceras hygrometricum]	Escherichia coli strain BLR(DE3), complete genome	P08997	3.1e-306	PF00463//PF01274//PF13714//PF04204	GO:0009987//GO:0019752//GO:0032787//GO:0044281//GO:0008152//GO:0043436//GO:0005975//GO:0046487//GO:0006097//GO:0044238//GO:0044262//GO:0006081//GO:0006082//GO:0044237//GO:0071704	GO:0016833//GO:0003824//GO:0046912//GO:0016829//GO:0016830//GO:0004474//GO:0004451//GO:0016740//GO:0016746
Cluster-20096.80146	0.00742517	0.381291	-5.68445	1.76e-07	1.56e-05	TRUE	PREDICTED: SPX and EXS domain-containing protein 1 isoform X1 [Vitis vinifera] >gi|297739314|emb|CBI28965.3| unnamed protein product, partial [Vitis vinifera]	PREDICTED: Vitis vinifera SPX and EXS domain-containing protein 1 (LOC100256838), transcript variant X2, mRNA	--	--	--	--	--
Cluster-20096.69034	0.0222531	1.1958	-5.75169	1.77e-07	1.56e-05	TRUE	PREDICTED: acyltransferase-like protein At1g54570, chloroplastic [Eucalyptus grandis] >gi|629095681|gb|KCW61676.1| hypothetical protein EUGRSUZ_H04409 [Eucalyptus grandis]	Medicago truncatula esterase/lipase/thioesterase-like protein mRNA	330	Acyltransferase-like protein At1g54570, chloroplastic OS=Arabidopsis thaliana OX=3702 GN=At1g54570 PE=1 SV=1	--	--	--
Cluster-20096.73769	0.63785	5.82005	-3.19087	1.77e-07	1.56e-05	TRUE	--	Vitis vinifera contig VV78X064653.2, whole genome shotgun sequence	--	--	--	--	--
Cluster-20096.85195	0.0175459	1.07257	-5.9371	1.78e-07	1.57e-05	TRUE	pre-mRNA-splicing factor SLU7 [Carica papaya]	PREDICTED: Eucalyptus grandis pre-mRNA-splicing factor SLU7-like (LOC104414488), transcript variant X3, mRNA	A2YQU8	3.2e-167	--	--	--
Cluster-20096.34537	1.11104	7.91283	-2.82915	1.78e-07	1.57e-05	TRUE	guanylate-binding protein 1 [Citrus sinensis]	PREDICTED: Citrus sinensis guanylate-binding protein 1 (LOC102607199), mRNA	507	Guanylate-binding protein 7 OS=Homo sapiens OX=9606 GN=GBP7 PE=2 SV=2	Guanylate-binding protein, N-terminal domain//Guanylate-binding protein, C-terminal domain	--	hydrolase activity//purine ribonucleoside triphosphate binding//guanyl nucleotide binding//GTPase activity//nucleoside-triphosphatase activity//small molecule binding//catalytic activity//binding//nucleotide binding//heterocyclic compound binding//nucleoside phosphate binding//nucleoside binding//anion binding//hydrolase activity, acting on acid anhydrides, in phosphorus-containing anhydrides//gu…
Cluster-20096.92269	0.0184144	0.844767	-5.52458	1.78e-07	1.57e-05	TRUE	paired amphipathic helix protein Sin3-like 2 isoform X1 [Manihot esculenta] >gi|1216228170|ref|XP_021602255.1| paired amphipathic helix protein Sin3-like 2 isoform X1 [Manihot esculenta]	PREDICTED: Hevea brasiliensis paired amphipathic helix protein Sin3-like 2 (LOC110664199), transcript variant X5, mRNA	Q9LFQ3	5.5e-201	PF08295//PF02671	GO:0032774//GO:0019222//GO:0031326//GO:0031323//GO:0090304//GO:0044249//GO:0034641//GO:0006807//GO:0034645//GO:1901362//GO:0050789//GO:0097659//GO:0080090//GO:0006139//GO:0044260//GO:2000112//GO:0071704//GO:0010467//GO:0065007//GO:1901360//GO:0010468//GO:0018130//GO:1901576//GO:0019219//GO:0006725//GO:0009987//GO:0009889//GO:1903506//GO:0050794//GO:0009058//GO:0009059//GO:0051171//GO:0008152//GO:…	--
Cluster-20096.68626	20.8557	66.1498	-1.66519	1.81e-07	1.59e-05	TRUE	AAA ATPase, CDC48 family [Trema orientalis]	PREDICTED: Hevea brasiliensis cell division cycle protein 48 homolog (LOC110650120), mRNA	Q9SCN8	1.8e-169	--	--	--
Cluster-20096.74803	2.19777	6.59355	-1.58467	1.82e-07	1.6e-05	TRUE	PREDICTED: pre-mRNA-splicing factor prp12 [Vitis vinifera]	PREDICTED: Vitis vinifera pre-mRNA-splicing factor prp12 (LOC100252096), transcript variant X1, mRNA	Q9XYZ5	6.7e-14	--	--	--
Cluster-20096.94573	0.0090533	0.589274	-6.02649	1.83e-07	1.6e-05	TRUE	hypothetical protein CRG98_007037 [Punica granatum]	PREDICTED: Ricinus communis transcription factor TGA2 (LOC8282116), mRNA	285	Protein DOG1-like 3 OS=Arabidopsis thaliana OX=3702 GN=DOGL3 PE=2 SV=1	Seed	RNA biosynthetic process//nucleic acid metabolic process//cellular biosynthetic process//cellular nitrogen compound metabolic process//nitrogen compound metabolic process//cellular macromolecule biosynthetic process//organic substance biosynthetic process//organic cyclic compound biosynthetic process//nucleic acid-templated transcription//nucleobase-containing compound metabolic process//cellular…	binding//DNA binding//heterocyclic compound binding//nucleic acid binding//sequence-specific DNA binding//organic cyclic compound binding
Cluster-20096.29728	0.0223205	1.09843	-5.62319	1.83e-07	1.61e-05	TRUE	cleavage stimulation factor subunit 50 isoform X1 [Quercus suber] >gi|1336313275|gb|POE53995.1| cleavage stimulation factor subunit 50 [Quercus suber]	PREDICTED: Quercus suber cleavage stimulation factor subunit 50 (LOC112009788), transcript variant X1, mRNA	Q8L4J2	3.5e-145	--	--	--
Cluster-20096.42815	0.295857	6.6139	-4.48417	1.84e-07	1.61e-05	TRUE	--	--	--	--	--	--	--
Cluster-24952.0	1.3527	0.0366798	5.2068	1.84e-07	1.61e-05	TRUE	--	--	--	--	--	--	--
Cluster-20096.95172	0.121079	1.60169	-3.70549	1.86e-07	1.62e-05	TRUE	--	--	--	--	--	--	--
Cluster-20096.90971	0.00644424	0.265312	-5.36624	1.86e-07	1.63e-05	TRUE	protein MON2 homolog isoform X2 [Quercus suber] >gi|1336329671|gb|POE67186.1| protein mon2 like [Quercus suber]	PREDICTED: Vitis vinifera protein MON2 homolog (LOC100264068), transcript variant X1, mRNA	549	Protein MON2 homolog OS=Homo sapiens OX=9606 GN=MON2 PE=1 SV=3	Dimerisation and cyclophilin-binding domain of Mon2//Guanine nucleotide exchange factor in Golgi transport N-terminal//Domain of unknown function (DUF1981)//C-terminal region of Mon2 protein	--	--
Cluster-20096.36512	1.94502	0.306683	2.66462	1.87e-07	1.63e-05	TRUE	hypothetical protein OsI_22873 [Oryza sativa Indica Group]	Escherichia coli strain BLR(DE3), complete genome	Q8FBP0	0	PF04340//PF01295//PF13627//PF02899//PF12633//PF00589//PF01678	GO:0044249//GO:0034641//GO:0009165//GO:0044281//GO:0044283//GO:1901362//GO:1901360//GO:0006139//GO:0071704//GO:0052652//GO:0009190//GO:1901605//GO:0006171//GO:1901607//GO:0044238//GO:0009987//GO:0006725//GO:0019752//GO:0043436//GO:0055086//GO:0046483//GO:0043648//GO:1901564//GO:1901566//GO:1901135//GO:0016053//GO:0043170//GO:0006163//GO:1901137//GO:0009089//GO:0006164//GO:0019637//GO:0019438//GO:…	GO:0004016//GO:1901363//GO:0016829//GO:0036361//GO:0008837//GO:0016854//GO:0016855//GO:0016853//GO:0009975//GO:0005488//GO:0047661//GO:0003676//GO:0003677//GO:0016849//GO:0003824//GO:0097159
[truncated: 138,480 more rows]

## Sheet: Significant DEG, GL vs WL
List of DEGs identified in WL and GL of variegated P. zonale leaves
[truncated: 8,897 more rows]
