# Supplementary material for: Contrasting Metabolisms in Green and White Leaf Sectors of Variegated Pelargonium zonale—An Integrative Transcriptomic and Metabolomic Study
Source: Int J Mol Sci. 2023 Mar 9;24(6):5288. doi: 10.3390/ijms24065288 (PMC10048803; doi:10.3390/ijms24065288)
Supplement: Supplementary file 1 [file ijms-24-05288-s001.zip › Supplementary Table S3.xlsx]

## Sheet: GL_vs_WL.GOenrich
GO enrichment analysis of the obtained DEGs
Category	ID	Description	GeneRatio	BgRatio	pvalue	padj	Count	geneID
BP	GO:0015979	photosynthesis	18|2107	60|16447	0.00035273	0.020635	18	Cluster-20096.59699,Cluster-20096.51161,Cluster-20096.72722,Cluster-20096.59393,Cluster-20096.59176,Cluster-20096.67138,Cluster-20096.34492,Cluster-20096.19890,Cluster-20096.59288,Cluster-20096.56400,Cluster-20096.53607,Cluster-20096.59554,Cluster-20096.55721,Cluster-20096.58904,Cluster-20096.59988,Cluster-20096.58687,Cluster-20096.60404,Cluster-20096.60757
BP	GO:0006810	transport	369|2107	2045|16447	0.0013273	0.034084	369	Cluster-20096.92031,Cluster-20096.92033,Cluster-20096.92032,Cluster-15245.0,Cluster-20096.76449,Cluster-20096.92429,Cluster-18287.1,Cluster-30686.0,Cluster-29407.1,Cluster-20096.76234,Cluster-20096.76233,Cluster-20096.72617,Cluster-20096.77991,Cluster-20096.72618,Cluster-20096.31254,Cluster-20096.52844,Cluster-20096.45455,Cluster-20096.44980,Cluster-20096.87125,Cluster-20096.91733,Cluster-20096.3…
BP	GO:0040011	locomotion	5|2107	5|16447	0.007138	0.080711	5	Cluster-20096.31641,Cluster-20096.88898,Cluster-20096.88897,Cluster-20096.62287,Cluster-20096.27403
BP	GO:0006397	mRNA processing	25|2107	100|16447	0.0081656	0.080711	25	Cluster-20096.1660,Cluster-20096.94861,Cluster-20096.94862,Cluster-20096.83001,Cluster-20096.2167,Cluster-20096.62096,Cluster-20096.71419,Cluster-20096.51771,Cluster-20096.53405,Cluster-20096.20091,Cluster-20096.66014,Cluster-20096.31114,Cluster-20096.54927,Cluster-20096.88418,Cluster-20096.22089,Cluster-20096.22088,Cluster-20096.53906,Cluster-20096.18112,Cluster-20096.65409,Cluster-20096.87968,C…
BP	GO:0034641	cellular nitrogen compound metabolic process	501|2107	3083|16447	0.0082781	0.080711	501	Cluster-20096.72969,Cluster-26743.1,Cluster-26743.3,Cluster-20096.92031,Cluster-20096.57943,Cluster-20096.92032,Cluster-20096.42491,Cluster-20096.1395,Cluster-20096.30273,Cluster-20096.12816,Cluster-20096.36085,Cluster-20096.19875,Cluster-20096.76238,Cluster-20096.76234,Cluster-20096.76233,Cluster-20096.49031,Cluster-20096.77991,Cluster-20096.77296,Cluster-20096.93853,Cluster-20096.87127,Cluster-…
BP	GO:0032196	transposition	16|2107	47|16447	0.012416	0.11174	16	Cluster-20096.62561,Cluster-20096.33212,Cluster-20096.33191,Cluster-20096.67948,Cluster-20096.33242,Cluster-20096.33241,Cluster-20096.33200,Cluster-20096.33246,Cluster-20096.78047,Cluster-20096.33214,Cluster-20096.23647,Cluster-29144.0,Cluster-20096.33238,Cluster-20423.0,Cluster-20096.33196,Cluster-20096.33208
BP	GO:0048870	cell motility	4|2107	4|16447	0.017398	0.1454	4	Cluster-20096.88898,Cluster-20096.88897,Cluster-20096.62287,Cluster-20096.27403
BP	GO:0006520	cellular amino acid metabolic process	71|2107	350|16447	0.022888	0.15421	71	Cluster-20096.10001,Cluster-20096.89570,Cluster-20096.75316,Cluster-20096.49659,Cluster-20096.55261,Cluster-20096.75319,Cluster-20096.13210,Cluster-20096.20590,Cluster-20096.78989,Cluster-20096.54932,Cluster-20096.75317,Cluster-20096.64740,Cluster-20096.1237,Cluster-20096.88491,Cluster-20096.84094,Cluster-20096.83412,Cluster-20096.23706,Cluster-20096.99257,Cluster-20096.57196,Cluster-20096.90171,…
BP	GO:0006399	tRNA metabolic process	48|2107	225|16447	0.024595	0.15421	48	Cluster-20096.33240,Cluster-20096.33247,Cluster-20096.46098,Cluster-20096.82356,Cluster-20955.1,Cluster-20096.33189,Cluster-20096.49275,Cluster-20096.20590,Cluster-20096.76503,Cluster-20096.59249,Cluster-20096.85225,Cluster-20096.64740,Cluster-20096.59733,Cluster-20096.83410,Cluster-20096.83412,Cluster-20096.35632,Cluster-20096.49544,Cluster-20096.101872,Cluster-20096.90171,Cluster-20096.27662,Cl…
BP	GO:0000278	mitotic cell cycle	5|2107	16|16447	0.025716	0.15421	5	Cluster-20096.41897,Cluster-20096.39043,Cluster-20096.39074,Cluster-24583.0,Cluster-23285.0
BP	GO:0051301	cell division	7|2107	12|16447	0.028959	0.16134	7	Cluster-20096.33179,Cluster-20096.60806,Cluster-20096.39043,Cluster-20096.27667,Cluster-20096.39074,Cluster-20096.70744,Cluster-23285.0
BP	GO:0007155	cell adhesion	6|2107	11|16447	0.040185	0.20442	6	Cluster-20096.85484,Cluster-28616.0,Cluster-20096.496,Cluster-30076.0,Cluster-20096.27640,Cluster-20096.83513
BP	GO:0016192	vesicle-mediated transport	35|2107	203|16447	0.049276	0.23061	35	Cluster-20096.98091,Cluster-20096.71150,Cluster-20096.75126,Cluster-20096.80352,Cluster-20096.97006,Cluster-20096.57129,Cluster-20096.73204,Cluster-20096.23724,Cluster-20096.94731,Cluster-28376.1,Cluster-20096.29640,Cluster-20096.32887,Cluster-20096.94551,Cluster-20096.34349,Cluster-20096.31433,Cluster-20096.13630,Cluster-20096.76557,Cluster-20096.40592,Cluster-20096.33862,Cluster-20096.30408,Clu…
BP	GO:0000902	cell morphogenesis	7|2107	26|16447	0.052046	0.2325	7	Cluster-20096.69096,Cluster-20096.60559,Cluster-20096.85995,Cluster-20096.84782,Cluster-20096.51086,Cluster-23285.0,Cluster-20096.83511
BP	GO:0007049	cell cycle	11|2107	48|16447	0.053654	0.2325	11	Cluster-20096.41897,Cluster-20096.70359,Cluster-24583.0,Cluster-20096.14812,Cluster-20096.33179,Cluster-20096.91366,Cluster-20096.39043,Cluster-20096.24070,Cluster-20096.39074,Cluster-23285.0,Cluster-20096.29029
BP	GO:0044281	small molecule metabolic process	164|2107	878|16447	0.069894	0.26379	164	Cluster-20096.70019,Cluster-20096.49659,Cluster-20096.50002,Cluster-20096.20590,Cluster-20096.22837,Cluster-20096.73753,Cluster-20096.85225,Cluster-20096.71619,Cluster-20096.83410,Cluster-20096.68855,Cluster-20096.99257,Cluster-20096.19481,Cluster-20096.28937,Cluster-20096.51420,Cluster-20096.444,Cluster-20096.44281,Cluster-20096.46138,Cluster-20096.27646,Cluster-14567.0,Cluster-20096.14027,Clust…
BP	GO:0042592	homeostatic process	30|2107	158|16447	0.075818	0.27721	30	Cluster-20096.30493,Cluster-17267.1,Cluster-20096.60308,Cluster-20096.59613,Cluster-20096.23707,Cluster-18413.0,Cluster-20096.58216,Cluster-20096.23134,Cluster-20096.34420,Cluster-20096.49638,Cluster-6860.1,Cluster-20096.3033,Cluster-20096.82151,Cluster-20096.14028,Cluster-20096.32533,Cluster-20096.52053,Cluster-20096.52052,Cluster-20096.17933,Cluster-18413.1,Cluster-20096.101651,Cluster-20096.23…
BP	GO:0034655	nucleobase-containing compound catabolic process	22|2107	108|16447	0.081457	0.2888	22	Cluster-20096.83989,Cluster-20096.40227,Cluster-20096.13210,Cluster-11083.0,Cluster-20096.58807,Cluster-20096.88491,Cluster-20096.90405,Cluster-12654.3,Cluster-20096.86450,Cluster-20096.19481,Cluster-20096.31490,Cluster-20096.50528,Cluster-20096.69683,Cluster-20096.35877,Cluster-20096.52573,Cluster-20096.7185,Cluster-20096.10087,Cluster-20096.84902,Cluster-20096.84903,Cluster-20096.29055,Cluster-…
BP	GO:0071554	cell wall organization or biogenesis	26|2107	110|16447	0.084312	0.29013	26	Cluster-20096.22972,Cluster-20096.34465,Cluster-20096.70019,Cluster-26483.0,Cluster-20096.81823,Cluster-20096.81826,Cluster-20096.81827,Cluster-15097.0,Cluster-20096.85300,Cluster-20096.85301,Cluster-20096.99604,Cluster-20594.1,Cluster-20096.93122,Cluster-20096.93123,Cluster-20096.81824,Cluster-20096.27640,Cluster-20096.61160,Cluster-20096.30351,Cluster-20096.25413,Cluster-20096.47170,Cluster-200…
BP	GO:0051276	chromosome organization	19|2107	110|16447	0.09917	0.3223	19	Cluster-20096.41897,Cluster-20096.33207,Cluster-20096.87408,Cluster-20096.3369,Cluster-18413.1,Cluster-18413.0,Cluster-20096.76469,Cluster-20096.61938,Cluster-20096.76470,Cluster-20096.76214,Cluster-20096.101651,Cluster-20096.58953,Cluster-20096.17464,Cluster-20096.75516,Cluster-21905.0,Cluster-20096.80660,Cluster-24583.0,Cluster-20096.99117,Cluster-20096.35811
BP	GO:0007059	chromosome segregation	4|2107	17|16447	0.10326	0.32652	4	Cluster-20096.41897,Cluster-20096.70744,Cluster-20096.60806,Cluster-24583.0
BP	GO:0006913	nucleocytoplasmic transport	4|2107	18|16447	0.11475	0.35069	4	Cluster-20096.72617,Cluster-20096.72618,Cluster-20096.56779,Cluster-20096.77492
BP	GO:0007165	signal transduction	50|2107	236|16447	0.12214	0.35069	50	Cluster-20096.22972,Cluster-20096.7196,Cluster-20096.84485,Cluster-20096.92031,Cluster-20096.91686,Cluster-20096.92032,Cluster-20096.77039,Cluster-20096.87997,Cluster-20096.67232,Cluster-20096.83244,Cluster-20096.85225,Cluster-20096.94496,Cluster-20096.30273,Cluster-20096.85561,Cluster-20096.22838,Cluster-20096.42803,Cluster-20096.73376,Cluster-20096.73375,Cluster-20096.85560,Cluster-20096.33182,…
BP	GO:0006259	DNA metabolic process	95|2107	482|16447	0.12289	0.35069	95	Cluster-20096.72969,Cluster-20096.36628,Cluster-20096.50002,Cluster-20096.21722,Cluster-20096.14337,Cluster-18413.1,Cluster-18413.0,Cluster-20096.73873,Cluster-20096.444,Cluster-20096.80089,Cluster-20096.75321,Cluster-20096.36512,Cluster-20096.101651,Cluster-20096.76829,Cluster-20096.78047,Cluster-20096.33174,Cluster-20096.77296,Cluster-20096.94176,Cluster-20096.18569,Cluster-20096.87127,Cluster-…
BP	GO:0055085	transmembrane transport	245|2107	1395|16447	0.13974	0.37685	245	Cluster-20096.36627,Cluster-20096.18826,Cluster-2382.0,Cluster-20096.50002,Cluster-20096.83989,Cluster-20096.92033,Cluster-20096.92032,Cluster-20096.37371,Cluster-20096.73752,Cluster-20096.74729,Cluster-20096.85225,Cluster-20096.76449,Cluster-20096.99798,Cluster-20096.22838,Cluster-20096.92429,Cluster-17520.1,Cluster-20096.99558,Cluster-20096.99557,Cluster-20096.74557,Cluster-17520.0,Cluster-2009…
BP	GO:0006091	generation of precursor metabolites and energy	24|2107	121|16447	0.17117	0.41723	24	Cluster-20096.83989,Cluster-20096.78481,Cluster-11083.0,Cluster-20096.40227,Cluster-20096.13210,Cluster-20096.55721,Cluster-20096.58807,Cluster-10202.1,Cluster-20096.72722,Cluster-20096.86450,Cluster-20096.19481,Cluster-20096.50528,Cluster-20096.67138,Cluster-20096.35810,Cluster-20096.33218,Cluster-20096.33193,Cluster-20096.10087,Cluster-20096.68953,Cluster-20096.31490,Cluster-20096.38067,Cluster…
BP	GO:0048856	anatomical structure development	7|2107	44|16447	0.30395	0.67098	7	Cluster-20096.69096,Cluster-20096.60559,Cluster-20096.85995,Cluster-20096.84782,Cluster-20096.51086,Cluster-23285.0,Cluster-20096.83511
BP	GO:0009058	biosynthetic process	456|2107	3091|16447	0.31053	0.67148	456	Cluster-20096.1395,Cluster-26743.1,Cluster-26743.3,Cluster-20096.92031,Cluster-20096.57943,Cluster-20096.92032,Cluster-20096.42491,Cluster-20096.30273,Cluster-20096.46743,Cluster-20096.12816,Cluster-20096.36085,Cluster-20096.19875,Cluster-20096.76238,Cluster-20096.76234,Cluster-20096.76233,Cluster-20096.49031,Cluster-20096.77991,Cluster-20096.77296,Cluster-20096.93853,Cluster-20096.97783,Cluster-…
BP	GO:0140014	mitotic nuclear division	2|2107	12|16447	0.39117	0.75028	2	Cluster-20096.41897,Cluster-24583.0
BP	GO:0071941	nitrogen cycle metabolic process	2|2107	8|16447	0.42652	0.77973	2	Cluster-20096.21239,Cluster-20096.33243
BP	GO:0022607	cellular component assembly	27|2107	178|16447	0.48039	0.84254	27	Cluster-20096.76469,Cluster-20096.85484,Cluster-20096.3369,Cluster-20096.24070,Cluster-20096.39376,Cluster-20096.23706,Cluster-20096.83291,Cluster-20096.14812,Cluster-20096.99604,Cluster-20096.31641,Cluster-20096.27667,Cluster-20096.27640,Cluster-20096.29029,Cluster-20096.76218,Cluster-20096.76470,Cluster-28455.1,Cluster-20096.39074,Cluster-23285.0,Cluster-20096.76826,Cluster-18635.0,Cluster-2009…
BP	GO:0019748	secondary metabolic process	1|2107	6|16447	0.49556	0.84254	1	Cluster-20096.91763
BP	GO:0044403	symbiont process	2|2107	10|16447	0.49633	0.84254	2	Cluster-20096.23069,Cluster-20096.89920
BP	GO:0006950	response to stress	55|2107	404|16447	0.49688	0.84254	55	Cluster-11976.0,Cluster-20096.68948,Cluster-20096.86059,Cluster-20096.11589,Cluster-20096.4431,Cluster-20096.14935,Cluster-20096.25525,Cluster-20096.9999,Cluster-20096.68947,Cluster-20096.96827,Cluster-20096.96825,Cluster-20096.84607,Cluster-20096.19251,Cluster-20096.57161,Cluster-17654.0,Cluster-20096.98044,Cluster-18413.1,Cluster-18413.0,Cluster-20096.16677,Cluster-20096.16676,Cluster-20096.166…
BP	GO:0007034	vacuolar transport	5|2107	43|16447	0.55861	0.89648	5	Cluster-20096.46488,Cluster-20096.65370,Cluster-20096.71429,Cluster-20096.47813,Cluster-20096.97635
BP	GO:0009056	catabolic process	56|2107	373|16447	0.59944	0.92773	56	Cluster-20096.83989,Cluster-20096.34465,Cluster-20096.70019,Cluster-20096.40227,Cluster-20096.13210,Cluster-11083.0,Cluster-20096.54603,Cluster-20096.58807,Cluster-20096.3202,Cluster-20096.35192,Cluster-20096.30351,Cluster-20096.88491,Cluster-20096.86896,Cluster-20096.23544,Cluster-20096.88138,Cluster-20096.65423,Cluster-20096.23706,Cluster-20096.64348,Cluster-20096.99257,Cluster-20096.19481,Clus…
BP	GO:0006605	protein targeting	4|2107	26|16447	0.63236	0.92773	4	Cluster-20096.79003,Cluster-20096.77180,Cluster-20096.77181,Cluster-20096.83243
BP	GO:0006412	translation	61|2107	509|16447	0.64584	0.92773	61	Cluster-20096.68829,Cluster-20096.10001,Cluster-20096.92112,Cluster-20096.33247,Cluster-8988.0,Cluster-20096.50002,Cluster-20096.76757,Cluster-20096.76503,Cluster-20096.78989,Cluster-20096.35193,Cluster-20096.64740,Cluster-20096.46509,Cluster-20096.83412,Cluster-20096.61693,Cluster-20096.48610,Cluster-20096.44640,Cluster-20096.18994,Cluster-20096.55261,Cluster-20096.90171,Cluster-20096.25650,Clus…
BP	GO:0051604	protein maturation	3|2107	22|16447	0.64999	0.92773	3	Cluster-20096.23710,Cluster-20096.4431,Cluster-20096.59046
BP	GO:0005975	carbohydrate metabolic process	134|2107	900|16447	0.65465	0.92773	134	Cluster-20096.60242,Cluster-20096.66356,Cluster-20096.62114,Cluster-20096.63055,Cluster-20096.50002,Cluster-2754.2,Cluster-20096.73753,Cluster-20096.54603,Cluster-20096.85225,Cluster-20096.52143,Cluster-28117.0,Cluster-20096.95429,Cluster-20096.10139,Cluster-20096.99558,Cluster-20096.19481,Cluster-20096.29354,Cluster-20096.51420,Cluster-20096.41945,Cluster-2754.4,Cluster-20096.29050,Cluster-22894…
BP	GO:0042254	ribosome biogenesis	17|2107	89|16447	0.65498	0.92773	17	Cluster-20096.40993,Cluster-20096.90405,Cluster-20096.32533,Cluster-20096.56752,Cluster-20096.52380,Cluster-20096.89621,Cluster-20096.27667,Cluster-20096.41257,Cluster-20096.41263,Cluster-20096.60179,Cluster-8453.1,Cluster-20096.50337,Cluster-20096.86815,Cluster-20096.79003,Cluster-20096.27658,Cluster-20096.50578,Cluster-20096.33181
BP	GO:0006790	sulfur compound metabolic process	20|2107	88|16447	0.66606	0.92773	20	Cluster-20096.27127,Cluster-20096.35559,Cluster-20096.34465,Cluster-20096.79021,Cluster-20096.19552,Cluster-20096.70019,Cluster-20096.33172,Cluster-20096.87452,Cluster-20096.29054,Cluster-20096.83291,Cluster-20096.13210,Cluster-20096.27658,Cluster-20096.90405,Cluster-20096.70022,Cluster-20096.43634,Cluster-20096.68855,Cluster-20096.72198,Cluster-20096.79841,Cluster-20096.50578,Cluster-20096.23706
BP	GO:0030198	extracellular matrix organization	1|2107	11|16447	0.75102	0.97633	1	Cluster-20096.99604
BP	GO:0040007	growth	1|2107	11|16447	0.75102	0.97633	1	Cluster-20096.99604
BP	GO:0022618	ribonucleoprotein complex assembly	2|2107	22|16447	0.7598	0.97689	2	Cluster-20096.18112,Cluster-20096.65409
BP	GO:0051186	cofactor metabolic process	40|2107	285|16447	0.79852	0.99841	40	Cluster-20096.83989,Cluster-20096.42722,Cluster-20096.22694,Cluster-20096.40227,Cluster-20096.13210,Cluster-20096.71619,Cluster-11083.0,Cluster-20096.84813,Cluster-20096.58807,Cluster-20096.69866,Cluster-20096.90405,Cluster-20096.86450,Cluster-20096.19481,Cluster-26575.0,Cluster-20096.83291,Cluster-20096.50528,Cluster-20096.44407,Cluster-20096.53736,Cluster-20096.85117,Cluster-20096.76148,Cluster…
BP	GO:0065003	protein-containing complex assembly	11|2107	112|16447	0.81957	0.99841	11	Cluster-20096.65409,Cluster-20096.76469,Cluster-20096.58953,Cluster-20096.23706,Cluster-20096.18112,Cluster-20096.76470,Cluster-20096.76218,Cluster-18030.0,Cluster-20096.39376,Cluster-20096.3369,Cluster-20096.76826
BP	GO:0006914	autophagy	1|2107	17|16447	0.86569	0.99841	1	Cluster-20096.64348
BP	GO:0061024	membrane organization	1|2107	8|16447	0.88979	0.99841	1	Cluster-20096.27667
BP	GO:0006629	lipid metabolic process	70|2107	557|16447	0.90044	0.99841	70	Cluster-20096.55185,Cluster-20096.84926,Cluster-20096.21284,Cluster-20096.80093,Cluster-20096.50002,Cluster-20096.73400,Cluster-20096.64643,Cluster-20096.85563,Cluster-20096.47613,Cluster-20096.70469,Cluster-20096.75325,Cluster-20096.65423,Cluster-20096.65424,Cluster-20096.82574,Cluster-20096.77173,Cluster-20096.92953,Cluster-20096.53192,Cluster-12654.2,Cluster-12654.3,Cluster-20096.42065,Cluster…
BP	GO:0007010	cytoskeleton organization	6|2107	75|16447	0.9065	0.99841	6	Cluster-20096.29609,Cluster-20096.14812,Cluster-20096.27492,Cluster-20096.24070,Cluster-20096.69495,Cluster-20096.29029
BP	GO:0006457	protein folding	7|2107	85|16447	0.96298	0.99841	7	Cluster-20096.62528,Cluster-20096.43268,Cluster-20096.76503,Cluster-20096.60707,Cluster-20096.21563,Cluster-20096.81779,Cluster-20096.83116
BP	GO:0000003	reproduction	2|2107	43|16447	0.97077	0.99841	2	Cluster-20096.80278,Cluster-20096.80267
BP	GO:0006464	cellular protein modification process	215|2107	2020|16447	0.99356	0.99841	215	Cluster-20096.62296,Cluster-20096.17865,Cluster-20096.80579,Cluster-20096.16025,Cluster-20096.77844,Cluster-20096.61641,Cluster-20096.92426,Cluster-20096.86402,Cluster-20096.63618,Cluster-29015.2,Cluster-20096.68400,Cluster-20096.59250,Cluster-20096.46743,Cluster-20096.54969,Cluster-20096.61703,Cluster-20096.81163,Cluster-20096.81161,Cluster-20096.45634,Cluster-20096.89093,Cluster-20096.54440,Clu…
CC	GO:0005856	cytoskeleton	21|2107	82|16447	0.00015266	0.017861	21	Cluster-20096.27347,Cluster-20096.17978,Cluster-20096.70655,Cluster-20096.81768,Cluster-20096.11590,Cluster-20096.14812,Cluster-20096.44087,Cluster-20096.96594,Cluster-20096.94289,Cluster-20096.48841,Cluster-20096.92692,Cluster-20096.24070,Cluster-27881.3,Cluster-27881.1,Cluster-20096.73768,Cluster-20096.60806,Cluster-20096.58422,Cluster-20096.70744,Cluster-20096.82562,Cluster-20096.29029,Cluster…
CC	GO:0009579	thylakoid	16|2107	58|16447	0.0016966	0.034084	16	Cluster-20096.59699,Cluster-20096.59393,Cluster-20096.59176,Cluster-20096.67138,Cluster-20096.34492,Cluster-20096.19890,Cluster-20096.59288,Cluster-20096.56400,Cluster-20096.53607,Cluster-20096.59554,Cluster-20096.55721,Cluster-20096.58904,Cluster-20096.59988,Cluster-20096.58687,Cluster-20096.60404,Cluster-20096.60757
CC	GO:0005623	cell	337|2107	2220|16447	0.0017935	0.034084	337	Cluster-20096.60242,Cluster-20096.81768,Cluster-20096.33227,Cluster-2754.4,Cluster-20096.35826,Cluster-20096.50002,Cluster-20096.94431,Cluster-2754.2,Cluster-20096.99705,Cluster-20096.22837,Cluster-20096.48841,Cluster-20096.67232,Cluster-20096.52380,Cluster-20096.90171,Cluster-26483.0,Cluster-20096.57222,Cluster-20096.60003,Cluster-20096.36627,Cluster-20096.99927,Cluster-20096.27668,Cluster-20096…
CC	GO:0009536	plastid	8|2107	24|16447	0.0020392	0.034084	8	Cluster-20096.87758,Cluster-20096.80401,Cluster-20096.74189,Cluster-20096.87757,Cluster-20096.56714,Cluster-20096.60748,Cluster-20096.56713,Cluster-20096.60404
CC	GO:0005886	plasma membrane	24|2107	66|16447	0.0068144	0.080711	24	Cluster-20096.11589,Cluster-20096.22971,Cluster-20096.92112,Cluster-20096.36627,Cluster-20096.33182,Cluster-2754.4,Cluster-20096.94551,Cluster-2754.2,Cluster-20096.55810,Cluster-20096.80352,Cluster-20096.76225,Cluster-20096.99558,Cluster-20096.27668,Cluster-20096.92137,Cluster-20096.31433,Cluster-20096.17214,Cluster-24551.0,Cluster-20096.21526,Cluster-20096.78011,Cluster-20096.64443,Cluster-20096…
CC	GO:0030312	external encapsulating structure	21|2107	92|16447	0.059404	0.24822	21	Cluster-20096.60242,Cluster-18970.0,Cluster-15097.0,Cluster-20096.61160,Cluster-20096.69293,Cluster-14186.0,Cluster-20096.90735,Cluster-20096.51681,Cluster-20096.41656,Cluster-20096.22837,Cluster-20096.93122,Cluster-20096.93123,Cluster-20096.47170,Cluster-20096.81824,Cluster-20594.1,Cluster-20096.81823,Cluster-20096.21563,Cluster-20096.81826,Cluster-20096.81827,Cluster-20096.85301,Cluster-20096.8…
CC	GO:0005634	nucleus	103|2107	718|16447	0.067894	0.26379	103	Cluster-26743.1,Cluster-26743.3,Cluster-20096.87408,Cluster-20096.52380,Cluster-20096.57222,Cluster-20096.99927,Cluster-20096.68243,Cluster-20096.95678,Cluster-20096.101872,Cluster-20096.12816,Cluster-20096.99928,Cluster-20096.50085,Cluster-20096.65999,Cluster-20096.51771,Cluster-20096.54739,Cluster-20096.38772,Cluster-20096.20743,Cluster-20096.58953,Cluster-20096.50337,Cluster-20096.33825,Cluste…
CC	GO:0005622	intracellular	277|2107	2034|16447	0.068418	0.26379	277	Cluster-20096.81768,Cluster-20096.33227,Cluster-21729.1,Cluster-20096.35826,Cluster-20096.50002,Cluster-20096.87408,Cluster-14729.0,Cluster-20096.48841,Cluster-20096.67232,Cluster-20096.65065,Cluster-20096.52380,Cluster-20096.90171,Cluster-20096.57222,Cluster-20096.60003,Cluster-20096.73204,Cluster-20096.99927,Cluster-20096.64348,Cluster-20096.51017,Cluster-20096.68243,Cluster-20096.42785,Cluster…
CC	GO:0032991	protein-containing complex	162|2107	1209|16447	0.13344	0.37173	162	Cluster-20096.81768,Cluster-2754.4,Cluster-20096.50002,Cluster-20096.22971,Cluster-2754.2,Cluster-20096.48841,Cluster-20096.67232,Cluster-20096.52143,Cluster-20096.36627,Cluster-20096.46509,Cluster-20096.64348,Cluster-20096.99558,Cluster-20096.95678,Cluster-20096.60404,Cluster-20096.92137,Cluster-20096.41897,Cluster-20096.70655,Cluster-20096.58953,Cluster-20096.33825,Cluster-20096.72617,Cluster-2…
CC	GO:0005618	cell wall	17|2107	88|16447	0.14172	0.37685	17	Cluster-20096.60242,Cluster-15097.0,Cluster-20096.61160,Cluster-20096.69293,Cluster-14186.0,Cluster-20096.51681,Cluster-20594.1,Cluster-20096.93122,Cluster-20096.93123,Cluster-20096.47170,Cluster-20096.81824,Cluster-20096.81823,Cluster-20096.21563,Cluster-20096.81826,Cluster-20096.81827,Cluster-20096.85301,Cluster-20096.85300
CC	GO:0005694	chromosome	18|2107	112|16447	0.15746	0.4005	18	Cluster-20096.41897,Cluster-20096.76469,Cluster-20096.94431,Cluster-20096.76470,Cluster-20096.58953,Cluster-21729.1,Cluster-20096.91366,Cluster-20096.80660,Cluster-20096.58837,Cluster-20096.64844,Cluster-20096.60806,Cluster-20096.35811,Cluster-20096.54809,Cluster-20096.13449,Cluster-20096.70744,Cluster-24583.0,Cluster-20096.3369,Cluster-21905.0
CC	GO:0043226	organelle	185|2107	1476|16447	0.17519	0.41831	185	Cluster-20096.81768,Cluster-26743.1,Cluster-26743.3,Cluster-20096.50002,Cluster-20096.94431,Cluster-20096.48841,Cluster-20096.52380,Cluster-20096.57222,Cluster-20096.88897,Cluster-20096.99927,Cluster-20096.64844,Cluster-20096.68243,Cluster-20096.95678,Cluster-20096.101872,Cluster-20096.12816,Cluster-20096.99928,Cluster-20096.60404,Cluster-20096.50085,Cluster-20096.65999,Cluster-20096.51771,Cluste…
CC	GO:0005635	nuclear envelope	3|2107	15|16447	0.24943	0.58367	3	Cluster-20096.72618,Cluster-20096.72617,Cluster-20096.11490
CC	GO:0005576	extracellular region	7|2107	31|16447	0.32158	0.67148	7	Cluster-20096.60242,Cluster-20096.82151,Cluster-20096.69293,Cluster-22597.0,Cluster-22597.2,Cluster-20096.84144,Cluster-20096.84145
CC	GO:0005815	microtubule organizing center	1|2107	4|16447	0.32713	0.67148	1	Cluster-20096.58422
CC	GO:0005777	peroxisome	3|2107	19|16447	0.34569	0.69734	3	Cluster-20096.65423,Cluster-20096.65424,Cluster-20096.42633
CC	GO:0005773	vacuole	3|2107	19|16447	0.36039	0.71212	3	Cluster-20096.37375,Cluster-20096.37372,Cluster-20096.37371
CC	GO:0031410	cytoplasmic vesicle	6|2107	41|16447	0.46118	0.83012	6	Cluster-20096.23724,Cluster-20096.94551,Cluster-20096.80352,Cluster-20096.97006,Cluster-20096.64443,Cluster-20096.31433
CC	GO:0000228	nuclear chromosome	4|2107	25|16447	0.55534	0.89648	4	Cluster-20096.58837,Cluster-20096.94431,Cluster-21905.0,Cluster-20096.91366
CC	GO:0005730	nucleolus	3|2107	24|16447	0.58019	0.91733	3	Cluster-20096.56752,Cluster-20096.60179,Cluster-20096.50337
CC	GO:0005615	extracellular space	2|2107	3|16447	0.6499	0.92773	2	Cluster-20096.84144,Cluster-20096.84145
CC	GO:0005794	Golgi apparatus	5|2107	50|16447	0.70712	0.96058	5	Cluster-20096.64443,Cluster-20096.44980,Cluster-20096.31433,Cluster-20096.94551,Cluster-20096.80352
CC	GO:0005654	nucleoplasm	8|2107	74|16447	0.84041	0.99841	8	Cluster-20096.43978,Cluster-20096.87615,Cluster-20096.95678,Cluster-20096.62689,Cluster-20096.101441,Cluster-20096.81236,Cluster-20096.11191,Cluster-20096.20242
CC	GO:0005737	cytoplasm	104|2107	888|16447	0.87466	0.99841	104	Cluster-20096.77991,Cluster-20096.50002,Cluster-20096.73204,Cluster-20096.46509,Cluster-20096.64348,Cluster-20096.41257,Cluster-20096.31641,Cluster-20096.73873,Cluster-20096.444,Cluster-20096.42633,Cluster-20096.82388,Cluster-20096.80401,Cluster-20096.60404,Cluster-20096.66907,Cluster-20096.52844,Cluster-20096.44980,Cluster-20096.56714,Cluster-20096.56713,Cluster-20096.27140,Cluster-20096.68829,C…
CC	GO:0005739	mitochondrion	4|2107	68|16447	0.93247	0.99841	4	Cluster-20096.56871,Cluster-20096.67922,Cluster-20096.67921,Cluster-20096.42276
CC	GO:0005783	endoplasmic reticulum	4|2107	82|16447	0.97757	0.99841	4	Cluster-20096.101426,Cluster-20096.59046,Cluster-16298.0,Cluster-28376.1
CC	GO:0005840	ribosome	22|2107	333|16447	0.99783	0.99841	22	Cluster-20096.68829,Cluster-8988.0,Cluster-20096.50002,Cluster-20096.76757,Cluster-20096.76503,Cluster-20096.46509,Cluster-20096.61693,Cluster-20096.88492,Cluster-20096.25650,Cluster-20096.86814,Cluster-20096.48610,Cluster-20096.62287,Cluster-20096.25410,Cluster-26119.0,Cluster-20096.66907,Cluster-5715.0,Cluster-20096.10001,Cluster-13930.0,Cluster-20096.44640,Cluster-20096.98513,Cluster-20096.529…
MF	GO:0016874	ligase activity	71|2107	274|16447	0.00087437	0.034084	71	Cluster-27413.0,Cluster-20096.75317,Cluster-20096.75316,Cluster-20096.33183,Cluster-20096.55261,Cluster-20096.46098,Cluster-20096.50002,Cluster-20096.32273,Cluster-20096.5380,Cluster-20096.20590,Cluster-20096.90255,Cluster-20096.53192,Cluster-20096.64740,Cluster-20096.90251,Cluster-20096.90250,Cluster-20096.53858,Cluster-20096.83410,Cluster-20096.33247,Cluster-20096.83412,Cluster-20096.42065,Clus…
MF	GO:0003723	RNA binding	94|2107	464|16447	0.0076282	0.080711	94	Cluster-20096.32157,Cluster-20096.50002,Cluster-20096.32159,Cluster-20096.20590,Cluster-20096.19413,Cluster-20096.46509,Cluster-20096.65123,Cluster-20096.54965,Cluster-20096.57643,Cluster-20096.71419,Cluster-20096.63215,Cluster-20096.63211,Cluster-20096.63213,Cluster-20096.94463,Cluster-20096.40384,Cluster-20096.66971,Cluster-20096.32614,Cluster-20096.68858,Cluster-20096.68856,Cluster-20096.37716…
MF	GO:0008092	cytoskeletal protein binding	27|2107	142|16447	0.022239	0.15421	27	Cluster-20096.11028,Cluster-20096.90897,Cluster-14729.0,Cluster-20096.64942,Cluster-20096.69495,Cluster-20096.29609,Cluster-20096.96778,Cluster-20096.96776,Cluster-20096.33105,Cluster-20096.96774,Cluster-20096.10356,Cluster-20096.96773,Cluster-20096.79932,Cluster-20096.22050,Cluster-20096.70744,Cluster-20096.71451,Cluster-20096.71453,Cluster-11396.0,Cluster-20096.97873,Cluster-20096.38970,Cluster…
MF	GO:0003677	DNA binding	257|2107	1426|16447	0.02348	0.15421	257	Cluster-20096.27667,Cluster-20096.70019,Cluster-20096.13233,Cluster-20096.1792,Cluster-20096.92031,Cluster-17424.0,Cluster-20096.92032,Cluster-20096.15031,Cluster-20096.85837,Cluster-20096.30229,Cluster-20096.85225,Cluster-20096.30273,Cluster-20096.57222,Cluster-20096.84526,Cluster-20096.36627,Cluster-20096.99927,Cluster-20096.68855,Cluster-20096.14582,Cluster-20096.85130,Cluster-20096.56387,Clus…
MF	GO:0016887	ATPase activity	95|2107	397|16447	0.02636	0.15421	95	Cluster-20096.36627,Cluster-20096.87408,Cluster-20096.9999,Cluster-20096.92589,Cluster-20096.33164,Cluster-20096.96547,Cluster-20096.30273,Cluster-20096.97381,Cluster-20096.83243,Cluster-20096.99558,Cluster-20096.62194,Cluster-20096.92138,Cluster-20096.11082,Cluster-30686.0,Cluster-20096.84488,Cluster-22894.0,Cluster-20096.40993,Cluster-20096.94463,Cluster-20096.39178,Cluster-20096.33174,Cluster-…
MF	GO:0019899	enzyme binding	14|2107	69|16447	0.038657	0.20442	14	Cluster-20096.70359,Cluster-20096.11700,Cluster-20096.31886,Cluster-20096.11699,Cluster-20096.98552,Cluster-12552.0,Cluster-20096.82834,Cluster-20096.2587,Cluster-20096.92403,Cluster-20096.13334,Cluster-20096.79157,Cluster-20096.99565,Cluster-20096.43059,Cluster-20096.33345
MF	GO:0004386	helicase activity	21|2107	111|16447	0.044475	0.21682	21	Cluster-20096.33174,Cluster-20096.33186,Cluster-20096.14935,Cluster-18413.1,Cluster-18413.0,Cluster-20096.82537,Cluster-20096.75321,Cluster-20096.25525,Cluster-20096.44831,Cluster-20096.94463,Cluster-20096.101651,Cluster-20096.14582,Cluster-20096.66971,Cluster-20096.32229,Cluster-12084.0,Cluster-20096.35877,Cluster-20096.69363,Cluster-20096.58996,Cluster-20096.66909,Cluster-20096.84902,Cluster-20…
MF	GO:0008233	peptidase activity	107|2107	679|16447	0.09146	0.30574	107	Cluster-20096.36627,Cluster-20096.92031,Cluster-20096.92032,Cluster-20096.57228,Cluster-20096.77991,Cluster-20096.84526,Cluster-20096.83301,Cluster-20096.83300,Cluster-20096.58702,Cluster-20096.83149,Cluster-20096.28752,Cluster-20096.26337,Cluster-20096.79374,Cluster-20096.30973,Cluster-20096.48509,Cluster-20096.10229,Cluster-20096.56488,Cluster-20096.82388,Cluster-20096.98102,Cluster-20096.66975…
MF	GO:0043167	ion binding	808|2107	5773|16447	0.12088	0.35069	808	Cluster-20096.62296,Cluster-20096.80579,Cluster-20096.15647,Cluster-26743.1,Cluster-26743.3,Cluster-20096.13030,Cluster-20096.92426,Cluster-20096.92589,Cluster-15245.0,Cluster-20096.55442,Cluster-20096.76948,Cluster-20096.30273,Cluster-29015.2,Cluster-20096.43513,Cluster-20096.59250,Cluster-23452.0,Cluster-20096.83301,Cluster-20096.1093,Cluster-20096.68241,Cluster-20096.12816,Cluster-20096.69477,…
MF	GO:0022857	transmembrane transporter activity	219|2107	1219|16447	0.15351	0.39913	219	Cluster-20096.88160,Cluster-20096.36627,Cluster-20096.62463,Cluster-20096.78481,Cluster-20096.92031,Cluster-20096.22971,Cluster-20096.12129,Cluster-20096.92032,Cluster-20096.22837,Cluster-20096.37371,Cluster-20096.41264,Cluster-20096.74729,Cluster-20096.85225,Cluster-20096.83965,Cluster-20096.99798,Cluster-27284.0,Cluster-20629.0,Cluster-20096.18826,Cluster-20096.99558,Cluster-20096.74557,Cluster…
MF	GO:0003700	DNA-binding transcription factor activity	94|2107	538|16447	0.16798	0.41723	94	Cluster-20096.56953,Cluster-20096.1395,Cluster-20096.36627,Cluster-20096.70019,Cluster-20096.57943,Cluster-20096.42491,Cluster-20096.85349,Cluster-20096.82490,Cluster-20096.83243,Cluster-20096.99557,Cluster-20096.56387,Cluster-20096.11082,Cluster-20096.19875,Cluster-20096.38772,Cluster-20096.20743,Cluster-20096.14026,Cluster-20096.82388,Cluster-20096.77991,Cluster-20096.38360,Cluster-20096.68855,…
MF	GO:0042393	histone binding	4|2107	13|16447	0.26213	0.60136	4	Cluster-20096.61442,Cluster-20096.61441,Cluster-20096.61600,Cluster-20096.52485
MF	GO:0016779	nucleotidyltransferase activity	39|2107	194|16447	0.27735	0.62404	39	Cluster-20096.85837,Cluster-20096.6441,Cluster-20096.20590,Cluster-20096.55721,Cluster-20096.27466,Cluster-20096.15031,Cluster-20096.66768,Cluster-20096.66766,Cluster-20096.66764,Cluster-20096.3828,Cluster-20096.85130,Cluster-20096.56516,Cluster-20096.57643,Cluster-20096.20700,Cluster-20096.444,Cluster-20096.27667,Cluster-20096.27668,Cluster-20096.27669,Cluster-20096.71518,Cluster-20096.14824,Clu…
MF	GO:0016810	hydrolase activity, acting on carbon-nitrogen (but not peptide) bonds	16|2107	45|16447	0.32358	0.67148	16	Cluster-20096.23544,Cluster-20096.65466,Cluster-20096.23405,Cluster-20096.99257,Cluster-20096.36630,Cluster-20096.35556,Cluster-20096.33189,Cluster-20096.1237,Cluster-20096.27662,Cluster-20096.27403,Cluster-20096.54932,Cluster-20096.43634,Cluster-20096.35192,Cluster-20096.80820,Cluster-20096.69683,Cluster-20096.83513
MF	GO:0016829	lyase activity	54|2107	300|16447	0.36519	0.71212	54	Cluster-20096.73817,Cluster-20096.36646,Cluster-20096.34465,Cluster-20096.92112,Cluster-20096.70019,Cluster-20096.45177,Cluster-20096.50002,Cluster-20096.65466,Cluster-20096.38067,Cluster-20096.85198,Cluster-20096.20578,Cluster-20096.73753,Cluster-20096.58807,Cluster-20096.31318,Cluster-20096.42722,Cluster-20096.1092,Cluster-20096.57629,Cluster-20096.57196,Cluster-20096.44407,Cluster-20096.53736,…
MF	GO:0016853	isomerase activity	38|2107	225|16447	0.41214	0.77775	38	Cluster-20096.61641,Cluster-20096.25446,Cluster-20096.21919,Cluster-20096.12340,Cluster-20096.42389,Cluster-20096.13210,Cluster-20096.83984,Cluster-20096.19413,Cluster-20096.76224,Cluster-20096.26656,Cluster-20096.85225,Cluster-20096.94496,Cluster-20096.33207,Cluster-20096.31318,Cluster-20096.62287,Cluster-20096.34879,Cluster-20096.42289,Cluster-20096.35811,Cluster-20096.57433,Cluster-20096.13680…
MF	GO:0008135	translation factor activity, RNA binding	11|2107	66|16447	0.42312	0.77973	11	Cluster-20096.33248,Cluster-20096.92112,Cluster-20096.40999,Cluster-20096.10001,Cluster-20096.50002,Cluster-20096.5093,Cluster-20096.5091,Cluster-20096.35193,Cluster-20096.4165,Cluster-20096.28371,Cluster-20096.78012
MF	GO:0008565	protein transporter activity	2|2107	16|16447	0.54685	0.89648	2	Cluster-21981.0,Cluster-20096.2766
MF	GO:0003729	mRNA binding	2|2107	14|16447	0.55934	0.89648	2	Cluster-20096.18112,Cluster-20096.65409
MF	GO:0016798	hydrolase activity, acting on glycosyl bonds	73|2107	532|16447	0.61826	0.92773	73	Cluster-20096.60242,Cluster-20096.34465,Cluster-20096.66356,Cluster-20096.70019,Cluster-20096.69293,Cluster-20096.62114,Cluster-20096.63055,Cluster-20096.54603,Cluster-20096.12581,Cluster-20096.92652,Cluster-20096.25412,Cluster-20096.88875,Cluster-29596.0,Cluster-20096.14717,Cluster-20096.85225,Cluster-20096.52143,Cluster-28117.0,Cluster-20096.77991,Cluster-20096.30351,Cluster-20096.21687,Cluster…
MF	GO:0008134	transcription factor binding	10|2107	40|16447	0.65971	0.92773	10	Cluster-20096.86309,Cluster-20096.89560,Cluster-20096.4431,Cluster-20096.14027,Cluster-20096.70022,Cluster-25677.0,Cluster-20096.58210,Cluster-20096.34024,Cluster-20096.30273,Cluster-20096.27658
MF	GO:0008168	methyltransferase activity	59|2107	388|16447	0.70343	0.96058	59	Cluster-20096.99117,Cluster-20096.49130,Cluster-20096.34465,Cluster-20096.22035,Cluster-20096.13210,Cluster-26084.1,Cluster-20096.72928,Cluster-20096.7196,Cluster-20096.75516,Cluster-20096.24943,Cluster-26575.0,Cluster-20096.24961,Cluster-20096.23293,Cluster-20096.33164,Cluster-20096.101178,Cluster-20096.41257,Cluster-22446.1,Cluster-20096.41318,Cluster-20096.68542,Cluster-20096.27667,Cluster-200…
MF	GO:0030234	enzyme regulator activity	29|2107	240|16447	0.71428	0.96058	29	Cluster-20096.87997,Cluster-20096.48372,Cluster-13032.0,Cluster-20096.21774,Cluster-20096.91686,Cluster-20096.91072,Cluster-20096.84019,Cluster-20096.71285,Cluster-20096.81823,Cluster-20096.81826,Cluster-20096.81827,Cluster-20096.81824,Cluster-20096.92957,Cluster-20096.33164,Cluster-20096.93122,Cluster-20096.93123,Cluster-20096.92153,Cluster-20096.62008,Cluster-20096.89560,Cluster-20096.76235,Clu…
MF	GO:0019843	rRNA binding	3|2107	26|16447	0.72289	0.96112	3	Cluster-20096.76757,Cluster-20096.10001,Cluster-20096.60754
MF	GO:0016491	oxidoreductase activity	245|2107	1811|16447	0.82604	0.99841	245	Cluster-20096.53500,Cluster-20096.53501,Cluster-20096.36627,Cluster-20096.49659,Cluster-20096.78481,Cluster-20096.58940,Cluster-20096.62469,Cluster-20096.9999,Cluster-20096.88898,Cluster-20096.58167,Cluster-20096.54601,Cluster-20096.63169,Cluster-20096.87601,Cluster-20096.85349,Cluster-20096.87604,Cluster-20096.87605,Cluster-20096.85222,Cluster-20096.68855,Cluster-20096.24869,Cluster-20096.99257,…
MF	GO:0016765	transferase activity, transferring alkyl or aryl (other than methyl) groups	8|2107	58|16447	0.87506	0.99841	8	Cluster-20096.90405,Cluster-20096.33172,Cluster-20096.35583,Cluster-20096.50002,Cluster-20096.78481,Cluster-20096.44281,Cluster-20096.27659,Cluster-20096.50578
MF	GO:0051082	unfolded protein binding	8|2107	72|16447	0.8896	0.99841	8	Cluster-20096.62528,Cluster-20096.23706,Cluster-20096.50002,Cluster-20096.43268,Cluster-20096.60707,Cluster-20096.21563,Cluster-20096.81779,Cluster-20096.83116
MF	GO:0016757	transferase activity, transferring glycosyl groups	69|2107	595|16447	0.88994	0.99841	69	Cluster-20096.55185,Cluster-20096.36233,Cluster-20096.77073,Cluster-20096.35033,Cluster-20096.35117,Cluster-20096.60242,Cluster-20096.69293,Cluster-20096.82066,Cluster-20096.76659,Cluster-20096.50002,Cluster-20096.34770,Cluster-20096.61452,Cluster-16304.0,Cluster-20096.761,Cluster-20096.70469,Cluster-20096.59970,Cluster-20096.85225,Cluster-20096.82574,Cluster-20096.99273,Cluster-13178.1,Cluster-2…
MF	GO:0016791	phosphatase activity	10|2107	81|16447	0.89321	0.99841	10	Cluster-20096.33186,Cluster-20096.47400,Cluster-29414.0,Cluster-20096.87968,Cluster-20096.1660,Cluster-20096.27662,Cluster-20096.68614,Cluster-20096.11388,Cluster-20096.85225,Cluster-20096.27659
MF	GO:0003924	GTPase activity	25|2107	285|16447	0.90775	0.99841	25	Cluster-20096.80742,Cluster-20096.34537,Cluster-7683.0,Cluster-20096.44831,Cluster-20096.27563,Cluster-20096.81900,Cluster-20096.58332,Cluster-20096.43880,Cluster-20096.43276,Cluster-20096.69216,Cluster-20096.53521,Cluster-20096.69693,Cluster-20096.14026,Cluster-20096.45938,Cluster-20096.71256,Cluster-20096.61427,Cluster-20096.74204,Cluster-20096.18886,Cluster-20096.68375,Cluster-20096.72629,Clus…
MF	GO:0005198	structural molecule activity	33|2107	371|16447	0.93181	0.99841	33	Cluster-20096.68829,Cluster-8988.0,Cluster-20096.50002,Cluster-20096.94551,Cluster-20096.76757,Cluster-20096.76503,Cluster-20096.80352,Cluster-20096.27403,Cluster-20096.88897,Cluster-20096.46509,Cluster-20096.61693,Cluster-20096.48610,Cluster-20096.32234,Cluster-20096.25650,Cluster-20096.86814,Cluster-20096.31433,Cluster-20096.62287,Cluster-20096.25410,Cluster-20096.72617,Cluster-20096.33862,Clus…
MF	GO:0016746	transferase activity, transferring acyl groups	44|2107	321|16447	0.93875	0.99841	44	Cluster-20096.78535,Cluster-20096.81389,Cluster-20096.22970,Cluster-20096.31532,Cluster-26743.1,Cluster-20096.36628,Cluster-26743.3,Cluster-20096.50002,Cluster-15778.0,Cluster-20096.73753,Cluster-20096.30273,Cluster-20096.77173,Cluster-20096.23706,Cluster-20096.50549,Cluster-20096.99257,Cluster-20096.61938,Cluster-20096.61856,Cluster-20096.37544,Cluster-20096.85117,Cluster-20096.27668,Cluster-200…
MF	GO:0004518	nuclease activity	65|2107	551|16447	0.9618	0.99841	65	Cluster-20096.33184,Cluster-4208.1,Cluster-20096.88138,Cluster-20096.80335,Cluster-20096.88137,Cluster-20096.78558,Cluster-20096.34652,Cluster-20955.1,Cluster-20096.33956,Cluster-20096.75022,Cluster-20096.85718,Cluster-20096.100731,Cluster-20096.30217,Cluster-20096.81252,Cluster-20096.84821,Cluster-16001.2,Cluster-20096.101435,Cluster-20096.8941,Cluster-18503.0,Cluster-20096.3908,Cluster-20096.39…
MF	GO:0016301	kinase activity	221|2107	1800|16447	0.97735	0.99841	221	Cluster-20096.62296,Cluster-20096.17865,Cluster-20096.80579,Cluster-20096.16025,Cluster-20096.2507,Cluster-20096.70019,Cluster-20096.92031,Cluster-20096.92032,Cluster-20096.92426,Cluster-20096.86402,Cluster-20096.83244,Cluster-20096.85225,Cluster-20096.30273,Cluster-29015.2,Cluster-20096.22838,Cluster-20096.83243,Cluster-20096.980,Cluster-20096.68855,Cluster-20096.59250,Cluster-20096.84485,Cluste…
MF	GO:0008289	lipid binding	9|2107	136|16447	0.98429	0.99841	9	Cluster-20096.100408,Cluster-20096.98166,Cluster-20096.77996,Cluster-20943.3,Cluster-20096.90763,Cluster-20096.31135,Cluster-20096.6406,Cluster-20096.52119,Cluster-20096.92187
MF	GO:0003735	structural constituent of ribosome	22|2107	339|16447	0.99841	0.99841	22	Cluster-20096.68829,Cluster-8988.0,Cluster-20096.50002,Cluster-20096.76757,Cluster-20096.76503,Cluster-20096.46509,Cluster-20096.61693,Cluster-20096.48610,Cluster-20096.25650,Cluster-20096.86814,Cluster-20096.88492,Cluster-20096.62287,Cluster-20096.25410,Cluster-26119.0,Cluster-20096.66907,Cluster-5715.0,Cluster-20096.10001,Cluster-13930.0,Cluster-20096.44640,Cluster-20096.98513,Cluster-20096.529…

## Sheet: GL_vs_WL.GOenrich_sign
GO enrichment analysis of the obtained DEGs -statistically significant
Category	ID	Description	GeneRatio	BgRatio	pvalue	padj	Count	geneID
CC	GO:0005856	cytoskeleton	21|2107	82|16447	0.00015266	0.017861	21	Cluster-20096.27347,Cluster-20096.17978,Cluster-20096.70655,Cluster-20096.81768,Cluster-20096.11590,Cluster-20096.14812,Cluster-20096.44087,Cluster-20096.96594,Cluster-20096.94289,Cluster-20096.48841,Cluster-20096.92692,Cluster-20096.24070,Cluster-27881.3,Cluster-27881.1,Cluster-20096.73768,Cluster-20096.60806,Cluster-20096.58422,Cluster-20096.70744,Cluster-20096.82562,Cluster-20096.29029,Cluster…
BP	GO:0015979	photosynthesis	18|2107	60|16447	0.00035273	0.020635	18	Cluster-20096.59699,Cluster-20096.51161,Cluster-20096.72722,Cluster-20096.59393,Cluster-20096.59176,Cluster-20096.67138,Cluster-20096.34492,Cluster-20096.19890,Cluster-20096.59288,Cluster-20096.56400,Cluster-20096.53607,Cluster-20096.59554,Cluster-20096.55721,Cluster-20096.58904,Cluster-20096.59988,Cluster-20096.58687,Cluster-20096.60404,Cluster-20096.60757
MF	GO:0016874	ligase activity	71|2107	274|16447	0.00087437	0.034084	71	Cluster-27413.0,Cluster-20096.75317,Cluster-20096.75316,Cluster-20096.33183,Cluster-20096.55261,Cluster-20096.46098,Cluster-20096.50002,Cluster-20096.32273,Cluster-20096.5380,Cluster-20096.20590,Cluster-20096.90255,Cluster-20096.53192,Cluster-20096.64740,Cluster-20096.90251,Cluster-20096.90250,Cluster-20096.53858,Cluster-20096.83410,Cluster-20096.33247,Cluster-20096.83412,Cluster-20096.42065,Clus…
BP	GO:0006810	transport	369|2107	2045|16447	0.0013273	0.034084	369	Cluster-20096.92031,Cluster-20096.92033,Cluster-20096.92032,Cluster-15245.0,Cluster-20096.76449,Cluster-20096.92429,Cluster-18287.1,Cluster-30686.0,Cluster-29407.1,Cluster-20096.76234,Cluster-20096.76233,Cluster-20096.72617,Cluster-20096.77991,Cluster-20096.72618,Cluster-20096.31254,Cluster-20096.52844,Cluster-20096.45455,Cluster-20096.44980,Cluster-20096.87125,Cluster-20096.91733,Cluster-20096.3…
CC	GO:0009579	thylakoid	16|2107	58|16447	0.0016966	0.034084	16	Cluster-20096.59699,Cluster-20096.59393,Cluster-20096.59176,Cluster-20096.67138,Cluster-20096.34492,Cluster-20096.19890,Cluster-20096.59288,Cluster-20096.56400,Cluster-20096.53607,Cluster-20096.59554,Cluster-20096.55721,Cluster-20096.58904,Cluster-20096.59988,Cluster-20096.58687,Cluster-20096.60404,Cluster-20096.60757
CC	GO:0005623	cell	337|2107	2220|16447	0.0017935	0.034084	337	Cluster-20096.60242,Cluster-20096.81768,Cluster-20096.33227,Cluster-2754.4,Cluster-20096.35826,Cluster-20096.50002,Cluster-20096.94431,Cluster-2754.2,Cluster-20096.99705,Cluster-20096.22837,Cluster-20096.48841,Cluster-20096.67232,Cluster-20096.52380,Cluster-20096.90171,Cluster-26483.0,Cluster-20096.57222,Cluster-20096.60003,Cluster-20096.36627,Cluster-20096.99927,Cluster-20096.27668,Cluster-20096…
CC	GO:0009536	plastid	8|2107	24|16447	0.0020392	0.034084	8	Cluster-20096.87758,Cluster-20096.80401,Cluster-20096.74189,Cluster-20096.87757,Cluster-20096.56714,Cluster-20096.60748,Cluster-20096.56713,Cluster-20096.60404

## Sheet: GL_vsWL_KEGGenrich
KEGG enrichment analysis of the obtained DEGs
Category	ID	Description	GeneRatio	BgRatio	pvalue	padj	Count	geneID
KEGG	ko02020	Two-component system	37|1958	129|17685	8.14704e-06	0.0018946	37	Cluster-20096.7195|Cluster-20096.83989|Cluster-20096.33182|Cluster-14567.0|Cluster-20096.50007|Cluster-20096.92031|Cluster-20096.92032|Cluster-20096.97287|Cluster-20096.63075|Cluster-20096.83244|Cluster-20096.59200|Cluster-20096.30273|Cluster-21082.3|Cluster-20096.100602|Cluster-20096.86453|Cluster-20096.99557|Cluster-20096.31641|Cluster-20096.41318|Cluster-20096.31532|Cluster-24551.0|Cluster-200…
KEGG	ko02010	ABC transporters	24|1958	65|17685	1.12439e-05	0.0018946	24	Cluster-20096.22971|Cluster-20096.86030|Cluster-20096.86032|Cluster-20096.76221|Cluster-20096.26656|Cluster-20096.84526|Cluster-20096.33214|Cluster-20096.62194|Cluster-20096.62197|Cluster-20096.92138|Cluster-20096.41319|Cluster-30686.0|Cluster-20096.23787|Cluster-20096.41320|Cluster-20096.86223|Cluster-22894.0|Cluster-20096.18998|Cluster-20096.63723|Cluster-20096.78012|Cluster-20096.24126|Cluster…
KEGG	ko00195	Photosynthesis	30|1958	138|17685	0.00277194	0.27567	30	Cluster-20096.61723|Cluster-20096.58968|Cluster-20096.58943|Cluster-20096.58964|Cluster-20096.44874|Cluster-20096.59288|Cluster-20096.68763|Cluster-20096.58904|Cluster-20096.58289|Cluster-20096.57100|Cluster-20096.59496|Cluster-20096.72722|Cluster-20096.28466|Cluster-20096.58987|Cluster-20096.59442|Cluster-20096.58895|Cluster-20096.67138|Cluster-20096.34492|Cluster-20096.59892|Cluster-20096.59486…
KEGG	ko00550	Peptidoglycan biosynthesis	9|1958	23|17685	0.00466452	0.27567	9	Cluster-27413.0|Cluster-20096.20842|Cluster-20096.78483|Cluster-20096.33246|Cluster-20096.88898|Cluster-20096.88899|Cluster-20096.100646|Cluster-20096.33219|Cluster-20096.83242
KEGG	ko03008	Ribosome biogenesis in eukaryotes	57|1958	326|17685	0.00483001	0.27567	57	Cluster-20096.44831|Cluster-20096.78460|Cluster-20096.37886|Cluster-20096.87509|Cluster-20096.74704|Cluster-20096.74703|Cluster-20096.28829|Cluster-20096.92403|Cluster-20096.52383|Cluster-20096.38421|Cluster-20096.30337|Cluster-20096.41906|Cluster-20096.63975|Cluster-20096.55162|Cluster-20096.30741|Cluster-20096.69994|Cluster-20096.59500|Cluster-20096.38904|Cluster-20096.16168|Cluster-20096.16166…
KEGG	ko05202	Transcriptional misregulation in cancer	25|1958	113|17685	0.00490807	0.27567	25	Cluster-20096.72831|Cluster-20096.94307|Cluster-20096.72841|Cluster-20096.67848|Cluster-20096.67849|Cluster-21729.1|Cluster-20096.87284|Cluster-20096.87280|Cluster-20096.87281|Cluster-20096.87283|Cluster-20096.13449|Cluster-20096.11200|Cluster-20096.91100|Cluster-20096.72836|Cluster-20096.72835|Cluster-20096.72834|Cluster-20096.3054|Cluster-20096.72832|Cluster-20096.12402|Cluster-20096.94678|Clus…
KEGG	ko00970	Aminoacyl-tRNA biosynthesis	47|1958	262|17685	0.00656878	0.31624	47	Cluster-20096.33158|Cluster-20096.46098|Cluster-20096.29120|Cluster-20096.83028|Cluster-20096.47630|Cluster-20096.83032|Cluster-20096.64740|Cluster-20096.83410|Cluster-20096.83412|Cluster-20096.82389|Cluster-20096.55146|Cluster-20096.52872|Cluster-20096.70852|Cluster-20096.8623|Cluster-20096.25650|Cluster-20096.444|Cluster-20096.27667|Cluster-20096.46138|Cluster-20096.32420|Cluster-23867.0|Cluste…
KEGG	ko00562	Inositol phosphate metabolism	38|1958	213|17685	0.0143689	0.561894	38	Cluster-20096.36024|Cluster-20096.67419|Cluster-20096.67418|Cluster-20096.82109|Cluster-20096.92393|Cluster-20096.28997|Cluster-20096.82516|Cluster-20096.82515|Cluster-20096.82514|Cluster-20096.63709|Cluster-20096.47613|Cluster-20096.76681|Cluster-20096.73400|Cluster-20096.73402|Cluster-20096.30729|Cluster-20096.51461|Cluster-20096.92388|Cluster-20096.82517|Cluster-20096.95229|Cluster-20096.73398…
KEGG	ko00640	Propanoate metabolism	21|1958	100|17685	0.0150061	0.561894	21	Cluster-20096.23711|Cluster-30195.2|Cluster-20096.40992|Cluster-20096.21605|Cluster-20096.25409|Cluster-20096.28269|Cluster-20096.28666|Cluster-20096.68351|Cluster-20096.36646|Cluster-20096.84566|Cluster-20096.91733|Cluster-20096.47799|Cluster-20096.88779|Cluster-20096.85222|Cluster-20096.73876|Cluster-20096.18083|Cluster-20096.33227|Cluster-20096.51566|Cluster-20096.90511|Cluster-20096.35809|Clu…
KEGG	ko04530	Tight junction	17|1958	77|17685	0.0184143	0.620562	17	Cluster-20096.85815|Cluster-20096.50170|Cluster-20096.88119|Cluster-20096.29638|Cluster-20096.78460|Cluster-20096.13630|Cluster-20096.88122|Cluster-20096.50163|Cluster-20096.85823|Cluster-20096.90236|Cluster-20096.29640|Cluster-20096.81140|Cluster-20096.78457|Cluster-20096.48650|Cluster-20096.90238|Cluster-20096.16172|Cluster-20096.29641
KEGG	ko04214	Apoptosis - fly	17|1958	79|17685	0.0223139	0.646706	17	Cluster-20096.94678|Cluster-20096.100112|Cluster-20096.32967|Cluster-20096.7512|Cluster-20096.91100|Cluster-20096.94307|Cluster-20096.63623|Cluster-20096.87284|Cluster-20096.97287|Cluster-20096.72629|Cluster-20096.87280|Cluster-20096.87281|Cluster-20096.12402|Cluster-20096.87283|Cluster-20096.33846|Cluster-20096.100105|Cluster-20096.11200
KEGG	ko01503	Cationic antimicrobial peptide (CAMP) resistance	6|1958	16|17685	0.0230281	0.646706	6	Cluster-20096.7195|Cluster-20096.33177|Cluster-20096.20586|Cluster-20096.83989|Cluster-20096.100765|Cluster-20096.37984
KEGG	ko04919	Thyroid hormone signaling pathway	26|1958	145|17685	0.0357983	0.897724	26	Cluster-20096.62689|Cluster-20096.72841|Cluster-20096.94494|Cluster-20096.67848|Cluster-20096.67849|Cluster-20096.10117|Cluster-20096.95678|Cluster-20096.89783|Cluster-20096.28963|Cluster-20096.28997|Cluster-20096.101441|Cluster-20096.32774|Cluster-20096.72836|Cluster-20096.72835|Cluster-20096.72834|Cluster-20096.3054|Cluster-20096.72832|Cluster-20096.72831|Cluster-20096.85563|Cluster-20096.85561…
KEGG	ko00730	Thiamine metabolism	12|1958	53|17685	0.0374334	0.897724	12	Cluster-20096.79021|Cluster-20096.74566|Cluster-20096.74576|Cluster-12654.2|Cluster-12654.3|Cluster-20096.74573|Cluster-20096.74578|Cluster-20096.11388|Cluster-20096.43634|Cluster-20096.42104|Cluster-20096.27621|Cluster-20096.19552
KEGG	ko04712	Circadian rhythm - plant	30|1958	176|17685	0.0426376	0.897724	30	Cluster-20096.63671|Cluster-20096.52463|Cluster-20096.78460|Cluster-20096.70364|Cluster-20096.82796|Cluster-20096.88720|Cluster-20096.89632|Cluster-20096.61572|Cluster-20096.55700|Cluster-20096.58103|Cluster-20096.87172|Cluster-20096.81481|Cluster-16622.0|Cluster-20096.82800|Cluster-20096.78775|Cluster-20096.41727|Cluster-20096.50163|Cluster-20096.50170|Cluster-20096.88714|Cluster-20096.63667|Clu…
KEGG	ko04973	Carbohydrate digestion and absorption	12|1958	55|17685	0.0459243	0.897724	12	Cluster-20096.53595|Cluster-20096.53594|Cluster-20096.53588|Cluster-20096.53589|Cluster-20096.87266|Cluster-20096.67015|Cluster-20096.96908|Cluster-20096.69658|Cluster-20096.75867|Cluster-20096.98621|Cluster-20096.82908|Cluster-20096.87267
KEGG	ko04070	Phosphatidylinositol signaling system	38|1958	235|17685	0.045985	0.897724	38	Cluster-20096.36024|Cluster-20096.67419|Cluster-20096.67418|Cluster-20096.82109|Cluster-20096.84485|Cluster-20096.82517|Cluster-20096.82516|Cluster-20096.82515|Cluster-20096.82514|Cluster-20096.47613|Cluster-20096.64580|Cluster-20096.76681|Cluster-20096.62710|Cluster-20096.73400|Cluster-20096.73402|Cluster-20096.30729|Cluster-20096.89451|Cluster-20096.36872|Cluster-20096.95229|Cluster-20096.73398…
KEGG	ko00591	Linoleic acid metabolism	10|1958	43|17685	0.0479497	0.897724	10	Cluster-20096.64366|Cluster-20096.70043|Cluster-20096.58940|Cluster-20096.60541|Cluster-20096.58167|Cluster-20096.61009|Cluster-20096.54601|Cluster-20096.45164|Cluster-20096.58177|Cluster-20096.60903
KEGG	ko05206	MicroRNAs in cancer	23|1958	130|17685	0.0513682	0.91111	23	Cluster-20096.13233|Cluster-20096.15948|Cluster-20096.94307|Cluster-8398.2|Cluster-20096.62848|Cluster-20096.94906|Cluster-20096.87284|Cluster-20096.87280|Cluster-20096.87281|Cluster-20096.15393|Cluster-20096.22556|Cluster-20096.94144|Cluster-20096.11200|Cluster-20096.88078|Cluster-20096.22768|Cluster-20096.87283|Cluster-20096.91100|Cluster-20096.12402|Cluster-20096.65100|Cluster-20096.94678|Clus…
KEGG	ko03018	RNA degradation	64|1958	435|17685	0.0572811	0.924665	64	Cluster-20096.53432|Cluster-20096.32331|Cluster-20096.79777|Cluster-20096.34049|Cluster-20096.96805|Cluster-20096.82537|Cluster-20096.47461|Cluster-20096.20590|Cluster-20096.38067|Cluster-20096.30850|Cluster-20096.68678|Cluster-20096.56355|Cluster-20096.95788|Cluster-20096.16863|Cluster-20096.51086|Cluster-20096.54965|Cluster-20096.93070|Cluster-20096.24264|Cluster-20096.29600|Cluster-20096.15086…
KEGG	ko00633	Nitrotoluene degradation	2|1958	2|17685	0.0576201	0.924665	2	Cluster-20096.27660|Cluster-20096.27664
KEGG	ko03430	Mismatch repair	20|1958	113|17685	0.0654829	1	20	Cluster-20096.68948|Cluster-20096.77296|Cluster-20096.94176|Cluster-20096.76951|Cluster-20096.76948|Cluster-20096.59554|Cluster-20096.50002|Cluster-20096.4431|Cluster-20096.67450|Cluster-20096.33179|Cluster-20096.98044|Cluster-20096.68947|Cluster-20096.84860|Cluster-20096.44274|Cluster-20096.39557|Cluster-20096.38531|Cluster-20096.77866|Cluster-28185.0|Cluster-20096.84862|Cluster-20096.57161
KEGG	ko00500	Starch and sucrose metabolism	88|1958	632|17685	0.0788068	1	88	Cluster-13032.0|Cluster-20096.91346|Cluster-27298.0|Cluster-20096.54603|Cluster-19303.0|Cluster-20096.53588|Cluster-20096.53589|Cluster-20096.58521|Cluster-20096.27000|Cluster-20096.27001|Cluster-20096.93122|Cluster-20096.93123|Cluster-23890.0|Cluster-20096.12052|Cluster-20096.82388|Cluster-20096.79556|Cluster-20096.61087|Cluster-20096.77991|Cluster-20096.87821|Cluster-18282.0|Cluster-20096.28625…
KEGG	ko01501	beta-Lactam resistance	5|1958	18|17685	0.0873362	1	5	Cluster-20096.33177|Cluster-20096.78483|Cluster-20096.33219|Cluster-20096.84526|Cluster-20096.20842
KEGG	ko02040	Flagellar assembly	2|1958	3|17685	0.0894187	1	2	Cluster-20096.27403|Cluster-20096.88897
KEGG	ko05143	African trypanosomiasis	4|1958	13|17685	0.0961282	1	4	Cluster-20096.97383|Cluster-20096.92296|Cluster-20096.92298|Cluster-20096.29038
KEGG	ko04068	FoxO signaling pathway	33|1958	216|17685	0.099899	1	33	Cluster-20096.74829|Cluster-20096.94307|Cluster-22836.0|Cluster-20096.85332|Cluster-20096.65240|Cluster-20096.65241|Cluster-20096.92938|Cluster-20096.87284|Cluster-20096.29621|Cluster-20096.87280|Cluster-20096.87281|Cluster-20096.87283|Cluster-20096.69021|Cluster-20096.11200|Cluster-20096.35509|Cluster-20096.28963|Cluster-20096.91100|Cluster-20096.72955|Cluster-12293.0|Cluster-20096.43297|Cluster…
KEGG	ko04139	Regulation of mitophagy - yeast	27|1958	172|17685	0.102913	1	27	Cluster-20096.36024|Cluster-20096.92250|Cluster-20096.47144|Cluster-20096.78460|Cluster-20096.72841|Cluster-20096.47613|Cluster-20096.100105|Cluster-20096.67848|Cluster-20096.67849|Cluster-20096.92938|Cluster-20096.57333|Cluster-20096.50163|Cluster-20096.50170|Cluster-20096.100112|Cluster-20096.72836|Cluster-20096.72835|Cluster-20096.69584|Cluster-20096.3054|Cluster-20096.72832|Cluster-20096.7283…
KEGG	ko03020	RNA polymerase	23|1958	143|17685	0.105077	1	23	Cluster-20096.62683|Cluster-20096.15445|Cluster-20096.31003|Cluster-20096.55721|Cluster-20096.71753|Cluster-20096.15031|Cluster-20096.85837|Cluster-20096.20553|Cluster-20096.85130|Cluster-20096.2899|Cluster-20096.14824|Cluster-20096.54739|Cluster-20096.14821|Cluster-20096.72872|Cluster-20096.90228|Cluster-20096.39251|Cluster-20096.57718|Cluster-20096.12299|Cluster-20096.58265|Cluster-20096.79003|…
KEGG	ko04920	Adipocytokine signaling pathway	18|1958	107|17685	0.106406	1	18	Cluster-20779.0|Cluster-20096.47627|Cluster-21903.0|Cluster-20096.16328|Cluster-20096.33243|Cluster-20096.44598|Cluster-20096.43475|Cluster-20096.35509|Cluster-20096.16325|Cluster-20096.33802|Cluster-20096.59575|Cluster-22836.0|Cluster-20096.66535|Cluster-20096.44420|Cluster-20096.65807|Cluster-15830.0|Cluster-20096.33232|Cluster-20096.59012
KEGG	ko04210	Apoptosis	16|1958	93|17685	0.108077	1	16	Cluster-20096.59707|Cluster-20096.28963|Cluster-20096.32967|Cluster-20096.94678|Cluster-20096.7512|Cluster-20096.91100|Cluster-20096.94307|Cluster-20096.63623|Cluster-20096.87284|Cluster-20096.97287|Cluster-20096.87280|Cluster-20096.87281|Cluster-20096.12402|Cluster-20096.87283|Cluster-20096.27563|Cluster-20096.11200
KEGG	ko04940	Type I diabetes mellitus	10|1958	53|17685	0.122522	1	10	Cluster-20096.43042|Cluster-20096.29600|Cluster-20096.38424|Cluster-20096.56561|Cluster-20096.56560|Cluster-20096.38067|Cluster-20096.77995|Cluster-20096.52711|Cluster-20096.56355|Cluster-20096.47239
KEGG	ko05111	Vibrio cholerae pathogenic cycle	2|1958	4|17685	0.12498	1	2	Cluster-20096.36512|Cluster-20096.25219
KEGG	ko02060	Phosphotransferase system (PTS)	2|1958	4|17685	0.12498	1	2	Cluster-20096.76757|Cluster-20629.0
KEGG	ko00600	Sphingolipid metabolism	23|1958	148|17685	0.132784	1	23	Cluster-26118.0|Cluster-20096.66356|Cluster-20096.51970|Cluster-20096.51972|Cluster-20096.72380|Cluster-20096.97909|Cluster-20096.52143|Cluster-20096.85054|Cluster-20096.38503|Cluster-20096.19134|Cluster-20096.86124|Cluster-20096.25588|Cluster-20096.7838|Cluster-20096.62718|Cluster-20096.10641|Cluster-20096.34268|Cluster-20096.10635|Cluster-20096.57972|Cluster-20096.47134|Cluster-20096.76902|Clus…
KEGG	ko00511	Other glycan degradation	22|1958	141|17685	0.135462	1	22	Cluster-26118.0|Cluster-25279.1|Cluster-20096.51970|Cluster-20096.51972|Cluster-20096.52143|Cluster-20096.86124|Cluster-20096.25588|Cluster-20096.89633|Cluster-20096.7838|Cluster-20096.85054|Cluster-20096.10641|Cluster-20096.51420|Cluster-20096.33218|Cluster-20096.10635|Cluster-20096.13430|Cluster-20096.76555|Cluster-20096.41384|Cluster-20096.71743|Cluster-20096.76902|Cluster-14526.0|Cluster-1452…
KEGG	ko00450	Selenocompound metabolism	13|1958	76|17685	0.141007	1	13	Cluster-20096.92143|Cluster-20096.51384|Cluster-20096.79841|Cluster-20096.33158|Cluster-20096.13210|Cluster-20096.83028|Cluster-20096.68241|Cluster-20096.49972|Cluster-20096.83032|Cluster-20096.68855|Cluster-20096.62990|Cluster-20096.17214|Cluster-13708.0
KEGG	ko01524	Platinum drug resistance	27|1958	182|17685	0.155646	1	27	Cluster-20096.85932|Cluster-20096.7512|Cluster-20096.98230|Cluster-20096.94307|Cluster-20096.15169|Cluster-20096.98044|Cluster-20096.87284|Cluster-20096.87280|Cluster-20096.87281|Cluster-20096.87283|Cluster-20096.11200|Cluster-20096.28963|Cluster-20096.91100|Cluster-20096.81831|Cluster-20096.12402|Cluster-20096.56308|Cluster-20096.94678|Cluster-20096.54974|Cluster-20096.94176|Cluster-20096.93698|…
KEGG	ko00620	Pyruvate metabolism	46|1958	331|17685	0.164537	1	46	Cluster-20096.26208|Cluster-20096.32075|Cluster-20096.101628|Cluster-20096.81389|Cluster-11083.0|Cluster-20096.30091|Cluster-20096.37998|Cluster-20096.73753|Cluster-20096.45089|Cluster-20096.64146|Cluster-20096.94496|Cluster-20096.23544|Cluster-20096.28272|Cluster-20096.46172|Cluster-20096.89758|Cluster-20096.33227|Cluster-20096.69978|Cluster-20096.64639|Cluster-20096.53067|Cluster-20096.31532|Cl…
KEGG	ko04212	Longevity regulating pathway - worm	34|1958	238|17685	0.167929	1	34	Cluster-16448.2|Cluster-16448.1|Cluster-20096.29802|Cluster-20096.71177|Cluster-20096.38067|Cluster-20096.58025|Cluster-20096.64805|Cluster-20096.55284|Cluster-20096.62155|Cluster-20096.95788|Cluster-20096.56355|Cluster-20096.99253|Cluster-20096.32967|Cluster-20096.29600|Cluster-20096.92938|Cluster-20096.31701|Cluster-20096.52711|Cluster-20096.47239|Cluster-20096.19198|Cluster-20096.43042|Cluster…
KEGG	ko00190	Oxidative phosphorylation	60|1958	444|17685	0.174297	1	60	Cluster-17424.0|Cluster-20096.53501|Cluster-20096.62784|Cluster-20096.78481|Cluster-20096.63335|Cluster-20096.53500|Cluster-20096.60616|Cluster-20096.74333|Cluster-20096.48530|Cluster-20096.41158|Cluster-20096.73950|Cluster-20096.72921|Cluster-20096.69757|Cluster-20096.85349|Cluster-20096.60754|Cluster-10202.1|Cluster-20096.83272|Cluster-20096.61693|Cluster-20096.77165|Cluster-20096.19139|Cluster…
KEGG	ko00830	Retinol metabolism	7|1958	37|17685	0.176154	1	7	Cluster-20096.70193|Cluster-20096.23582|Cluster-20096.18763|Cluster-20096.86198|Cluster-20096.59546|Cluster-20096.64037|Cluster-20096.6288
KEGG	ko04810	Regulation of actin cytoskeleton	21|1958	142|17685	0.19486	1	21	Cluster-20096.36024|Cluster-20096.87240|Cluster-20096.54023|Cluster-20096.82516|Cluster-20096.65133|Cluster-20096.87237|Cluster-20096.70905|Cluster-20096.87239|Cluster-20096.25131|Cluster-20096.82517|Cluster-20096.73398|Cluster-20096.82515|Cluster-20096.73400|Cluster-20096.3955|Cluster-14729.0|Cluster-20096.13283|Cluster-20096.69584|Cluster-20096.47613|Cluster-20096.82514|Cluster-20096.73402|Clus…
KEGG	ko00622	Xylene degradation	1|1958	1|17685	0.199646	1	1	Cluster-20096.12235
KEGG	ko00621	Dioxin degradation	1|1958	1|17685	0.199646	1	1	Cluster-20096.12235
KEGG	ko00592	alpha-Linolenic acid metabolism	22|1958	152|17685	0.212887	1	22	Cluster-20096.62114|Cluster-20096.60541|Cluster-20096.70156|Cluster-20096.58167|Cluster-20096.55723|Cluster-20096.54601|Cluster-20096.45164|Cluster-20096.65423|Cluster-20096.65424|Cluster-20096.50763|Cluster-20096.47523|Cluster-20096.101178|Cluster-20096.49503|Cluster-20096.24560|Cluster-12662.2|Cluster-20096.101180|Cluster-20096.60748|Cluster-20096.58177|Cluster-20096.56714|Cluster-20096.61009|C…
KEGG	ko00720	Carbon fixation pathways in prokaryotes	20|1958	138|17685	0.224787	1	20	Cluster-20096.36873|Cluster-20096.92112|Cluster-20096.60572|Cluster-20096.28269|Cluster-20096.50134|Cluster-20096.28666|Cluster-20096.74620|Cluster-20096.53067|Cluster-20096.63701|Cluster-20096.91733|Cluster-20096.18130|Cluster-20096.37998|Cluster-20096.31532|Cluster-20096.49684|Cluster-20096.71862|Cluster-20096.45089|Cluster-20096.94496|Cluster-20096.72802|Cluster-20096.33227|Cluster-20096.68072
KEGG	ko00905	Brassinosteroid biosynthesis	8|1958	48|17685	0.233703	1	8	Cluster-20096.17320|Cluster-20096.58956|Cluster-20096.87599|Cluster-20096.87601|Cluster-20096.87604|Cluster-20096.87605|Cluster-20096.6914|Cluster-20096.87597
KEGG	ko04915	Estrogen signaling pathway	10|1958	63|17685	0.236825	1	10	Cluster-20096.36872|Cluster-20096.62528|Cluster-20096.87813|Cluster-20096.41004|Cluster-20096.47379|Cluster-20096.53157|Cluster-20096.83116|Cluster-20096.81779|Cluster-20096.66504|Cluster-20096.60707
KEGG	ko04140	Regulation of autophagy	19|1958	132|17685	0.240057	1	19	Cluster-20096.67419|Cluster-20096.67418|Cluster-20096.76681|Cluster-20096.64348|Cluster-20096.36553|Cluster-20096.92938|Cluster-20096.50894|Cluster-20096.36552|Cluster-20096.33802|Cluster-20096.67422|Cluster-20096.44420|Cluster-20096.47144|Cluster-20096.62378|Cluster-20096.66535|Cluster-20096.34380|Cluster-20096.67206|Cluster-20096.65807|Cluster-20096.67205|Cluster-20096.40902
KEGG	ko00627	Aminobenzoate degradation	5|1958	27|17685	0.243682	1	5	Cluster-21082.3|Cluster-23971.0|Cluster-20096.30192|Cluster-20096.85222|Cluster-20096.25409
KEGG	ko00650	Butanoate metabolism	10|1958	64|17685	0.250001	1	10	Cluster-20096.23711|Cluster-20096.40992|Cluster-20096.25409|Cluster-20096.38424|Cluster-20096.28666|Cluster-20096.60572|Cluster-20096.35809|Cluster-20096.30967|Cluster-20096.85222|Cluster-20096.31532
KEGG	ko04721	Synaptic vesicle cycle	29|1958	212|17685	0.251586	1	29	Cluster-20096.63855|Cluster-3613.1|Cluster-20096.62784|Cluster-20096.94551|Cluster-20096.59933|Cluster-20096.93289|Cluster-20096.74333|Cluster-20096.19142|Cluster-20096.80352|Cluster-20096.69757|Cluster-20096.57129|Cluster-20096.79858|Cluster-20096.76809|Cluster-20096.37372|Cluster-20096.37371|Cluster-20096.31433|Cluster-20096.23288|Cluster-20096.36449|Cluster-20096.76559|Cluster-20096.76557|Clus…
KEGG	ko00626	Naphthalene degradation	4|1958	21|17685	0.266609	1	4	Cluster-20096.6288|Cluster-20096.86198|Cluster-20096.23582|Cluster-20096.59546
KEGG	ko00362	Benzoate degradation	4|1958	21|17685	0.266609	1	4	Cluster-20096.59706|Cluster-20096.28666|Cluster-20096.31532|Cluster-20096.12235
KEGG	ko04145	Phagosome	45|1958	343|17685	0.269294	1	45	Cluster-20096.67419|Cluster-20096.67418|Cluster-20096.62784|Cluster-20096.82517|Cluster-20096.17720|Cluster-20096.82515|Cluster-20096.82514|Cluster-20096.84919|Cluster-20096.74333|Cluster-20096.35210|Cluster-20096.27563|Cluster-20096.69757|Cluster-20096.59378|Cluster-20096.59707|Cluster-20096.76681|Cluster-20096.49923|Cluster-20096.37372|Cluster-20096.76809|Cluster-20096.73400|Cluster-20096.37371…
KEGG	ko05410	Hypertrophic cardiomyopathy (HCM)	7|1958	43|17685	0.27138	1	7	Cluster-20096.59575|Cluster-20096.35509|Cluster-20096.33802|Cluster-22836.0|Cluster-20096.66535|Cluster-20096.44420|Cluster-20096.65807
KEGG	ko03013	RNA transport	74|1958	581|17685	0.278661	1	74	Cluster-20096.32154|Cluster-20096.7239|Cluster-20096.32156|Cluster-20096.32157|Cluster-20096.66160|Cluster-20096.90083|Cluster-20096.84489|Cluster-20096.625|Cluster-20096.32159|Cluster-20096.92403|Cluster-20096.54767|Cluster-20096.68865|Cluster-20096.81450|Cluster-20096.61816|Cluster-20096.84903|Cluster-20096.77691|Cluster-20096.4764|Cluster-20096.79394|Cluster-20096.55792|Cluster-20096.90082|Clu…
KEGG	ko00473	D-Alanine metabolism	1|1958	2|17685	0.283987	1	1	Cluster-27413.0
KEGG	ko02030	Bacterial chemotaxis	1|1958	2|17685	0.283987	1	1	Cluster-20096.31641
KEGG	ko04913	Ovarian steroidogenesis	2|1958	8|17685	0.284766	1	2	Cluster-20096.64037|Cluster-20096.18763
KEGG	ko03070	Bacterial secretion system	5|1958	29|17685	0.28542	1	5	Cluster-20096.33177|Cluster-20096.522|Cluster-20096.34100|Cluster-20096.52495|Cluster-20096.52496
KEGG	ko01220	Degradation of aromatic compounds	6|1958	37|17685	0.297517	1	6	Cluster-20096.23582|Cluster-20096.86198|Cluster-20096.59546|Cluster-20096.83014|Cluster-20096.6288|Cluster-20096.12235
KEGG	ko05215	Prostate cancer	15|1958	108|17685	0.314492	1	15	Cluster-20096.89783|Cluster-20096.28963|Cluster-20096.38402|Cluster-20096.87813|Cluster-20096.41004|Cluster-20096.47379|Cluster-20096.53157|Cluster-20096.66504|Cluster-20096.88078|Cluster-20096.59531|Cluster-20096.44297|Cluster-20096.62528|Cluster-20096.81779|Cluster-20096.83116|Cluster-20096.60707
KEGG	ko04621	NOD-like receptor signaling pathway	9|1958	61|17685	0.315975	1	9	Cluster-20096.62528|Cluster-20096.87813|Cluster-20096.41004|Cluster-20096.47379|Cluster-20096.53157|Cluster-20096.83116|Cluster-20096.81779|Cluster-20096.66504|Cluster-20096.60707
KEGG	ko00250	Alanine, aspartate and glutamate metabolism	25|1958	189|17685	0.323139	1	25	Cluster-20096.101761|Cluster-20096.59200|Cluster-20096.31318|Cluster-20096.19051|Cluster-20096.25731|Cluster-20096.28937|Cluster-20096.48566|Cluster-20096.61591|Cluster-20096.33230|Cluster-20096.36162|Cluster-14567.0|Cluster-20096.14027|Cluster-20096.6800|Cluster-17051.0|Cluster-20096.86557|Cluster-20096.33619|Cluster-20096.90227|Cluster-20096.38424|Cluster-20096.65690|Cluster-20351.0|Cluster-200…
KEGG	ko00944	Flavone and flavonol biosynthesis	3|1958	16|17685	0.323633	1	3	Cluster-26710.0|Cluster-20096.62367|Cluster-20096.25412
KEGG	ko04922	Glucagon signaling pathway	23|1958	173|17685	0.324388	1	23	Cluster-20096.35509|Cluster-20096.91207|Cluster-11083.0|Cluster-22836.0|Cluster-20096.65807|Cluster-20096.99253|Cluster-20096.85332|Cluster-20096.31701|Cluster-23890.0|Cluster-20096.58212|Cluster-20096.29908|Cluster-20096.44420|Cluster-20096.36872|Cluster-20096.10087|Cluster-20096.82388|Cluster-20096.33802|Cluster-20096.77991|Cluster-20096.28272|Cluster-20096.31490|Cluster-20096.59575|Cluster-200…
KEGG	ko00966	Glucosinolate biosynthesis	2|1958	9|17685	0.325533	1	2	Cluster-20096.102849|Cluster-16304.0
KEGG	ko00910	Nitrogen metabolism	19|1958	143|17685	0.346258	1	19	Cluster-20096.6800|Cluster-20096.52675|Cluster-20096.31318|Cluster-14567.0|Cluster-26575.0|Cluster-20096.14027|Cluster-30459.0|Cluster-20096.84094|Cluster-20096.85199|Cluster-20096.49668|Cluster-20096.91819|Cluster-20096.30142|Cluster-20096.27592|Cluster-20096.33619|Cluster-20096.48566|Cluster-20096.59200|Cluster-20096.61591|Cluster-20096.57492|Cluster-20096.36162
KEGG	ko04623	Cytosolic DNA-sensing pathway	12|1958	87|17685	0.34918	1	12	Cluster-20096.14824|Cluster-20096.54739|Cluster-20096.14821|Cluster-20096.57718|Cluster-20096.85130|Cluster-20096.72872|Cluster-20096.90228|Cluster-20096.39251|Cluster-20096.71753|Cluster-20096.85837|Cluster-20096.20553|Cluster-20096.34565
KEGG	ko04115	p53 signaling pathway	22|1958	168|17685	0.352952	1	22	Cluster-20096.15337|Cluster-20096.88720|Cluster-20096.61572|Cluster-20096.94307|Cluster-20096.87284|Cluster-20096.51118|Cluster-20096.87280|Cluster-20096.87281|Cluster-20096.87283|Cluster-20096.11200|Cluster-20096.88714|Cluster-20096.42953|Cluster-20096.91100|Cluster-20096.94722|Cluster-20096.88719|Cluster-20096.12402|Cluster-20096.84905|Cluster-20096.94678|Cluster-20096.7512|Cluster-20096.97287|…
KEGG	ko01053	Biosynthesis of siderophore group nonribosomal peptides	3|1958	17|17685	0.353779	1	3	Cluster-20096.33241|Cluster-20096.13317|Cluster-20096.27657
KEGG	ko01502	Vancomycin resistance	1|1958	3|17685	0.359442	1	1	Cluster-27413.0
KEGG	ko04112	Cell cycle - Caulobacter	12|1958	88|17685	0.362314	1	12	Cluster-20096.29327|Cluster-20096.67137|Cluster-20096.62155|Cluster-20096.63039|Cluster-20096.33239|Cluster-20096.71177|Cluster-20096.58025|Cluster-20096.33238|Cluster-20096.32759|Cluster-20096.67320|Cluster-20096.55284|Cluster-20096.48436
KEGG	ko04630	Jak-STAT signaling pathway	2|1958	10|17685	0.365652	1	2	Cluster-20096.49377|Cluster-20096.88539
KEGG	ko05100	Bacterial invasion of epithelial cells	10|1958	73|17685	0.377049	1	10	Cluster-20096.76559|Cluster-3613.1|Cluster-20096.94551|Cluster-20096.30674|Cluster-20096.93289|Cluster-20096.19142|Cluster-20096.97749|Cluster-20096.76557|Cluster-20096.31433|Cluster-20096.80352
KEGG	ko05416	Viral myocarditis	9|1958	65|17685	0.377413	1	9	Cluster-20096.32154|Cluster-20096.32156|Cluster-20096.32157|Cluster-20096.32160|Cluster-20096.68865|Cluster-20096.32159|Cluster-20096.97287|Cluster-20096.68858|Cluster-20096.68856
KEGG	ko00230	Purine metabolism	84|1958	685|17685	0.379454	1	84	Cluster-20096.28492|Cluster-20096.27052|Cluster-20096.17003|Cluster-20096.32331|Cluster-20096.38190|Cluster-20096.15445|Cluster-11083.0|Cluster-20096.42389|Cluster-20096.28805|Cluster-20096.31003|Cluster-20096.61627|Cluster-20096.71753|Cluster-20096.15031|Cluster-20096.11388|Cluster-20096.67450|Cluster-20096.20553|Cluster-20096.53775|Cluster-20096.68684|Cluster-20096.85721|Cluster-20096.27680|Clu…
KEGG	ko04931	Insulin resistance	23|1958	179|17685	0.379569	1	23	Cluster-20096.50106|Cluster-20096.35509|Cluster-20096.91207|Cluster-22836.0|Cluster-20096.33062|Cluster-23890.0|Cluster-20096.58212|Cluster-20096.44420|Cluster-20096.19198|Cluster-20096.89783|Cluster-20096.28963|Cluster-20096.82388|Cluster-20096.33802|Cluster-20096.77991|Cluster-20096.44802|Cluster-20096.65807|Cluster-20096.38402|Cluster-20096.59575|Cluster-20096.61283|Cluster-20096.53061|Cluster…
KEGG	ko04977	Vitamin digestion and absorption	3|1958	18|17685	0.383746	1	3	Cluster-20096.89149|Cluster-20096.39210|Cluster-20096.39211
KEGG	ko04668	TNF signaling pathway	3|1958	18|17685	0.383746	1	3	Cluster-20096.100112|Cluster-20096.100105|Cluster-20096.33846
KEGG	ko00740	Riboflavin metabolism	2|1958	11|17685	0.404808	1	2	Cluster-24613.0|Cluster-20096.50032
KEGG	ko05168	Herpes simplex infection	27|1958	217|17685	0.42408	1	27	Cluster-20096.59531|Cluster-20096.78460|Cluster-20096.74829|Cluster-20096.97287|Cluster-20096.61397|Cluster-13672.1|Cluster-20096.62683|Cluster-20096.65240|Cluster-20096.65241|Cluster-20096.94127|Cluster-20096.29621|Cluster-20096.69021|Cluster-20096.50163|Cluster-20096.50170|Cluster-20096.25827|Cluster-20096.43297|Cluster-20096.78457|Cluster-20096.56140|Cluster-20096.27691|Cluster-20096.59694|Clu…
KEGG	ko00981	Insect hormone biosynthesis	1|1958	4|17685	0.426948	1	1	Cluster-20096.66220
KEGG	ko00790	Folate biosynthesis	8|1958	60|17685	0.427179	1	8	Cluster-21082.3|Cluster-20096.60062|Cluster-20096.96432|Cluster-20096.19851|Cluster-20096.31393|Cluster-20096.69868|Cluster-20096.38120|Cluster-20096.30192
KEGG	ko00860	Porphyrin and chlorophyll metabolism	19|1958	151|17685	0.429042	1	19	Cluster-20096.83077|Cluster-20096.25412|Cluster-20096.84813|Cluster-20096.39482|Cluster-20096.55119|Cluster-20096.60015|Cluster-20096.76235|Cluster-20096.61463|Cluster-20096.61462|Cluster-20096.60419|Cluster-20096.53756|Cluster-20096.84807|Cluster-20096.53736|Cluster-20096.23071|Cluster-20096.20578|Cluster-20096.45177|Cluster-20096.48784|Cluster-20096.60021|Cluster-20096.60913
KEGG	ko00630	Glyoxylate and dicarboxylate metabolism	33|1958	268|17685	0.43195	1	33	Cluster-20096.52675|Cluster-20096.63670|Cluster-20096.92112|Cluster-22983.0|Cluster-20096.26048|Cluster-20096.73753|Cluster-20096.59200|Cluster-20096.72802|Cluster-20096.65735|Cluster-20096.59540|Cluster-20096.68072|Cluster-20096.31532|Cluster-20096.56605|Cluster-20096.36873|Cluster-14567.0|Cluster-20096.14027|Cluster-12293.0|Cluster-20096.63701|Cluster-20096.76216|Cluster-20096.32736|Cluster-200…
KEGG	ko04710	Circadian rhythm	11|1958	85|17685	0.43215	1	11	Cluster-20096.59575|Cluster-20096.35509|Cluster-20096.61397|Cluster-20096.33802|Cluster-20096.67017|Cluster-22836.0|Cluster-20096.66535|Cluster-20096.44420|Cluster-20096.65807|Cluster-20096.58355|Cluster-15656.2
KEGG	ko04923	Regulation of lipolysis in adipocytes	4|1958	28|17685	0.439989	1	4	Cluster-20096.19849|Cluster-20096.87011|Cluster-20096.102860|Cluster-20096.19556
KEGG	ko04742	Taste transduction	2|1958	12|17685	0.442758	1	2	Cluster-20096.69658|Cluster-20096.98621
KEGG	ko04961	Endocrine and other factor-regulated calcium reabsorption	13|1958	103|17685	0.450922	1	13	Cluster-20096.79858|Cluster-20096.76559|Cluster-20096.46145|Cluster-3613.1|Cluster-20096.79860|Cluster-20096.30674|Cluster-20096.93289|Cluster-20096.19142|Cluster-20096.80352|Cluster-20096.94551|Cluster-20096.76557|Cluster-20096.31433|Cluster-20096.97749
KEGG	ko00531	Glycosaminoglycan degradation	6|1958	45|17685	0.452951	1	6	Cluster-20096.14362|Cluster-20096.25412|Cluster-20096.89633|Cluster-22318.0|Cluster-4468.3|Cluster-20096.25977
KEGG	ko04340	Hedgehog signaling pathway	11|1958	87|17685	0.459991	1	11	Cluster-20096.48190|Cluster-20096.19583|Cluster-20096.89783|Cluster-20096.38402|Cluster-20096.87357|Cluster-20096.67017|Cluster-20096.7967|Cluster-20096.87359|Cluster-20096.2014|Cluster-20096.44297|Cluster-20096.58355
KEGG	ko03015	mRNA surveillance pathway	46|1958	381|17685	0.46	1	46	Cluster-20096.22938|Cluster-20096.55938|Cluster-20096.82126|Cluster-20096.1660|Cluster-20096.3162|Cluster-20096.3163|Cluster-20096.92712|Cluster-20096.15370|Cluster-20096.88182|Cluster-20096.88119|Cluster-20096.77691|Cluster-20096.84902|Cluster-20096.43175|Cluster-20096.56516|Cluster-20096.58139|Cluster-20096.57643|Cluster-20096.2167|Cluster-20096.81140|Cluster-20096.81086|Cluster-20096.98264|Clu…
KEGG	ko03450	Non-homologous end-joining	8|1958	62|17685	0.460221	1	8	Cluster-19944.0|Cluster-20096.19202|Cluster-20096.76979|Cluster-20096.86085|Cluster-20096.60605|Cluster-20096.58|Cluster-20096.78167|Cluster-20096.78168
KEGG	ko00380	Tryptophan metabolism	16|1958	129|17685	0.462046	1	16	Cluster-20096.27126|Cluster-20096.32075|Cluster-20096.64037|Cluster-20096.18763|Cluster-20096.57635|Cluster-20096.18758|Cluster-20096.28666|Cluster-12293.0|Cluster-20096.41125|Cluster-16304.0|Cluster-20096.71688|Cluster-20096.88160|Cluster-20096.29047|Cluster-20096.64492|Cluster-20096.64146|Cluster-20096.31532
KEGG	ko00052	Galactose metabolism	28|1958	230|17685	0.464073	1	28	Cluster-26118.0|Cluster-20096.66356|Cluster-20096.41376|Cluster-20096.42389|Cluster-20096.85699|Cluster-20096.76678|Cluster-20096.52143|Cluster-20096.19134|Cluster-20096.19481|Cluster-20096.50528|Cluster-20096.54787|Cluster-20096.54786|Cluster-20096.34268|Cluster-20096.89363|Cluster-20096.56847|Cluster-20096.82908|Cluster-20096.54788|Cluster-20096.76679|Cluster-20096.21397|Cluster-20096.85721|Clu…
KEGG	ko04142	Lysosome	34|1958	283|17685	0.483425	1	34	Cluster-20096.76676|Cluster-3613.1|Cluster-20096.62784|Cluster-20096.74828|Cluster-20096.94551|Cluster-20096.59933|Cluster-22318.0|Cluster-4468.3|Cluster-20096.97749|Cluster-20096.25977|Cluster-20096.69757|Cluster-20096.39773|Cluster-20096.79196|Cluster-20096.59707|Cluster-20096.14362|Cluster-20096.89633|Cluster-20096.74818|Cluster-20096.24196|Cluster-20096.34349|Cluster-20096.31433|Cluster-20096…
KEGG	ko04960	Aldosterone-regulated sodium reabsorption	1|1958	5|17685	0.487342	1	1	Cluster-20096.28963
KEGG	ko00791	Atrazine degradation	1|1958	5|17685	0.487342	1	1	Cluster-20096.21239
KEGG	ko02024	Quorum sensing	26|1958	216|17685	0.489106	1	26	Cluster-20096.21415|Cluster-20096.28997|Cluster-20096.34100|Cluster-20096.71289|Cluster-20096.85226|Cluster-20096.84526|Cluster-20096.43475|Cluster-20096.59012|Cluster-20096.42517|Cluster-20096.33232|Cluster-20096.16328|Cluster-20096.89560|Cluster-20096.16325|Cluster-20096.52496|Cluster-20096.52495|Cluster-20096.18998|Cluster-20096.32774|Cluster-20096.47627|Cluster-20779.0|Cluster-20096.33249|Clu…
KEGG	ko03040	Spliceosome	48|1958	403|17685	0.493532	1	48	Cluster-20096.100476|Cluster-20096.62306|Cluster-20096.90082|Cluster-20096.90083|Cluster-20096.99132|Cluster-19635.0|Cluster-20096.20066|Cluster-20096.54767|Cluster-20096.85187|Cluster-20096.85195|Cluster-20096.23926|Cluster-20096.83001|Cluster-20096.57887|Cluster-20096.70863|Cluster-20096.38097|Cluster-20096.67901|Cluster-20096.55792|Cluster-20096.82903|Cluster-20096.71419|Cluster-20096.98264|Cl…
KEGG	ko00071	Fatty acid degradation	24|1958	200|17685	0.497654	1	24	Cluster-20096.32075|Cluster-20096.86198|Cluster-20096.83984|Cluster-20096.70156|Cluster-20096.6288|Cluster-20096.65423|Cluster-20096.65424|Cluster-20096.64146|Cluster-20096.50763|Cluster-20096.43475|Cluster-20096.59012|Cluster-20096.59546|Cluster-20096.31532|Cluster-20096.33232|Cluster-20096.16328|Cluster-20096.23582|Cluster-20096.59706|Cluster-20096.16325|Cluster-20096.47627|Cluster-20779.0|Clus…
KEGG	ko00140	Steroid hormone biosynthesis	4|1958	31|17685	0.511443	1	4	Cluster-20096.64037|Cluster-20096.18763|Cluster-30225.0|Cluster-14165.0
KEGG	ko04910	Insulin signaling pathway	26|1958	219|17685	0.515529	1	26	Cluster-20096.35509|Cluster-20096.91207|Cluster-22836.0|Cluster-20096.47947|Cluster-23890.0|Cluster-20096.58212|Cluster-20096.44420|Cluster-20096.37137|Cluster-20096.82908|Cluster-20096.19198|Cluster-20096.36872|Cluster-20096.89783|Cluster-20096.28963|Cluster-20096.63441|Cluster-20096.82388|Cluster-20096.33802|Cluster-20096.77991|Cluster-20096.63440|Cluster-20096.65807|Cluster-20096.52844|Cluster…
KEGG	ko05134	Legionellosis	25|1958	211|17685	0.520204	1	25	Cluster-20096.40346|Cluster-20096.38067|Cluster-20096.97287|Cluster-20096.56561|Cluster-20096.64663|Cluster-20096.56355|Cluster-20096.45149|Cluster-20096.29600|Cluster-20096.52711|Cluster-20096.29048|Cluster-20096.47239|Cluster-20096.43042|Cluster-20096.39033|Cluster-20096.77995|Cluster-20096.58768|Cluster-20096.64906|Cluster-20096.74204|Cluster-20096.30113|Cluster-20096.68375|Cluster-20096.56560…
KEGG	ko00310	Lysine degradation	17|1958	143|17685	0.523563	1	17	Cluster-20096.99117|Cluster-20096.32075|Cluster-20096.31532|Cluster-20096.12204|Cluster-20096.22625|Cluster-20096.28666|Cluster-20674.0|Cluster-20096.41125|Cluster-20096.71688|Cluster-20096.21756|Cluster-20096.21757|Cluster-20096.75516|Cluster-20096.13815|Cluster-20096.94397|Cluster-20096.64146|Cluster-20096.79423|Cluster-20096.29047
KEGG	ko05160	Hepatitis C	8|1958	66|17685	0.524938	1	8	Cluster-20096.89783|Cluster-20096.28963|Cluster-20096.88539|Cluster-20096.25827|Cluster-20096.38402|Cluster-20096.10169|Cluster-20096.44297|Cluster-20096.49377
KEGG	ko00440	Phosphonate and phosphinate metabolism	3|1958	23|17685	0.526117	1	3	Cluster-20096.41262|Cluster-20096.70537|Cluster-20096.46404
KEGG	ko00290	Valine, leucine and isoleucine biosynthesis	6|1958	49|17685	0.528413	1	6	Cluster-20096.41780|Cluster-20096.83991|Cluster-20096.69978|Cluster-20096.85350|Cluster-20096.94445|Cluster-20096.86571
KEGG	ko03440	Homologous recombination	23|1958	195|17685	0.530139	1	23	Cluster-20096.30934|Cluster-20096.39557|Cluster-20096.12208|Cluster-20096.62426|Cluster-20096.50002|Cluster-20096.68800|Cluster-20096.34382|Cluster-20096.67450|Cluster-27588.0|Cluster-20096.35192|Cluster-20096.57161|Cluster-20096.32229|Cluster-20096.35812|Cluster-20096.37461|Cluster-1034.0|Cluster-20096.76234|Cluster-20096.60605|Cluster-20096.5795|Cluster-20096.77296|Cluster-20096.76979|Cluster-2…
KEGG	ko04614	Renin-angiotensin system	4|1958	32|17685	0.534332	1	4	Cluster-20096.80032|Cluster-20096.41913|Cluster-20096.15384|Cluster-20096.28752
KEGG	ko00565	Ether lipid metabolism	4|1958	32|17685	0.534332	1	4	Cluster-20096.32774|Cluster-20096.70537|Cluster-20096.28997|Cluster-20096.46404
KEGG	ko00514	Other types of O-glycan biosynthesis	4|1958	32|17685	0.534332	1	4	Cluster-20096.50106|Cluster-21831.3|Cluster-20096.33062|Cluster-20096.44802
KEGG	ko00232	Caffeine metabolism	1|1958	6|17685	0.541372	1	1	Cluster-20096.38122
KEGG	ko04914	Progesterone-mediated oocyte maturation	16|1958	138|17685	0.562674	1	16	Cluster-20096.53576|Cluster-20096.81779|Cluster-20096.99505|Cluster-20096.86920|Cluster-20096.18098|Cluster-20096.41004|Cluster-20096.47379|Cluster-20096.53157|Cluster-20096.10791|Cluster-20096.83116|Cluster-20096.59531|Cluster-20096.18044|Cluster-20096.16111|Cluster-20096.18042|Cluster-20096.18043|Cluster-20096.66504
KEGG	ko03420	Nucleotide excision repair	29|1958	251|17685	0.568191	1	29	Cluster-20096.39557|Cluster-20096.86059|Cluster-20096.67450|Cluster-20096.15337|Cluster-20096.55442|Cluster-20096.57161|Cluster-20096.95349|Cluster-20096.10156|Cluster-20096.17621|Cluster-20096.17620|Cluster-20096.76280|Cluster-20096.30229|Cluster-20096.76234|Cluster-20096.84860|Cluster-20096.84862|Cluster-20096.97713|Cluster-20096.76829|Cluster-20096.21274|Cluster-20096.5795|Cluster-20096.59303|…
KEGG	ko00040	Pentose and glucuronate interconversions	26|1958	226|17685	0.575867	1	26	Cluster-20096.32075|Cluster-25019.0|Cluster-20096.21415|Cluster-13032.0|Cluster-20096.93123|Cluster-20096.83014|Cluster-20096.64146|Cluster-20096.27683|Cluster-20096.85301|Cluster-20096.95527|Cluster-20594.1|Cluster-20096.93122|Cluster-20096.63289|Cluster-20096.17464|Cluster-20096.11082|Cluster-20096.41376|Cluster-20096.83990|Cluster-20096.25412|Cluster-12010.1|Cluster-15097.0|Cluster-20096.78014…
KEGG	ko04966	Collecting duct acid secretion	10|1958	87|17685	0.578016	1	10	Cluster-20096.63855|Cluster-20096.76809|Cluster-20096.37372|Cluster-20096.59933|Cluster-20096.74333|Cluster-20096.48530|Cluster-20096.37371|Cluster-20096.23932|Cluster-20096.26347|Cluster-20096.36449
KEGG	ko05323	Rheumatoid arthritis	14|1958	122|17685	0.578163	1	14	Cluster-20096.59707|Cluster-20096.63855|Cluster-20096.76676|Cluster-20096.62784|Cluster-20096.76809|Cluster-20096.37372|Cluster-20096.59933|Cluster-20096.74333|Cluster-20096.48530|Cluster-20096.37371|Cluster-20096.69757|Cluster-20096.23932|Cluster-20096.26347|Cluster-20096.36449
KEGG	ko04392	Hippo signaling pathway -multiple species	5|1958	43|17685	0.580013	1	5	Cluster-20096.49875|Cluster-20096.49877|Cluster-20096.73661|Cluster-20096.51599|Cluster-20096.86402
KEGG	ko04152	AMPK signaling pathway	23|1958	201|17685	0.584679	1	23	Cluster-20096.35509|Cluster-20096.71619|Cluster-22836.0|Cluster-20096.47947|Cluster-20096.90511|Cluster-20096.58017|Cluster-20096.19481|Cluster-20096.86920|Cluster-21903.0|Cluster-20096.50528|Cluster-20096.73876|Cluster-20096.44420|Cluster-20096.51566|Cluster-20096.19198|Cluster-20096.28963|Cluster-20096.33802|Cluster-20096.65807|Cluster-20096.51752|Cluster-20096.59575|Cluster-20096.66535|Cluster…
KEGG	ko04930	Type II diabetes mellitus	8|1958	70|17685	0.586648	1	8	Cluster-20096.28272|Cluster-20096.10087|Cluster-20096.29055|Cluster-20096.82908|Cluster-11083.0|Cluster-20096.29908|Cluster-20096.70825|Cluster-20096.31490
KEGG	ko01051	Biosynthesis of ansamycins	1|1958	7|17685	0.589709	1	1	Cluster-20096.76505
KEGG	ko04110	Cell cycle	41|1958	359|17685	0.598911	1	41	Cluster-20096.87408|Cluster-20096.101767|Cluster-20096.94431|Cluster-20096.80660|Cluster-20096.94307|Cluster-20096.36396|Cluster-20096.94590|Cluster-20096.61397|Cluster-20096.18098|Cluster-20096.28658|Cluster-18012.4|Cluster-20096.86920|Cluster-20096.87284|Cluster-20096.87280|Cluster-20096.87281|Cluster-20096.88078|Cluster-20096.87283|Cluster-20096.18044|Cluster-20096.18042|Cluster-20096.18043|Cl…
KEGG	ko00430	Taurine and hypotaurine metabolism	3|1958	26|17685	0.602259	1	3	Cluster-19223.1|Cluster-20096.38424|Cluster-20096.33227
KEGG	ko05322	Systemic lupus erythematosus	10|1958	89|17685	0.60464	1	10	Cluster-20096.33392|Cluster-18948.0|Cluster-20096.68029|Cluster-21729.1|Cluster-20096.64844|Cluster-20096.54809|Cluster-20096.56857|Cluster-20096.13449|Cluster-20096.64121|Cluster-20096.99901
KEGG	ko04921	Oxytocin signaling pathway	10|1958	89|17685	0.60464	1	10	Cluster-20096.36872|Cluster-20096.59575|Cluster-20096.35509|Cluster-20096.33802|Cluster-22836.0|Cluster-20096.66535|Cluster-20096.44420|Cluster-20096.65807|Cluster-20096.50361|Cluster-20096.38919
KEGG	ko00563	Glycosylphosphatidylinositol(GPI)-anchor biosynthesis	11|1958	98|17685	0.606385	1	11	Cluster-14680.0|Cluster-20096.35033|Cluster-20096.82066|Cluster-20096.3145|Cluster-20096.102303|Cluster-20096.46507|Cluster-20096.35428|Cluster-20096.70468|Cluster-20096.70469|Cluster-20096.101426|Cluster-20096.45855
KEGG	ko00460	Cyanoamino acid metabolism	19|1958	169|17685	0.61163	1	19	Cluster-20367.0|Cluster-20096.81121|Cluster-20096.70190|Cluster-20096.73734|Cluster-20096.24970|Cluster-20096.74561|Cluster-20096.102849|Cluster-20096.52122|Cluster-20096.47359|Cluster-20096.30939|Cluster-20351.0|Cluster-20096.82038|Cluster-20096.93187|Cluster-20096.88875|Cluster-20096.51497|Cluster-13536.0|Cluster-20096.26048|Cluster-19303.0|Cluster-26528.2
KEGG	ko04728	Dopaminergic synapse	5|1958	45|17685	0.617225	1	5	Cluster-11396.0|Cluster-20096.44297|Cluster-20096.89783|Cluster-20096.38402|Cluster-20096.36872
KEGG	ko04660	T cell receptor signaling pathway	4|1958	36|17685	0.620015	1	4	Cluster-20096.44297|Cluster-20096.89783|Cluster-20096.28963|Cluster-20096.38402
KEGG	ko04011	MAPK signaling pathway - yeast	20|1958	179|17685	0.622895	1	20	Cluster-20096.36024|Cluster-20096.79376|Cluster-20096.58756|Cluster-20096.28963|Cluster-20096.43765|Cluster-20096.86402|Cluster-20096.49877|Cluster-20096.25131|Cluster-20096.95229|Cluster-12293.0|Cluster-20096.49875|Cluster-20096.69584|Cluster-20096.36396|Cluster-20096.57635|Cluster-20096.61307|Cluster-20096.47613|Cluster-20096.9464|Cluster-20096.81790|Cluster-20096.51599|Cluster-20096.82109
KEGG	ko00983	Drug metabolism - other enzymes	8|1958	73|17685	0.630276	1	8	Cluster-20096.10743|Cluster-12654.0|Cluster-20096.46360|Cluster-20096.25412|Cluster-20096.86660|Cluster-20096.45276|Cluster-20096.7697|Cluster-20096.69683
KEGG	ko00930	Caprolactam degradation	1|1958	8|17685	0.632954	1	1	Cluster-20096.83014
KEGG	ko05216	Thyroid cancer	1|1958	8|17685	0.632954	1	1	Cluster-20096.84532
KEGG	ko00603	Glycosphingolipid biosynthesis - globo series	5|1958	46|17685	0.635081	1	5	Cluster-20096.34268|Cluster-20096.50322|Cluster-20096.89633|Cluster-20096.66356|Cluster-20096.19134
KEGG	ko05213	Endometrial cancer	4|1958	37|17685	0.639816	1	4	Cluster-20096.44297|Cluster-20096.89783|Cluster-20096.28963|Cluster-20096.38402
KEGG	ko03030	DNA replication	18|1958	164|17685	0.64776	1	18	Cluster-20096.28658|Cluster-20096.87408|Cluster-20096.29327|Cluster-10286.0|Cluster-20096.59554|Cluster-20096.76234|Cluster-20096.33179|Cluster-20096.77296|Cluster-20096.84862|Cluster-20096.84860|Cluster-29555.0|Cluster-20096.67450|Cluster-20096.2385|Cluster-20096.39557|Cluster-20096.5795|Cluster-20096.57161|Cluster-20096.82490|Cluster-20096.50002
KEGG	ko05217	Basal cell carcinoma	3|1958	28|17685	0.648303	1	3	Cluster-20096.44297|Cluster-20096.89783|Cluster-20096.38402
KEGG	ko04013	MAPK signaling pathway - fly	18|1958	165|17685	0.657016	1	18	Cluster-20096.82839|Cluster-20096.70086|Cluster-20096.62713|Cluster-16217.0|Cluster-20096.42953|Cluster-20096.75578|Cluster-20096.82834|Cluster-20096.56015|Cluster-20096.62719|Cluster-20096.92403|Cluster-20096.58905|Cluster-20096.56281|Cluster-20096.59655|Cluster-20096.56279|Cluster-19528.0|Cluster-20096.84905|Cluster-20096.82853|Cluster-20096.82850
KEGG	ko00062	Fatty acid elongation	8|1958	75|17685	0.657901	1	8	Cluster-20096.50549|Cluster-20096.61856|Cluster-20096.71074|Cluster-20096.75718|Cluster-20096.24196|Cluster-20096.7332|Cluster-23440.1|Cluster-20096.79196
KEGG	ko00625	Chloroalkane and chloroalkene degradation	6|1958	57|17685	0.663889	1	6	Cluster-20096.32075|Cluster-20096.23582|Cluster-20096.86198|Cluster-20096.59546|Cluster-20096.64146|Cluster-20096.6288
KEGG	ko04120	Ubiquitin mediated proteolysis	60|1958	536|17685	0.666697	1	60	Cluster-20096.47679|Cluster-20096.53576|Cluster-20096.37710|Cluster-20096.23688|Cluster-20096.15337|Cluster-20096.88720|Cluster-20096.61572|Cluster-20096.58905|Cluster-20096.59655|Cluster-20096.56279|Cluster-20096.71321|Cluster-20096.49377|Cluster-20096.24390|Cluster-20096.81028|Cluster-20096.25009|Cluster-20096.53858|Cluster-20096.50409|Cluster-20096.62713|Cluster-20096.51118|Cluster-20096.59371…
KEGG	ko04341	Hedgehog signaling pathway - fly	10|1958	94|17685	0.667367	1	10	Cluster-20096.48190|Cluster-20096.19583|Cluster-20096.89783|Cluster-20096.38402|Cluster-20096.87357|Cluster-20096.87359|Cluster-20096.61397|Cluster-20096.2014|Cluster-20096.44297|Cluster-20096.7967
KEGG	ko00623	Toluene degradation	1|1958	9|17685	0.671641	1	1	Cluster-20096.39545
KEGG	ko00361	Chlorocyclohexane and chlorobenzene degradation	1|1958	9|17685	0.671641	1	1	Cluster-20096.39545
KEGG	ko04726	Serotonergic synapse	1|1958	9|17685	0.671641	1	1	Cluster-30225.0
KEGG	ko00364	Fluorobenzoate degradation	1|1958	9|17685	0.671641	1	1	Cluster-20096.39545
KEGG	ko00020	Citrate cycle (TCA cycle)	26|1958	238|17685	0.672152	1	26	Cluster-20096.81389|Cluster-20096.92112|Cluster-20096.26613|Cluster-20096.72921|Cluster-20096.45089|Cluster-20096.94496|Cluster-20096.72802|Cluster-20096.68072|Cluster-20096.47799|Cluster-20096.29047|Cluster-20096.56605|Cluster-20096.79423|Cluster-20096.36873|Cluster-20096.33193|Cluster-20096.41125|Cluster-20096.32736|Cluster-20096.71688|Cluster-20096.60572|Cluster-20096.63701|Cluster-20096.71862…
KEGG	ko05016	Huntington's disease	39|1958	354|17685	0.678933	1	39	Cluster-20096.52755|Cluster-20096.62683|Cluster-20096.76559|Cluster-20096.94551|Cluster-20096.31003|Cluster-20096.97287|Cluster-20096.72841|Cluster-20096.97749|Cluster-20096.73950|Cluster-20096.72921|Cluster-20096.72834|Cluster-13672.1|Cluster-20096.67848|Cluster-20096.67849|Cluster-20096.31727|Cluster-20096.65214|Cluster-20096.65202|Cluster-20096.31433|Cluster-20096.81236|Cluster-20096.54739|Clu…
KEGG	ko03320	PPAR signaling pathway	17|1958	160|17685	0.693003	1	17	Cluster-20096.50763|Cluster-20779.0|Cluster-20096.84566|Cluster-20096.28963|Cluster-20096.58858|Cluster-20096.16328|Cluster-20096.33243|Cluster-20096.33232|Cluster-20096.43475|Cluster-20096.57453|Cluster-20096.16325|Cluster-20096.70156|Cluster-20096.44598|Cluster-20096.47627|Cluster-20096.65423|Cluster-20096.65424|Cluster-20096.59012
KEGG	ko00520	Amino sugar and nucleotide sugar metabolism	41|1958	375|17685	0.698861	1	41	Cluster-20096.44834|Cluster-20096.42389|Cluster-20096.42162|Cluster-20096.60859|Cluster-20096.88899|Cluster-20096.91346|Cluster-20096.30351|Cluster-20096.83242|Cluster-20096.60116|Cluster-20096.87821|Cluster-20096.11560|Cluster-20096.39586|Cluster-20096.85721|Cluster-20096.39584|Cluster-20096.89633|Cluster-20096.82908|Cluster-20096.12052|Cluster-20096.37897|Cluster-20096.61654|Cluster-20096.92747…
KEGG	ko04215	Apoptosis - multiple species	1|1958	10|17685	0.706252	1	1	Cluster-20096.97287
KEGG	ko05200	Pathways in cancer	19|1958	180|17685	0.709223	1	19	Cluster-20096.98044|Cluster-20096.89783|Cluster-20096.38402|Cluster-20096.47379|Cluster-20096.53157|Cluster-20096.41004|Cluster-20096.84532|Cluster-20096.97287|Cluster-20096.44297|Cluster-20096.87813|Cluster-20096.66504|Cluster-20096.88078|Cluster-20096.45089|Cluster-20096.59531|Cluster-20096.94176|Cluster-20096.62528|Cluster-20096.81779|Cluster-20096.83116|Cluster-20096.60707
KEGG	ko04550	Signaling pathways regulating pluripotency of stem cells	3|1958	31|17685	0.71	1	3	Cluster-20096.44297|Cluster-20096.89783|Cluster-20096.38402
KEGG	ko00240	Pyrimidine metabolism	56|1958	510|17685	0.712256	1	56	Cluster-20096.17779|Cluster-20096.10743|Cluster-20096.32331|Cluster-20096.62683|Cluster-20096.35558|Cluster-20096.15445|Cluster-20096.50002|Cluster-20096.31003|Cluster-20096.97168|Cluster-20096.71753|Cluster-20096.20242|Cluster-20096.85837|Cluster-20096.67450|Cluster-20096.20553|Cluster-20096.90255|Cluster-20096.15031|Cluster-20096.69866|Cluster-20096.90251|Cluster-20096.90250|Cluster-20096.54965…
KEGG	ko04213	Longevity regulating pathway - multiple species	13|1958	127|17685	0.725268	1	13	Cluster-20096.76218|Cluster-20096.57635|Cluster-20096.59575|Cluster-20096.35509|Cluster-12293.0|Cluster-20096.33802|Cluster-20096.15971|Cluster-22836.0|Cluster-20096.66535|Cluster-20096.44420|Cluster-20096.65807|Cluster-20096.43540|Cluster-20096.19198
KEGG	ko00053	Ascorbate and aldarate metabolism	19|1958	182|17685	0.725299	1	19	Cluster-20096.52039|Cluster-20096.65466|Cluster-20096.92388|Cluster-20096.31781|Cluster-20096.63709|Cluster-3559.0|Cluster-20096.92393|Cluster-20096.32075|Cluster-20096.76142|Cluster-20096.41260|Cluster-20096.76757|Cluster-20096.64685|Cluster-20096.71334|Cluster-20096.57487|Cluster-20096.246|Cluster-20096.64146|Cluster-20096.41376|Cluster-20096.27683|Cluster-20096.60992
KEGG	ko04111	Cell cycle - yeast	26|1958	247|17685	0.736162	1	26	Cluster-20096.41897|Cluster-20096.87408|Cluster-20096.94431|Cluster-20096.80660|Cluster-20096.94590|Cluster-20096.61397|Cluster-20096.28658|Cluster-18012.4|Cluster-20096.18044|Cluster-20096.18042|Cluster-20096.18043|Cluster-20096.52664|Cluster-20096.53576|Cluster-20096.58837|Cluster-20096.10791|Cluster-20096.46467|Cluster-20096.95290|Cluster-24583.0|Cluster-20096.61401|Cluster-20096.99505|Cluster…
KEGG	ko04974	Protein digestion and absorption	4|1958	43|17685	0.743942	1	4	Cluster-20096.15384|Cluster-20096.68833|Cluster-20096.55956|Cluster-20096.55955
KEGG	ko04917	Prolactin signaling pathway	3|1958	33|17685	0.746277	1	3	Cluster-20096.44297|Cluster-20096.89783|Cluster-20096.38402
KEGG	ko04390	Hippo signaling pathway	9|1958	92|17685	0.749497	1	9	Cluster-20096.89783|Cluster-20096.38402|Cluster-20096.61307|Cluster-20096.67017|Cluster-20096.58756|Cluster-20096.36396|Cluster-20096.73661|Cluster-20096.44297|Cluster-20096.58355
KEGG	ko04012	ErbB signaling pathway	4|1958	44|17685	0.758845	1	4	Cluster-20096.44297|Cluster-20096.89783|Cluster-20096.38402|Cluster-20096.19198
KEGG	ko04724	Glutamatergic synapse	3|1958	34|17685	0.763007	1	3	Cluster-14567.0|Cluster-20096.14027|Cluster-20096.59200
KEGG	ko04711	Circadian rhythm - fly	3|1958	34|17685	0.763007	1	3	Cluster-20096.44297|Cluster-20096.89783|Cluster-20096.38402
KEGG	ko04976	Bile secretion	1|1958	12|17685	0.764916	1	1	Cluster-20096.71619
KEGG	ko04114	Oocyte meiosis	17|1958	169|17685	0.766759	1	17	Cluster-20096.53576|Cluster-20096.58756|Cluster-20096.99505|Cluster-20096.61307|Cluster-20096.36872|Cluster-18012.4|Cluster-20096.94590|Cluster-20096.80660|Cluster-20096.59531|Cluster-20096.10791|Cluster-20096.36396|Cluster-20096.95290|Cluster-20096.61397|Cluster-20096.18044|Cluster-20096.16111|Cluster-20096.18042|Cluster-20096.18043
KEGG	ko01210	2-Oxocarboxylic acid metabolism	20|1958	198|17685	0.775345	1	20	Cluster-20096.36873|Cluster-16304.0|Cluster-20096.41780|Cluster-20096.86571|Cluster-22983.0|Cluster-20096.102849|Cluster-20096.83991|Cluster-20096.63701|Cluster-20096.85350|Cluster-20096.92112|Cluster-20096.94445|Cluster-20096.29046|Cluster-20096.69978|Cluster-20096.55344|Cluster-20096.32736|Cluster-20096.86557|Cluster-20096.26830|Cluster-20096.56605|Cluster-20096.72802|Cluster-20096.68072
KEGG	ko04151	PI3K-Akt signaling pathway	22|1958	217|17685	0.77885	1	22	Cluster-20096.62528|Cluster-20096.36396|Cluster-20096.83116|Cluster-20096.53157|Cluster-20096.87813|Cluster-20096.44420|Cluster-20096.66504|Cluster-20096.19198|Cluster-20096.89783|Cluster-20096.28963|Cluster-20096.61307|Cluster-20096.33802|Cluster-20096.41004|Cluster-20096.60707|Cluster-20096.65807|Cluster-20096.81779|Cluster-20096.58756|Cluster-20096.38402|Cluster-20096.47379|Cluster-20096.66535…
KEGG	ko04150	mTOR signaling pathway	19|1958	190|17685	0.783957	1	19	Cluster-20096.63855|Cluster-20096.89783|Cluster-20096.28963|Cluster-20096.38402|Cluster-20096.22799|Cluster-20096.76809|Cluster-20096.37372|Cluster-20096.22980|Cluster-20096.33802|Cluster-20096.74333|Cluster-20096.22797|Cluster-20096.37371|Cluster-20096.66535|Cluster-20096.44297|Cluster-20096.69757|Cluster-20096.44420|Cluster-20096.21852|Cluster-20096.65807|Cluster-20096.19198
KEGG	ko05166	HTLV-I infection	37|1958	356|17685	0.789517	1	37	Cluster-20096.52755|Cluster-20096.44831|Cluster-20096.92403|Cluster-20096.94307|Cluster-20096.72793|Cluster-20096.67450|Cluster-20096.34809|Cluster-13672.1|Cluster-20096.57601|Cluster-18012.4|Cluster-20096.87284|Cluster-20096.87280|Cluster-20096.87281|Cluster-20096.88078|Cluster-20096.87283|Cluster-20096.18044|Cluster-20096.18042|Cluster-20096.18043|Cluster-20096.11200|Cluster-20096.53576|Cluster…
KEGG	ko04211	Longevity regulating pathway	15|1958	154|17685	0.794214	1	15	Cluster-20096.99117|Cluster-21903.0|Cluster-20096.57635|Cluster-20096.64348|Cluster-20096.59575|Cluster-20096.35509|Cluster-12293.0|Cluster-20096.33802|Cluster-20096.44420|Cluster-22836.0|Cluster-20096.66535|Cluster-20096.75516|Cluster-20096.65807|Cluster-15830.0|Cluster-20096.19198
KEGG	ko00340	Histidine metabolism	7|1958	77|17685	0.794782	1	7	Cluster-20096.32075|Cluster-20096.72759|Cluster-20096.47093|Cluster-20096.57196|Cluster-20096.64146|Cluster-20096.81351|Cluster-20096.37473
KEGG	ko05012	Parkinson's disease	25|1958	248|17685	0.798862	1	25	Cluster-20096.52755|Cluster-20096.97287|Cluster-20096.73950|Cluster-20096.72921|Cluster-13869.0|Cluster-10202.1|Cluster-20096.83272|Cluster-20096.73279|Cluster-20096.19139|Cluster-20096.75939|Cluster-20096.31727|Cluster-20096.65214|Cluster-20096.65202|Cluster-4225.0|Cluster-20096.54046|Cluster-20096.68952|Cluster-20096.68951|Cluster-20096.68953|Cluster-20096.54857|Cluster-20096.64709|Cluster-2009…
KEGG	ko05130	Pathogenic Escherichia coli infection	4|1958	47|17685	0.799513	1	4	Cluster-20096.49923|Cluster-20096.53521|Cluster-20096.27563|Cluster-20096.64106
KEGG	ko00680	Methane metabolism	16|1958	165|17685	0.805093	1	16	Cluster-20096.53067|Cluster-28084.0|Cluster-20096.39761|Cluster-20096.23706|Cluster-20096.19481|Cluster-20096.50528|Cluster-20096.26048|Cluster-20096.91733|Cluster-20096.58811|Cluster-20096.42289|Cluster-20096.37998|Cluster-20096.47947|Cluster-20096.58807|Cluster-20096.33223|Cluster-20096.33227|Cluster-20096.24970
KEGG	ko04520	Adherens junction	5|1958	58|17685	0.807077	1	5	Cluster-20096.78457|Cluster-20096.48650|Cluster-20096.50170|Cluster-20096.50163|Cluster-20096.78460
KEGG	ko05033	Nicotine addiction	2|1958	26|17685	0.809913	1	2	Cluster-20096.58749|Cluster-5279.2
KEGG	ko04916	Melanogenesis	4|1958	48|17685	0.811771	1	4	Cluster-20096.44297|Cluster-20096.89783|Cluster-20096.38402|Cluster-20096.36872
KEGG	ko04975	Fat digestion and absorption	1|1958	14|17685	0.811867	1	1	Cluster-20096.86557
KEGG	ko04740	Olfactory transduction	1|1958	14|17685	0.811867	1	1	Cluster-20096.36872
KEGG	ko04745	Phototransduction - fly	1|1958	14|17685	0.811867	1	1	Cluster-20096.36872
KEGG	ko04744	Phototransduction	1|1958	14|17685	0.811867	1	1	Cluster-20096.36872
KEGG	ko04626	Plant-pathogen interaction	54|1958	515|17685	0.812204	1	54	Cluster-20096.15889|Cluster-20096.62528|Cluster-20096.73286|Cluster-20096.48013|Cluster-20096.7332|Cluster-20096.27603|Cluster-20096.25794|Cluster-20096.38379|Cluster-20096.26594|Cluster-20096.83116|Cluster-26003.0|Cluster-20096.30784|Cluster-20096.30680|Cluster-21691.0|Cluster-20096.51051|Cluster-20096.87813|Cluster-20096.92369|Cluster-20096.53157|Cluster-20096.68784|Cluster-29828.0|Cluster-2009…
KEGG	ko04113	Meiosis - yeast	18|1958	186|17685	0.818575	1	18	Cluster-20096.28658|Cluster-20096.52664|Cluster-20096.87408|Cluster-20096.99505|Cluster-20096.53576|Cluster-18012.4|Cluster-20096.80660|Cluster-20096.94590|Cluster-20096.10791|Cluster-20096.46467|Cluster-28667.0|Cluster-29555.0|Cluster-20096.95290|Cluster-20096.18044|Cluster-20096.16111|Cluster-20096.18042|Cluster-20096.18043|Cluster-20096.61401
KEGG	ko05110	Vibrio cholerae infection	17|1958	177|17685	0.821482	1	17	Cluster-20096.63855|Cluster-20096.21667|Cluster-20096.62784|Cluster-20096.37372|Cluster-20096.76809|Cluster-20096.77180|Cluster-20096.77181|Cluster-20096.59933|Cluster-20096.59378|Cluster-20096.74333|Cluster-20096.35210|Cluster-20096.48530|Cluster-20096.37371|Cluster-20096.69757|Cluster-20096.23932|Cluster-20096.26347|Cluster-20096.36449
KEGG	ko04071	Sphingolipid signaling pathway	7|1958	80|17685	0.823425	1	7	Cluster-20096.57972|Cluster-20096.47134|Cluster-20096.62718|Cluster-20096.72380|Cluster-20096.49953|Cluster-20096.38503|Cluster-20096.28963
KEGG	ko00980	Metabolism of xenobiotics by cytochrome P450	12|1958	130|17685	0.828003	1	12	Cluster-20096.23582|Cluster-20096.18763|Cluster-20096.93698|Cluster-20096.86198|Cluster-20096.98230|Cluster-20096.59546|Cluster-20096.52273|Cluster-20096.64037|Cluster-20096.6288|Cluster-20096.56308|Cluster-20096.11090|Cluster-20096.15169
KEGG	ko00261	Monobactam biosynthesis	3|1958	39|17685	0.8336	1	3	Cluster-20096.51531|Cluster-20096.29046|Cluster-20096.51384
KEGG	ko00521	Streptomycin biosynthesis	4|1958	50|17685	0.834444	1	4	Cluster-20096.85721|Cluster-20096.42389|Cluster-20096.82908|Cluster-20096.51461
KEGG	ko05120	Epithelial cell signaling in Helicobacter pylori infection	12|1958	131|17685	0.834913	1	12	Cluster-20096.63855|Cluster-20096.62784|Cluster-20096.76809|Cluster-20096.37372|Cluster-20096.59933|Cluster-20096.74333|Cluster-20096.48530|Cluster-20096.37371|Cluster-20096.69757|Cluster-20096.23932|Cluster-20096.26347|Cluster-20096.36449
KEGG	ko00220	Arginine biosynthesis	12|1958	131|17685	0.834913	1	12	Cluster-20096.21239|Cluster-14567.0|Cluster-20096.14027|Cluster-20096.6800|Cluster-20096.49668|Cluster-20096.92268|Cluster-20096.55344|Cluster-20096.86557|Cluster-20096.48566|Cluster-20096.59200|Cluster-20096.78543|Cluster-20096.36162
KEGG	ko03460	Fanconi anemia pathway	19|1958	199|17685	0.838963	1	19	Cluster-20096.39557|Cluster-20096.13875|Cluster-20096.88041|Cluster-20096.1792|Cluster-20096.88900|Cluster-20096.88040|Cluster-20096.68800|Cluster-20096.2903|Cluster-20096.59554|Cluster-20096.102488|Cluster-20096.102661|Cluster-20096.65255|Cluster-20096.84757|Cluster-20096.62426|Cluster-20096.82221|Cluster-20096.91646|Cluster-27588.0|Cluster-20096.57161|Cluster-20096.102487
KEGG	ko04122	Sulfur relay system	2|1958	28|17685	0.839547	1	2	Cluster-12654.3|Cluster-20096.27621
KEGG	ko00900	Terpenoid backbone biosynthesis	21|1958	219|17685	0.844334	1	21	Cluster-20096.74566|Cluster-20096.74576|Cluster-20096.43467|Cluster-20096.71599|Cluster-20096.74573|Cluster-20096.51208|Cluster-20096.24174|Cluster-20096.27452|Cluster-20096.28666|Cluster-20096.74578|Cluster-20096.79598|Cluster-20096.71619|Cluster-20096.82479|Cluster-20096.41955|Cluster-20096.31532|Cluster-20096.65937|Cluster-20096.82478|Cluster-20096.48308|Cluster-12654.2|Cluster-20096.42104|Clu…
KEGG	ko04310	Wnt signaling pathway	14|1958	152|17685	0.844754	1	14	Cluster-20096.50170|Cluster-20096.19583|Cluster-20096.89783|Cluster-20096.38402|Cluster-20096.78460|Cluster-20096.7967|Cluster-20096.42953|Cluster-20096.75578|Cluster-20096.61397|Cluster-20096.78457|Cluster-20096.44297|Cluster-20096.48650|Cluster-20096.84905|Cluster-20096.50163
KEGG	ko00540	Lipopolysaccharide biosynthesis	3|1958	40|17685	0.84532	1	3	Cluster-23467.0|Cluster-20096.37984|Cluster-20096.48226
KEGG	ko05031	Amphetamine addiction	1|1958	16|17685	0.849444	1	1	Cluster-20096.36872
KEGG	ko04971	Gastric acid secretion	1|1958	16|17685	0.849444	1	1	Cluster-20096.36872
KEGG	ko05032	Morphine addiction	2|1958	29|17685	0.852736	1	2	Cluster-20096.58749|Cluster-5279.2
KEGG	ko05034	Alcoholism	11|1958	124|17685	0.85371	1	11	Cluster-20096.36872|Cluster-20096.33392|Cluster-18948.0|Cluster-21729.1|Cluster-20096.43534|Cluster-20096.64844|Cluster-20096.54809|Cluster-20096.56857|Cluster-20096.13449|Cluster-20096.64121|Cluster-20096.99901
KEGG	ko05210	Colorectal cancer	6|1958	74|17685	0.859871	1	6	Cluster-20096.98044|Cluster-20096.89783|Cluster-20096.38402|Cluster-20096.97287|Cluster-20096.44297|Cluster-20096.94176
KEGG	ko00906	Carotenoid biosynthesis	10|1958	115|17685	0.860028	1	10	Cluster-20096.76987|Cluster-20096.76986|Cluster-20096.74189|Cluster-20096.74171|Cluster-20096.46214|Cluster-20096.55520|Cluster-20096.65822|Cluster-20096.28909|Cluster-20096.59532|Cluster-20096.14138
KEGG	ko00760	Nicotinate and nicotinamide metabolism	8|1958	95|17685	0.861839	1	8	Cluster-20096.93960|Cluster-20096.25731|Cluster-20096.25006|Cluster-20096.101761|Cluster-20096.27128|Cluster-20096.88860|Cluster-20856.0|Cluster-20096.11019
KEGG	ko00902	Monoterpenoid biosynthesis	2|1958	30|17685	0.864928	1	2	Cluster-20096.21707|Cluster-20096.21711
KEGG	ko00072	Synthesis and degradation of ketone bodies	2|1958	30|17685	0.864928	1	2	Cluster-20096.28666|Cluster-20096.31532
KEGG	ko04261	Adrenergic signaling in cardiomyocytes	1|1958	17|17685	0.865316	1	1	Cluster-20096.36872
KEGG	ko00604	Glycosphingolipid biosynthesis - ganglio series	1|1958	17|17685	0.865316	1	1	Cluster-20096.89633
KEGG	ko04750	Inflammatory mediator regulation of TRP channels	1|1958	17|17685	0.865316	1	1	Cluster-20096.36872
KEGG	ko04925	Aldosterone synthesis and secretion	1|1958	17|17685	0.865316	1	1	Cluster-20096.36872
KEGG	ko00471	D-Glutamine and D-glutamate metabolism	1|1958	17|17685	0.865316	1	1	Cluster-20096.36162
KEGG	ko04713	Circadian entrainment	1|1958	17|17685	0.865316	1	1	Cluster-20096.36872
KEGG	ko04723	Retrograde endocannabinoid signaling	3|1958	42|17685	0.86662	1	3	Cluster-20096.87011|Cluster-20096.58749|Cluster-5279.2
KEGG	ko00100	Steroid biosynthesis	15|1958	166|17685	0.868632	1	15	Cluster-20096.64302|Cluster-20096.46249|Cluster-20096.64293|Cluster-20096.74929|Cluster-20096.22035|Cluster-20096.80093|Cluster-20096.74931|Cluster-20096.79584|Cluster-20096.87731|Cluster-20096.60984|Cluster-20096.46248|Cluster-20096.65037|Cluster-20096.46237|Cluster-20096.16015|Cluster-20096.84698
KEGG	ko05205	Proteoglycans in cancer	6|1958	76|17685	0.875049	1	6	Cluster-20096.59707|Cluster-20096.28963|Cluster-20096.19198|Cluster-21383.0|Cluster-21383.2|Cluster-15641.0
KEGG	ko05169	Epstein-Barr virus infection	60|1958	589|17685	0.875679	1	60	Cluster-20096.59531|Cluster-20096.17866|Cluster-20096.16232|Cluster-20096.62683|Cluster-20096.74829|Cluster-20096.625|Cluster-20096.92403|Cluster-20096.31003|Cluster-20096.44831|Cluster-20096.71753|Cluster-8398.2|Cluster-20096.85837|Cluster-20096.20553|Cluster-20096.36396|Cluster-20096.69943|Cluster-20096.31578|Cluster-20096.79487|Cluster-20096.78460|Cluster-20096.85130|Cluster-13672.1|Cluster-20…
KEGG	ko00908	Zeatin biosynthesis	3|1958	43|17685	0.876267	1	3	Cluster-20096.377|Cluster-20096.90906|Cluster-21216.0
KEGG	ko00670	One carbon pool by folate	7|1958	87|17685	0.878031	1	7	Cluster-20096.24970|Cluster-20096.74620|Cluster-20096.13210|Cluster-20096.26048|Cluster-20096.69868|Cluster-20096.69866|Cluster-24452.2
KEGG	ko00401	Novobiocin biosynthesis	1|1958	18|17685	0.879516	1	1	Cluster-20096.49129
KEGG	ko00785	Lipoic acid metabolism	1|1958	18|17685	0.879516	1	1	Cluster-20096.2766
KEGG	ko04970	Salivary secretion	1|1958	18|17685	0.879516	1	1	Cluster-20096.36872
KEGG	ko04540	Gap junction	5|1958	67|17685	0.888009	1	5	Cluster-20096.67017|Cluster-20096.53521|Cluster-20096.58355|Cluster-20096.27563|Cluster-20096.49923
KEGG	ko01521	EGFR tyrosine kinase inhibitor resistance	4|1958	56|17685	0.889136	1	4	Cluster-20096.44297|Cluster-20096.89783|Cluster-20096.38402|Cluster-20096.19198
KEGG	ko05221	Acute myeloid leukemia	1|1958	19|17685	0.892219	1	1	Cluster-20096.19198
KEGG	ko05146	Amoebiasis	5|1958	68|17685	0.894887	1	5	Cluster-20096.84919|Cluster-20096.17720|Cluster-20096.48509|Cluster-20096.68210|Cluster-20096.80742
KEGG	ko04020	Calcium signaling pathway	6|1958	79|17685	0.895212	1	6	Cluster-20096.36872|Cluster-20096.52755|Cluster-20096.85563|Cluster-20096.85561|Cluster-20096.85560|Cluster-20096.28459
KEGG	ko05223	Non-small cell lung cancer	2|1958	33|17685	0.896147	1	2	Cluster-20096.28963|Cluster-20096.88078
KEGG	ko04391	Hippo signaling pathway - fly	4|1958	57|17685	0.896526	1	4	Cluster-20096.73661|Cluster-20096.58756|Cluster-20096.36396|Cluster-20096.61307
KEGG	ko05203	Viral carcinogenesis	40|1958	414|17685	0.902913	1	40	Cluster-20096.101767|Cluster-20096.17866|Cluster-20096.94736|Cluster-20096.74829|Cluster-11083.0|Cluster-20096.36396|Cluster-13672.1|Cluster-20096.18098|Cluster-20096.28272|Cluster-20096.65240|Cluster-20096.65241|Cluster-20096.86920|Cluster-20096.43534|Cluster-20096.64844|Cluster-20096.29621|Cluster-20096.29908|Cluster-20096.69021|Cluster-20096.79395|Cluster-20096.80036|Cluster-20096.80037|Cluste…
KEGG	ko00524	Neomycin, kanamycin and gentamicin biosynthesis	1|1958	20|17685	0.903584	1	1	Cluster-20096.82908
KEGG	ko04720	Long-term potentiation	1|1958	20|17685	0.903584	1	1	Cluster-20096.36872
KEGG	ko04144	Endocytosis	57|1958	573|17685	0.904541	1	57	Cluster-20096.36024|Cluster-20096.17720|Cluster-20096.25131|Cluster-3613.1|Cluster-20096.48372|Cluster-20096.80742|Cluster-20096.91072|Cluster-20096.93289|Cluster-20096.71285|Cluster-20096.19142|Cluster-20096.87085|Cluster-20096.47613|Cluster-20096.80352|Cluster-20096.41291|Cluster-20096.30403|Cluster-20096.19254|Cluster-20096.79858|Cluster-20096.94731|Cluster-20096.58017|Cluster-20096.91952|Clus…
KEGG	ko04622	RIG-I-like receptor signaling pathway	2|1958	34|17685	0.904963	1	2	Cluster-20096.60690|Cluster-20096.35458
KEGG	ko00561	Glycerolipid metabolism	21|1958	234|17685	0.907687	1	21	Cluster-20096.78535|Cluster-20096.32075|Cluster-20096.19134|Cluster-20096.99245|Cluster-20096.62710|Cluster-20096.23718|Cluster-20096.95255|Cluster-20096.84485|Cluster-20096.68118|Cluster-20096.75307|Cluster-20096.87011|Cluster-20096.50322|Cluster-20096.26337|Cluster-20096.68332|Cluster-20096.77455|Cluster-20096.34268|Cluster-20096.83014|Cluster-20096.89451|Cluster-20096.16109|Cluster-20096.64146…
KEGG	ko00410	beta-Alanine metabolism	14|1958	165|17685	0.909385	1	14	Cluster-20096.35558|Cluster-20096.32075|Cluster-20096.53493|Cluster-20096.73023|Cluster-20096.21605|Cluster-12654.0|Cluster-20096.38424|Cluster-20096.84566|Cluster-20096.90920|Cluster-20096.73876|Cluster-20096.45276|Cluster-20096.64146|Cluster-20096.51566|Cluster-20096.90511
KEGG	ko05204	Chemical carcinogenesis	9|1958	114|17685	0.911268	1	9	Cluster-20096.64037|Cluster-20096.18763|Cluster-20096.93698|Cluster-20096.15169|Cluster-20096.98230|Cluster-20096.52273|Cluster-20096.11090|Cluster-20096.56308|Cluster-20096.53404
KEGG	ko04141	Protein processing in endoplasmic reticulum	74|1958	734|17685	0.913704	1	74	Cluster-20096.100681|Cluster-13869.0|Cluster-20096.62528|Cluster-20096.52959|Cluster-19528.0|Cluster-20096.101605|Cluster-20096.33674|Cluster-20096.64906|Cluster-20096.75227|Cluster-20096.21667|Cluster-20096.58905|Cluster-20096.56097|Cluster-20096.59655|Cluster-20096.56279|Cluster-20096.61397|Cluster-20096.97006|Cluster-20096.41155|Cluster-20096.45149|Cluster-20096.44171|Cluster-20096.45978|Clust…
KEGG	ko04964	Proximal tubule bicarbonate reclamation	1|1958	21|17685	0.91375	1	1	Cluster-20096.36162
KEGG	ko00920	Sulfur metabolism	10|1958	126|17685	0.917833	1	10	Cluster-30686.0|Cluster-20096.44993|Cluster-20096.51384|Cluster-20096.1093|Cluster-20096.73218|Cluster-20096.97287|Cluster-20096.45960|Cluster-28752.0|Cluster-20096.73220|Cluster-20096.73222
KEGG	ko03050	Proteasome	15|1958	178|17685	0.920086	1	15	Cluster-20096.80846|Cluster-20096.31578|Cluster-20096.79487|Cluster-20096.51018|Cluster-20096.68485|Cluster-20096.35859|Cluster-20096.38491|Cluster-20096.11024|Cluster-20096.30325|Cluster-20096.42785|Cluster-20096.52593|Cluster-20096.30322|Cluster-20096.60401|Cluster-20096.69943|Cluster-20096.46560
KEGG	ko00300	Lysine biosynthesis	3|1958	49|17685	0.922131	1	3	Cluster-20096.51531|Cluster-20096.100646|Cluster-20096.29046
KEGG	ko04010	MAPK signaling pathway	8|1958	106|17685	0.923077	1	8	Cluster-16217.0|Cluster-20096.85815|Cluster-29064.1|Cluster-20096.90236|Cluster-20096.85823|Cluster-20096.79264|Cluster-20096.63618|Cluster-20096.90238
KEGG	ko04360	Axon guidance	5|1958	73|17685	0.924042	1	5	Cluster-20096.44297|Cluster-20096.54023|Cluster-20096.89783|Cluster-20096.38402|Cluster-14729.0
KEGG	ko01212	Fatty acid metabolism	22|1958	250|17685	0.926629	1	22	Cluster-20096.83984|Cluster-20096.70156|Cluster-20096.71074|Cluster-20096.65423|Cluster-20096.65424|Cluster-20096.79196|Cluster-20096.50763|Cluster-20096.43475|Cluster-20096.59012|Cluster-20096.31532|Cluster-20096.24196|Cluster-20096.33232|Cluster-20096.16328|Cluster-20096.59706|Cluster-20096.16325|Cluster-20096.47627|Cluster-20779.0|Cluster-20096.84566|Cluster-20096.33243|Cluster-20096.44598|Clu…
KEGG	ko00941	Flavonoid biosynthesis	5|1958	74|17685	0.928929	1	5	Cluster-20096.86853|Cluster-20096.24710|Cluster-20096.38875|Cluster-20096.90810|Cluster-20096.4919
KEGG	ko04924	Renin secretion	1|1958	23|17685	0.93098	1	1	Cluster-20096.36872
KEGG	ko04072	Phospholipase D signaling pathway	10|1958	130|17685	0.9331	1	10	Cluster-20096.36024|Cluster-20096.99245|Cluster-20096.84485|Cluster-20096.62710|Cluster-20096.25131|Cluster-20096.30674|Cluster-20096.19142|Cluster-20096.69584|Cluster-20096.47613|Cluster-20096.89451
KEGG	ko05231	Choline metabolism in cancer	10|1958	130|17685	0.9331	1	10	Cluster-20096.36024|Cluster-20096.28963|Cluster-20096.84485|Cluster-20096.62710|Cluster-20096.25131|Cluster-20096.69584|Cluster-20096.47613|Cluster-20096.99245|Cluster-20096.89451|Cluster-20096.19198
KEGG	ko05222	Small cell lung cancer	3|1958	51|17685	0.933561	1	3	Cluster-20096.59531|Cluster-20096.97287|Cluster-20096.88078
KEGG	ko01200	Carbon metabolism	96|1958	948|17685	0.933605	1	96	Cluster-20096.37998|Cluster-20096.91346|Cluster-20096.73753|Cluster-20096.72802|Cluster-20096.44993|Cluster-20096.59540|Cluster-20096.64639|Cluster-20096.47799|Cluster-20096.65992|Cluster-24452.0|Cluster-17270.4|Cluster-20096.15654|Cluster-20096.93987|Cluster-20096.73218|Cluster-20096.86557|Cluster-20096.58811|Cluster-20096.65026|Cluster-20096.31490|Cluster-20096.57635|Cluster-20096.57309|Cluster…
KEGG	ko05214	Glioma	2|1958	38|17685	0.933676	1	2	Cluster-20096.36872|Cluster-20096.88078
KEGG	ko00750	Vitamin B6 metabolism	2|1958	38|17685	0.933676	1	2	Cluster-20096.91214|Cluster-20096.91217
KEGG	ko03410	Base excision repair	10|1958	131|17685	0.93651	1	10	Cluster-20096.30925|Cluster-10286.0|Cluster-20096.32967|Cluster-20096.76234|Cluster-20096.33179|Cluster-20096.77296|Cluster-20096.63623|Cluster-20096.67450|Cluster-20096.59047|Cluster-20096.5795
KEGG	ko00950	Isoquinoline alkaloid biosynthesis	4|1958	64|17685	0.937124	1	4	Cluster-20096.86557|Cluster-20096.49129|Cluster-20096.73023|Cluster-20096.90920
KEGG	ko05218	Melanoma	1|1958	24|17685	0.938259	1	1	Cluster-20096.88078
KEGG	ko05219	Bladder cancer	1|1958	24|17685	0.938259	1	1	Cluster-20096.88078
KEGG	ko05220	Chronic myeloid leukemia	1|1958	24|17685	0.938259	1	1	Cluster-20096.88078
KEGG	ko00513	Various types of N-glycan biosynthesis	11|1958	143|17685	0.940823	1	11	Cluster-20096.75286|Cluster-20096.87673|Cluster-20096.87669|Cluster-20096.43608|Cluster-20096.81557|Cluster-20096.11098|Cluster-20096.81555|Cluster-20096.65901|Cluster-20096.7721|Cluster-20096.55457|Cluster-20096.54104
KEGG	ko04727	GABAergic synapse	8|1958	111|17685	0.942064	1	8	Cluster-14567.0|Cluster-20096.38424|Cluster-20096.14027|Cluster-20096.92938|Cluster-5279.2|Cluster-20096.56127|Cluster-20096.58749|Cluster-20096.59200
KEGG	ko00564	Glycerophospholipid metabolism	23|1958	267|17685	0.943973	1	23	Cluster-20096.78535|Cluster-20096.84485|Cluster-20096.28997|Cluster-20096.92033|Cluster-20096.64580|Cluster-20096.46404|Cluster-20096.62710|Cluster-20096.26337|Cluster-20096.28488|Cluster-20096.79059|Cluster-20096.89451|Cluster-20096.23405|Cluster-20096.75307|Cluster-20096.95255|Cluster-20096.21919|Cluster-20096.20216|Cluster-20096.32774|Cluster-20096.28212|Cluster-20096.32805|Cluster-20096.94345…
KEGG	ko01522	Endocrine resistance	2|1958	40|17685	0.94474	1	2	Cluster-20096.88078|Cluster-20096.19198
KEGG	ko05230	Central carbon metabolism in cancer	14|1958	176|17685	0.944981	1	14	Cluster-20096.28272|Cluster-20096.10087|Cluster-20096.19481|Cluster-20096.82908|Cluster-20096.26063|Cluster-20096.71061|Cluster-20096.93987|Cluster-20096.50528|Cluster-11083.0|Cluster-20096.29908|Cluster-20096.29055|Cluster-20096.65026|Cluster-20096.70825|Cluster-20096.31490
KEGG	ko03022	Basal transcription factors	17|1958	208|17685	0.947488	1	17	Cluster-20096.43978|Cluster-20096.17866|Cluster-20096.68191|Cluster-20096.100008|Cluster-20096.55575|Cluster-20096.42230|Cluster-20096.89982|Cluster-20096.42229|Cluster-20096.94127|Cluster-20096.55580|Cluster-20096.22448|Cluster-20096.81236|Cluster-20096.6266|Cluster-13672.1|Cluster-20096.72703|Cluster-20096.11191|Cluster-20096.27436
KEGG	ko00073	Cutin, suberine and wax biosynthesis	5|1958	79|17685	0.949387	1	5	Cluster-20096.33904|Cluster-16448.2|Cluster-16448.1|Cluster-20096.29802|Cluster-27318.0
KEGG	ko04510	Focal adhesion	4|1958	67|17685	0.94959	1	4	Cluster-20096.44297|Cluster-20096.89783|Cluster-20096.28963|Cluster-20096.38402
KEGG	ko00903	Limonene and pinene degradation	2|1958	41|17685	0.94959	1	2	Cluster-20096.32075|Cluster-20096.64146
KEGG	ko00945	Stilbenoid, diarylheptanoid and gingerol biosynthesis	2|1958	41|17685	0.94959	1	2	Cluster-20096.4919|Cluster-20096.38875
KEGG	ko04932	Non-alcoholic fatty liver disease (NAFLD)	20|1958	240|17685	0.950593	1	20	Cluster-15830.0|Cluster-20096.89783|Cluster-20096.65202|Cluster-21903.0|Cluster-20096.54857|Cluster-20096.59575|Cluster-20096.35509|Cluster-20096.64709|Cluster-20096.31727|Cluster-20096.97287|Cluster-20096.65197|Cluster-22836.0|Cluster-20096.38402|Cluster-20096.66535|Cluster-20096.65807|Cluster-20096.72921|Cluster-20096.44297|Cluster-20096.44420|Cluster-20096.33802|Cluster-20096.65214
KEGG	ko04270	Vascular smooth muscle contraction	1|1958	26|17685	0.950594	1	1	Cluster-20096.36872
KEGG	ko00061	Fatty acid biosynthesis	10|1958	136|17685	0.951387	1	10	Cluster-20779.0|Cluster-20096.16328|Cluster-20096.33243|Cluster-20096.44598|Cluster-20096.43475|Cluster-20096.16325|Cluster-20096.52432|Cluster-20096.47627|Cluster-20096.33232|Cluster-20096.59012
KEGG	ko00982	Drug metabolism - cytochrome P450	10|1958	136|17685	0.951387	1	10	Cluster-20096.23582|Cluster-20096.93698|Cluster-20096.86198|Cluster-20096.98230|Cluster-20096.59546|Cluster-20096.52273|Cluster-20096.6288|Cluster-20096.56308|Cluster-20096.11090|Cluster-20096.15169
KEGG	ko04350	TGF-beta signaling pathway	3|1958	55|17685	0.951913	1	3	Cluster-20096.61397|Cluster-20096.101767|Cluster-20096.19198
KEGG	ko00030	Pentose phosphate pathway	19|1958	231|17685	0.952968	1	19	Cluster-20096.71061|Cluster-17270.4|Cluster-20096.85200|Cluster-20096.19481|Cluster-20096.52647|Cluster-20096.42162|Cluster-20096.42389|Cluster-20096.59931|Cluster-20096.93987|Cluster-20096.50528|Cluster-20096.58811|Cluster-20096.76505|Cluster-20096.91346|Cluster-20096.47947|Cluster-20096.58807|Cluster-20096.65026|Cluster-20096.85721|Cluster-20096.26063|Cluster-24452.0
KEGG	ko00400	Phenylalanine, tyrosine and tryptophan biosynthesis	11|1958	148|17685	0.954362	1	11	Cluster-20096.33249|Cluster-20096.95959|Cluster-20096.6673|Cluster-20096.49129|Cluster-20096.97681|Cluster-20096.71289|Cluster-20096.42517|Cluster-20096.86557|Cluster-20096.85226|Cluster-20096.84741|Cluster-20096.36719
KEGG	ko04666	Fc gamma R-mediated phagocytosis	7|1958	104|17685	0.954958	1	7	Cluster-20096.36024|Cluster-20096.25131|Cluster-14729.0|Cluster-20096.69584|Cluster-20096.47613|Cluster-20096.54023|Cluster-20096.19198
KEGG	ko00960	Tropane, piperidine and pyridine alkaloid biosynthesis	7|1958	106|17685	0.960257	1	7	Cluster-20096.73023|Cluster-20096.49129|Cluster-20096.38109|Cluster-20096.38108|Cluster-20096.86557|Cluster-20096.90920|Cluster-20096.38107
KEGG	ko05164	Influenza A	35|1958	395|17685	0.960287	1	35	Cluster-25601.2|Cluster-20096.70137|Cluster-20096.6527|Cluster-20096.92403|Cluster-20096.55938|Cluster-20096.97287|Cluster-20096.70155|Cluster-20096.84019|Cluster-20096.61816|Cluster-20096.32355|Cluster-20096.57350|Cluster-20096.47104|Cluster-20096.40447|Cluster-20096.89783|Cluster-20096.59298|Cluster-20096.68543|Cluster-20096.10169|Cluster-20096.25827|Cluster-20096.92557|Cluster-20096.65419|Clus…
KEGG	ko00010	Glycolysis / Gluconeogenesis	43|1958	474|17685	0.96173	1	43	Cluster-7778.0|Cluster-20096.32075|Cluster-20096.40227|Cluster-20096.23582|Cluster-20096.85699|Cluster-20096.81389|Cluster-11083.0|Cluster-20096.91346|Cluster-20096.83014|Cluster-20096.47947|Cluster-20096.58807|Cluster-20096.6288|Cluster-20096.97387|Cluster-20096.64146|Cluster-20096.28272|Cluster-20096.23706|Cluster-20096.19481|Cluster-20096.85721|Cluster-20096.42162|Cluster-20096.50528|Cluster-2…
KEGG	ko04062	Chemokine signaling pathway	3|1958	58|17685	0.962442	1	3	Cluster-20096.44297|Cluster-20096.89783|Cluster-20096.38402
KEGG	ko04912	GnRH signaling pathway	3|1958	58|17685	0.962442	1	3	Cluster-20096.36872|Cluster-20096.79264|Cluster-16217.0
KEGG	ko00270	Cysteine and methionine metabolism	27|1958	318|17685	0.963336	1	27	Cluster-20096.63148|Cluster-20096.49129|Cluster-20096.13210|Cluster-20096.85246|Cluster-20096.85247|Cluster-20096.73222|Cluster-20096.44993|Cluster-20096.57629|Cluster-20096.53586|Cluster-20096.73220|Cluster-20096.68241|Cluster-20096.29046|Cluster-20096.22556|Cluster-25861.0|Cluster-20096.45960|Cluster-20096.54420|Cluster-20096.61484|Cluster-20096.60600|Cluster-20096.73218|Cluster-25837.0|Cluster…
KEGG	ko04662	B cell receptor signaling pathway	3|1958	59|17685	0.96544	1	3	Cluster-20096.44297|Cluster-20096.89783|Cluster-20096.38402
KEGG	ko00710	Carbon fixation in photosynthetic organisms	21|1958	259|17685	0.965905	1	21	Cluster-7778.0|Cluster-20096.57309|Cluster-20096.53067|Cluster-20096.15654|Cluster-20096.58811|Cluster-20096.62410|Cluster-20096.50134|Cluster-20096.40227|Cluster-20096.30091|Cluster-20096.64639|Cluster-20096.59799|Cluster-20096.48886|Cluster-20096.76505|Cluster-20096.37998|Cluster-20096.86557|Cluster-20096.49684|Cluster-20096.47947|Cluster-20096.58807|Cluster-9372.0|Cluster-20096.42286|Cluster-2…
KEGG	ko04612	Antigen processing and presentation	12|1958	165|17685	0.967069	1	12	Cluster-20096.59707|Cluster-20096.83116|Cluster-20096.69096|Cluster-20096.60559|Cluster-20096.50349|Cluster-20096.41004|Cluster-20096.47379|Cluster-20096.53157|Cluster-20096.66504|Cluster-20096.22711|Cluster-20096.81779|Cluster-20096.77146
KEGG	ko00770	Pantothenate and CoA biosynthesis	7|1958	109|17685	0.967154	1	7	Cluster-20096.35558|Cluster-20096.41780|Cluster-12654.0|Cluster-20096.85350|Cluster-20096.86571|Cluster-20096.76148|Cluster-20096.45276
KEGG	ko04933	AGE-RAGE signaling pathway in diabetic complications	3|1958	61|17685	0.970771	1	3	Cluster-20096.85563|Cluster-20096.85561|Cluster-20096.85560
KEGG	ko00350	Tyrosine metabolism	10|1958	146|17685	0.972216	1	10	Cluster-20096.23582|Cluster-20096.68539|Cluster-20096.49129|Cluster-20096.86198|Cluster-20096.59546|Cluster-20096.86557|Cluster-20096.90920|Cluster-20096.41274|Cluster-20096.73023|Cluster-20096.6288
KEGG	ko00909	Sesquiterpenoid and triterpenoid biosynthesis	3|1958	62|17685	0.973135	1	3	Cluster-20096.18161|Cluster-20096.34089|Cluster-20096.73600
KEGG	ko03060	Protein export	12|1958	169|17685	0.973425	1	12	Cluster-20096.11690|Cluster-20096.59378|Cluster-20096.77180|Cluster-20096.34100|Cluster-20096.52495|Cluster-20096.52496|Cluster-20096.54587|Cluster-20096.35210|Cluster-20096.56097|Cluster-20096.59046|Cluster-20096.522|Cluster-20096.77181
KEGG	ko00280	Valine, leucine and isoleucine degradation	12|1958	169|17685	0.973425	1	12	Cluster-20096.39717|Cluster-20096.32075|Cluster-20096.21605|Cluster-20096.28269|Cluster-20096.28666|Cluster-20096.68351|Cluster-20096.84566|Cluster-20096.70156|Cluster-20096.88779|Cluster-20096.31532|Cluster-20096.67495|Cluster-20096.64146
KEGG	ko00051	Fructose and mannose metabolism	15|1958	202|17685	0.974007	1	15	Cluster-20096.22641|Cluster-20096.19481|Cluster-20096.58521|Cluster-15201.0|Cluster-20096.50528|Cluster-3194.0|Cluster-20096.58811|Cluster-20096.21556|Cluster-20096.63289|Cluster-20096.31652|Cluster-20096.11082|Cluster-20096.47947|Cluster-20096.58807|Cluster-20096.82908|Cluster-20096.55909
KEGG	ko00260	Glycine, serine and threonine metabolism	13|1958	183|17685	0.977402	1	13	Cluster-22765.0|Cluster-20096.39761|Cluster-20096.73023|Cluster-20096.23706|Cluster-20096.21228|Cluster-20096.53960|Cluster-20096.26048|Cluster-20096.59540|Cluster-20096.42289|Cluster-20096.88779|Cluster-20096.90920|Cluster-20096.29046|Cluster-20096.24970
KEGG	ko05161	Hepatitis B	5|1958	92|17685	0.980059	1	5	Cluster-20096.59531|Cluster-20096.97287|Cluster-20096.15337|Cluster-20096.86920|Cluster-20096.88078
KEGG	ko00330	Arginine and proline metabolism	16|1958	226|17685	0.986724	1	16	Cluster-20096.13898|Cluster-20096.61484|Cluster-20096.53493|Cluster-20096.57072|Cluster-20096.32075|Cluster-20096.33183|Cluster-20096.41123|Cluster-20096.57629|Cluster-20096.99257|Cluster-20096.96100|Cluster-25837.0|Cluster-20096.86557|Cluster-20096.64146|Cluster-20096.78178|Cluster-20096.1237|Cluster-20096.78543
KEGG	ko04664	Fc epsilon RI signaling pathway	1|1958	38|17685	0.987032	1	1	Cluster-20096.28963
KEGG	ko00643	Styrene degradation	1|1958	39|17685	0.9884	1	1	Cluster-20096.68539
KEGG	ko00510	N-Glycan biosynthesis	12|1958	184|17685	0.988569	1	12	Cluster-20096.10139|Cluster-20096.75286|Cluster-20096.87673|Cluster-20096.87669|Cluster-20096.34748|Cluster-20096.43608|Cluster-20096.81557|Cluster-20096.81555|Cluster-20096.65901|Cluster-20096.52212|Cluster-20096.55457|Cluster-20096.54104
KEGG	ko00940	Phenylpropanoid biosynthesis	29|1958	370|17685	0.989855	1	29	Cluster-20096.27126|Cluster-20096.52122|Cluster-20096.30939|Cluster-20096.20247|Cluster-20096.88875|Cluster-20096.68658|Cluster-20096.93187|Cluster-20096.68657|Cluster-26614.0|Cluster-20096.91560|Cluster-20096.73734|Cluster-20096.41927|Cluster-19303.0|Cluster-20096.44508|Cluster-20096.38806|Cluster-20096.70122|Cluster-20096.82038|Cluster-20096.47359|Cluster-20096.38875|Cluster-20096.27512|Cluster…
KEGG	ko04978	Mineral absorption	1|1958	41|17685	0.990719	1	1	Cluster-20096.36095
KEGG	ko01040	Biosynthesis of unsaturated fatty acids	4|1958	89|17685	0.991054	1	4	Cluster-20096.50763|Cluster-20096.70156|Cluster-20096.65423|Cluster-20096.65424
KEGG	ko04962	Vasopressin-regulated water reabsorption	5|1958	103|17685	0.991343	1	5	Cluster-20096.56127|Cluster-20096.84919|Cluster-20096.80742|Cluster-20096.69613|Cluster-20096.46145
KEGG	ko05132	Salmonella infection	2|1958	60|17685	0.991705	1	2	Cluster-20096.17720|Cluster-20096.68210
KEGG	ko04380	Osteoclast differentiation	1|1958	43|17685	0.992574	1	1	Cluster-20096.76676
KEGG	ko04022	cGMP-PKG signaling pathway	2|1958	62|17685	0.993175	1	2	Cluster-20096.36872|Cluster-20096.52755
KEGG	ko05014	Amyotrophic lateral sclerosis (ALS)	3|1958	78|17685	0.99333	1	3	Cluster-20096.97287|Cluster-12293.0|Cluster-20096.57635
KEGG	ko04075	Plant hormone signal transduction	53|1958	628|17685	0.994115	1	53	Cluster-20096.60857|Cluster-20096.38762|Cluster-20096.63578|Cluster-24979.0|Cluster-17046.0|Cluster-20096.60222|Cluster-20096.80689|Cluster-20096.61252|Cluster-20096.65523|Cluster-20096.16860|Cluster-20096.57708|Cluster-20096.58461|Cluster-20096.94781|Cluster-20096.95777|Cluster-20096.54401|Cluster-20096.21469|Cluster-20096.51017|Cluster-20096.61283|Cluster-20096.22738|Cluster-20096.68784|Cluster…
KEGG	ko04146	Peroxisome	34|1958	436|17685	0.994417	1	34	Cluster-16448.2|Cluster-16448.1|Cluster-20096.63670|Cluster-20096.29802|Cluster-20096.70156|Cluster-20096.17391|Cluster-20096.39105|Cluster-20096.65423|Cluster-20096.65424|Cluster-20096.90511|Cluster-20096.50763|Cluster-20096.65735|Cluster-20096.47627|Cluster-20096.43475|Cluster-20096.59012|Cluster-20096.57314|Cluster-20096.73876|Cluster-20096.33232|Cluster-20096.16328|Cluster-20096.91029|Cluster…
KEGG	ko04918	Thyroid hormone synthesis	4|1958	95|17685	0.994565	1	4	Cluster-20096.33807|Cluster-20096.62528|Cluster-20096.60707|Cluster-20096.87813
KEGG	ko00590	Arachidonic acid metabolism	1|1958	46|17685	0.994685	1	1	Cluster-20096.33807
KEGG	ko05211	Renal cell carcinoma	1|1958	47|17685	0.995246	1	1	Cluster-20096.45089
KEGG	ko05152	Tuberculosis	49|1958	595|17685	0.995481	1	49	Cluster-20096.40447|Cluster-20096.67419|Cluster-20096.67418|Cluster-20096.16232|Cluster-20096.70137|Cluster-20096.62784|Cluster-20096.17720|Cluster-20096.80742|Cluster-20096.84919|Cluster-20096.38067|Cluster-20096.97287|Cluster-20096.56561|Cluster-20096.56355|Cluster-20096.69757|Cluster-20096.56560|Cluster-20096.95788|Cluster-20096.76681|Cluster-20096.29600|Cluster-20096.32355|Cluster-20096.6527|…
KEGG	ko01230	Biosynthesis of amino acids	72|1958	825|17685	0.995645	1	72	Cluster-7778.0|Cluster-20096.51531|Cluster-20096.92112|Cluster-20096.50528|Cluster-20096.49129|Cluster-20096.59931|Cluster-22983.0|Cluster-20096.13210|Cluster-20096.26048|Cluster-11083.0|Cluster-20096.76505|Cluster-20096.71289|Cluster-20096.68072|Cluster-20096.58807|Cluster-20096.85226|Cluster-20096.59200|Cluster-20096.72802|Cluster-20096.73220|Cluster-20096.73222|Cluster-20096.55344|Cluster-2009…
KEGG	ko04014	Ras signaling pathway	3|1958	85|17685	0.996451	1	3	Cluster-20096.84919|Cluster-20096.36872|Cluster-20096.80742
KEGG	ko00130	Ubiquinone and other terpenoid-quinone biosynthesis	6|1958	128|17685	0.996467	1	6	Cluster-20096.7238|Cluster-20096.49129|Cluster-20096.26335|Cluster-20096.58976|Cluster-20096.78548|Cluster-20096.13317
KEGG	ko00360	Phenylalanine metabolism	8|1958	156|17685	0.996904	1	8	Cluster-20096.27126|Cluster-20096.73023|Cluster-20096.49129|Cluster-20096.38875|Cluster-20096.86557|Cluster-20096.90920|Cluster-20096.4919|Cluster-20096.12235
KEGG	ko04024	cAMP signaling pathway	4|1958	102|17685	0.996996	1	4	Cluster-20096.50763|Cluster-20096.36872|Cluster-20096.65423|Cluster-20096.65424
KEGG	ko04064	NF-kappa B signaling pathway	30|1958	408|17685	0.997028	1	30	Cluster-20096.16232|Cluster-20096.78460|Cluster-20096.70137|Cluster-20096.6527|Cluster-20096.94307|Cluster-20096.32355|Cluster-20096.87284|Cluster-20096.87280|Cluster-20096.87281|Cluster-20096.87283|Cluster-20096.50163|Cluster-20096.11200|Cluster-20096.40447|Cluster-20096.50170|Cluster-20096.59298|Cluster-20096.57350|Cluster-20096.91100|Cluster-20096.78237|Cluster-20096.65419|Cluster-20096.12402|…
KEGG	ko05010	Alzheimer's disease	15|1958	242|17685	0.997094	1	15	Cluster-7778.0|Cluster-20096.36872|Cluster-20096.89783|Cluster-20096.38402|Cluster-20096.54857|Cluster-20096.62410|Cluster-20096.64709|Cluster-20096.31727|Cluster-20096.97287|Cluster-20096.65197|Cluster-20096.65202|Cluster-20096.73950|Cluster-20096.72921|Cluster-20096.44297|Cluster-20096.65214
KEGG	ko05131	Shigellosis	1|1958	52|17685	0.997278	1	1	Cluster-20096.32491
KEGG	ko00904	Diterpenoid biosynthesis	1|1958	52|17685	0.997278	1	1	Cluster-20096.71498
KEGG	ko04130	SNARE interactions in vesicular transport	2|1958	72|17685	0.997455	1	2	Cluster-20096.2171|Cluster-20096.73414
KEGG	ko05212	Pancreatic cancer	1|1958	55|17685	0.998052	1	1	Cluster-20096.88078
KEGG	ko04015	Rap1 signaling pathway	1|1958	57|17685	0.998442	1	1	Cluster-20096.36872
KEGG	ko00780	Biotin metabolism	1|1958	60|17685	0.998885	1	1	Cluster-20096.52432
KEGG	ko04066	HIF-1 signaling pathway	5|1958	130|17685	0.999026	1	5	Cluster-7778.0|Cluster-20096.62410|Cluster-28084.0|Cluster-20096.82908|Cluster-20096.19198
KEGG	ko00480	Glutathione metabolism	21|1958	344|17685	0.999553	1	21	Cluster-20096.52273|Cluster-20096.27160|Cluster-20096.93698|Cluster-20096.65026|Cluster-20096.60992|Cluster-20096.89557|Cluster-20096.33807|Cluster-20096.71061|Cluster-20096.93987|Cluster-20096.83149|Cluster-20096.98230|Cluster-20096.60823|Cluster-20096.63148|Cluster-20096.33209|Cluster-20096.97168|Cluster-20096.11090|Cluster-20096.56308|Cluster-20096.78178|Cluster-20096.26063|Cluster-25861.0|Clu…
KEGG	ko04972	Pancreatic secretion	2|1958	91|17685	0.999624	1	2	Cluster-20096.46145|Cluster-20096.58017
KEGG	ko05133	Pertussis	23|1958	400|17685	0.999934	1	23	Cluster-20096.16232|Cluster-20096.70137|Cluster-20096.6527|Cluster-14729.0|Cluster-20096.32355|Cluster-20096.89225|Cluster-20096.68543|Cluster-20096.27640|Cluster-20096.47104|Cluster-20096.40447|Cluster-20096.36872|Cluster-20096.59298|Cluster-20096.57350|Cluster-15277.0|Cluster-20096.65419|Cluster-20096.56227|Cluster-20096.83514|Cluster-20096.33177|Cluster-20096.53843|Cluster-20096.85484|Cluster-…
KEGG	ko05162	Measles	28|1958	471|17685	0.999967	1	28	Cluster-20096.16232|Cluster-20096.78460|Cluster-20096.70137|Cluster-20096.6527|Cluster-20096.78237|Cluster-20096.32355|Cluster-20096.51118|Cluster-20096.68543|Cluster-20096.50163|Cluster-20096.47104|Cluster-20096.40447|Cluster-20096.50170|Cluster-20096.89783|Cluster-20096.59298|Cluster-20096.57350|Cluster-20096.10169|Cluster-20096.25827|Cluster-20096.78457|Cluster-20096.65419|Cluster-20096.56227|…
KEGG	ko05140	Leishmaniasis	17|1958	357|17685	0.999992	1	17	Cluster-20096.40447|Cluster-15277.0|Cluster-20096.16232|Cluster-20096.70137|Cluster-20096.53843|Cluster-20096.32355|Cluster-20096.92296|Cluster-20096.56227|Cluster-20096.58262|Cluster-20096.6527|Cluster-20096.65419|Cluster-20096.57350|Cluster-20096.78237|Cluster-20096.47104|Cluster-20096.59298|Cluster-20096.68543|Cluster-20096.92298
KEGG	ko05145	Toxoplasmosis	26|1958	473|17685	0.999993	1	26	Cluster-20096.16232|Cluster-20096.70137|Cluster-20096.6527|Cluster-20096.97287|Cluster-20096.25794|Cluster-26003.0|Cluster-20096.51051|Cluster-20096.59298|Cluster-20096.57350|Cluster-20096.47104|Cluster-20096.40447|Cluster-20096.28963|Cluster-20096.92366|Cluster-20096.92369|Cluster-20096.68543|Cluster-20096.24779|Cluster-20096.65419|Cluster-20096.56227|Cluster-21196.1|Cluster-20096.32355|Cluster-…
KEGG	ko05142	Chagas disease (American trypanosomiasis)	17|1958	379|17685	0.999998	1	17	Cluster-20096.40447|Cluster-15277.0|Cluster-20096.16232|Cluster-20096.70137|Cluster-20096.53843|Cluster-20096.32355|Cluster-20096.68543|Cluster-20096.56227|Cluster-20096.58262|Cluster-20096.6527|Cluster-20096.65419|Cluster-20096.47104|Cluster-20096.57350|Cluster-20096.78237|Cluster-20096.97383|Cluster-20096.59298|Cluster-20096.29038
KEGG	ko04722	Neurotrophin signaling pathway	24|1958	501|17685	1	1	24	Cluster-20096.16232|Cluster-20096.70137|Cluster-20096.6527|Cluster-20096.36396|Cluster-20096.32355|Cluster-20096.68543|Cluster-20096.47104|Cluster-20096.40447|Cluster-20096.36872|Cluster-20096.89783|Cluster-20096.28963|Cluster-20096.61307|Cluster-20096.59298|Cluster-20096.57350|Cluster-20096.79264|Cluster-20096.65419|Cluster-20096.56227|Cluster-15277.0|Cluster-20096.58756|Cluster-20096.38402|Clus…
KEGG	ko04620	Toll-like receptor signaling pathway	15|1958	387|17685	1	1	15	Cluster-20096.40447|Cluster-15277.0|Cluster-20096.16232|Cluster-20096.70137|Cluster-20096.53843|Cluster-20096.32355|Cluster-20096.68543|Cluster-20096.56227|Cluster-20096.58262|Cluster-20096.6527|Cluster-20096.65419|Cluster-20096.57350|Cluster-20096.78237|Cluster-20096.59298|Cluster-20096.47104
KEGG	ko03010	Ribosome	24|1958	777|17685	1	1	24	Cluster-20096.68829|Cluster-8988.0|Cluster-20096.40557|Cluster-20096.46509|Cluster-20096.5145|Cluster-8453.1|Cluster-20096.86814|Cluster-20096.58395|Cluster-20096.48610|Cluster-20096.26233|Cluster-20096.58780|Cluster-20096.57259|Cluster-20096.57940|Cluster-8821.0|Cluster-26119.0|Cluster-20096.63885|Cluster-5715.0|Cluster-20096.44640|Cluster-20096.98513|Cluster-20096.54389|Cluster-20096.66679|Clus…

## Sheet: GL_vsWL_KEGGenrich_sign
KEGG enrichment analysis of the obtained DEGs -statistically significant
Category	ID	Description	GeneRatio	BgRatio	pvalue	padj	Count	geneID
KEGG	ko02020	Two-component system	37|1958	129|17685	8.14704e-06	0.0018946	37	Cluster-20096.7195|Cluster-20096.83989|Cluster-20096.33182|Cluster-14567.0|Cluster-20096.50007|Cluster-20096.92031|Cluster-20096.92032|Cluster-20096.97287|Cluster-20096.63075|Cluster-20096.83244|Cluster-20096.59200|Cluster-20096.30273|Cluster-21082.3|Cluster-20096.100602|Cluster-20096.86453|Cluster-20096.99557|Cluster-20096.31641|Cluster-20096.41318|Cluster-20096.31532|Cluster-24551.0|Cluster-200…
KEGG	ko02010	ABC transporters	24|1958	65|17685	1.12439e-05	0.0018946	24	Cluster-20096.22971|Cluster-20096.86030|Cluster-20096.86032|Cluster-20096.76221|Cluster-20096.26656|Cluster-20096.84526|Cluster-20096.33214|Cluster-20096.62194|Cluster-20096.62197|Cluster-20096.92138|Cluster-20096.41319|Cluster-30686.0|Cluster-20096.23787|Cluster-20096.41320|Cluster-20096.86223|Cluster-22894.0|Cluster-20096.18998|Cluster-20096.63723|Cluster-20096.78012|Cluster-20096.24126|Cluster…
