# Supplementary material for: Contrasting Metabolisms in Green and White Leaf Sectors of Variegated Pelargonium zonale—An Integrative Transcriptomic and Metabolomic Study
Source: Int J Mol Sci. 2023 Mar 9;24(6):5288. doi: 10.3390/ijms24065288 (PMC10048803; doi:10.3390/ijms24065288)
Supplement: Supplementary file 1 [file ijms-24-05288-s001.zip › Supplementary Table S5.xlsx]

## Sheet: Energy production
Metabolic pathways of DEGs identified in WL and GL of variegated P. zonale leaves
Gene	GL.value	WL.value	log2foldchange	log2foldchange	pvalue	padjust	significance	NR Description	NT Description	Swissprot ID	Swissprot Evalue	PFAM ID	Gene Ontology Biological Pathway	Gene Ontology Molecular Function
Glycolysis
Cluster-20096.82908	0.0204718	0.194329	-3.24778	-3.24778	0.00234585	0.0260717	TRUE	hexokinase-3 [Morus notabilis] >gi|587860534|gb|EXB50433.1| hypothetical protein L484_013525 [Morus notabilis]	PREDICTED: Citrus clementina hexokinase-3 (LOC18050513), mRNA	Q2KNB4	7.3e-19	--	--	--
Cluster-20096.91346	2.1531	0.0957135	4.50061	4.50061	8.56282e-07	5.53102e-05	TRUE	PREDICTED: glucose-6-phosphate isomerase, cytosolic [Cicer arietinum] >gi|502090838|ref|XP_004489357.1| PREDICTED: glucose-6-phosphate isomerase, cytosolic [Cicer arietinum]	PREDICTED: Citrus sinensis glucose-6-phosphate isomerase, cytosolic 2B (LOC102630327), mRNA	P54236	5.7e-125	--	--	--
Cluster-20096.42162	0.340387	0.0346031	3.29794	3.29794	0.000178005	0.00383093	TRUE	PREDICTED: glucose-6-phosphate isomerase, cytosolic [Gossypium hirsutum] >gi|1029085586|ref|XP_016703009.1| PREDICTED: glucose-6-phosphate isomerase, cytosolic [Gossypium hirsutum]	PREDICTED: Juglans regia glucose-6-phosphate isomerase, cytosolic (LOC108995559), mRNA	Q9FXM5	4.5e-155	--	--	--
Cluster-20096.26442	1.1058	0.160394	2.78335	2.78335	6.476e-06	0.000285306	TRUE	phosphoglucomutase, chloroplastic [Dorcoceras hygrometricum]	Escherichia coli strain BLR(DE3), complete genome	A9MQF6	0	PF03925//PF13982//PF00408//PF17206//PF02880//PF02878//PF02879	GO:0044238//GO:0005975//GO:0008152//GO:0071704	GO:0097159//GO:0003677//GO:0003824//GO:0005488//GO:0003676//GO:0016868//GO:0016866//GO:1901363//GO:0016853
Cluster-20096.42389	8.22082	1.57548	2.38118	2.38118	0.00113994	0.0154983	TRUE	phosphoglucomutase, chloroplastic isoform X1 [Morus notabilis]	PREDICTED: Vitis vinifera phosphoglucomutase, chloroplastic (LOC100247590), transcript variant X2, mRNA	Q9SCY0	1.7e-46	PF00408	GO:0008152//GO:0071704	GO:0003824//GO:0016853//GO:0016866//GO:0016868
Cluster-20096.85721	2.50528	0.551931	2.18533	2.18533	0.00234158	0.0260394	TRUE	phosphoglucomutase, cytoplasmic [Quercus suber] >gi|1336371280|gb|POE99194.1| phosphoglucomutase, cytoplasmic [Quercus suber]	PREDICTED: Quercus suber phosphoglucomutase, cytoplasmic (LOC112032857), mRNA	Q9M4G4	1.4e-48	PF00408	GO:0008152//GO:0071704	GO:0003824//GO:0016853//GO:0016866//GO:0016868
Cluster-20096.47341	0.0269611	0.510732	-4.24821	-4.24821	0.00056604	0.00921713	TRUE	phosphoglycerate mutase-like protein 1 isoform X1 [Durio zibethinus]	PREDICTED: Daucus carota subsp. sativus phosphoglycerate mutase-like protein 1 (LOC108204881), transcript variant X2, mRNA	477	Phosphoglycerate mutase-like protein 1 OS=Arabidopsis thaliana OX=3702 GN=At5g64460 PE=2 SV=1	--	--	--
Cluster-20096.23706	1.2765	0.214265	2.57461	2.57461	2.19275e-05	0.00074898	TRUE	phosphoglyceromutase (chromatophore) [Paulinella chromatophora] >gi|171191706|gb|ACB42668.1| phosphoglyceromutase (chromatophore) [Paulinella chromatophora]	Escherichia coli strain BLR(DE3), complete genome	Q7DJ60	0	PF01210//PF02558//PF07479//PF02556//PF00581//PF00462//PF00132//PF06426	GO:0008104//GO:0046434//GO:0044249//GO:0015833//GO:0044281//GO:0044283//GO:0071840//GO:0071705//GO:0042886//GO:0044238//GO:0006072//GO:0033036//GO:1901605//GO:1901607//GO:0019725//GO:0046168//GO:0000097//GO:0000096//GO:0045184//GO:0043436//GO:1901564//GO:0045454//GO:0009070//GO:0055114//GO:0051259//GO:0065008//GO:0052646//GO:0051262//GO:1901136//GO:1901135//GO:0044272//GO:0016053//GO:0006534//GO:…	GO:0051287//GO:0009001//GO:0008374//GO:1901363//GO:0016491//GO:0004367//GO:0051082//GO:0000166//GO:0016740//GO:0016746//GO:0016747//GO:0016667//GO:0016412//GO:0016413//GO:0048037//GO:0016614//GO:0016616//GO:0016407//GO:0005515//GO:0005488//GO:1901265//GO:0050662//GO:0036094//GO:0009055//GO:0003824//GO:0097159//GO:0015035//GO:0015036
Cluster-20096.40227	0.706156	0.0446403	3.9838	3.9838	0.00326885	0.0331289	TRUE	PREDICTED: phosphoglycerate kinase, chloroplastic-like [Malus domestica]	PREDICTED: Hevea brasiliensis phosphoglycerate kinase, chloroplastic (LOC110665961), mRNA	Q42961	5e-25	PF00162	GO:0046434//GO:0006732//GO:0016310//GO:0046939//GO:0009166//GO:0009167//GO:0034641//GO:0009165//GO:0044281//GO:0044283//GO:0009123//GO:1901362//GO:0009127//GO:0009168//GO:1901361//GO:0006139//GO:0009132//GO:0009135//GO:0009199//GO:0006733//GO:0006096//GO:0019359//GO:0009206//GO:0009205//GO:0009201//GO:0072525//GO:0046034//GO:0009987//GO:0046031//GO:0032787//GO:0043436//GO:0005975//GO:0009260//GO:…	GO:0016740//GO:0004618//GO:0016301//GO:0003824//GO:0016772//GO:0016774
Cluster-20096.50528	0.0216386	0.405199	-4.22685	-4.22685	0.000611669	0.00976512	TRUE	ATP-dependent 6-phosphofructokinase 4, chloroplastic [Quercus suber] >gi|1336369498|gb|POE98000.1| atp-dependent 6-phosphofructokinase 4, chloroplastic [Quercus suber]	PREDICTED: Prunus persica ATP-dependent 6-phosphofructokinase 4, chloroplastic (LOC18786114), transcript variant X2, mRNA	Q9FKG3	2e-180	PF00365	GO:0046434//GO:0006732//GO:0016310//GO:0046939//GO:0009166//GO:0009167//GO:0034641//GO:0009165//GO:0044281//GO:0044283//GO:0009123//GO:1901362//GO:0009127//GO:0009168//GO:1901361//GO:0006139//GO:0009132//GO:0009135//GO:0009199//GO:0006733//GO:0006096//GO:0019359//GO:0009206//GO:0009205//GO:0009201//GO:0072525//GO:0046034//GO:0009987//GO:0046031//GO:0032787//GO:0043436//GO:0005975//GO:0009260//GO:…	GO:0019200//GO:0016740//GO:0016773//GO:0003872//GO:0008443//GO:0016301//GO:0003824//GO:0016772
Cluster-20096.46407	0.413707	1.78975	-2.10937	-2.10937	0.00565367	0.0483137	TRUE	PREDICTED: 6-phosphofructo-2-kinase/fructose-2,6-bisphosphatase [Vitis vinifera] >gi|297745867|emb|CBI15923.3| unnamed protein product, partial [Vitis vinifera]	PREDICTED: Quercus suber 6-phosphofructo-2-kinase/fructose-2,6-bisphosphatase (LOC112004395), transcript variant X2, mRNA	1703	6-phosphofructo-2-kinase/fructose-2,6-bisphosphatase OS=Arabidopsis thaliana OX=3702 GN=FKFBP PE=1 SV=1	--	--	--
Cluster-20096.83989	1.23985	0.219075	2.49696	2.49696	4.54992e-06	0.000214825	TRUE	ATP-dependent 6-phosphofructokinase-like [Quercus suber] >gi|1336393061|gb|POF16570.1| atp-dependent 6-phosphofructokinase [Quercus suber]	Escherichia coli strain BLR(DE3), complete genome	P0AE84	1.5e-250	PF16916//PF07813//PF00365//PF01545	GO:0046434//GO:0009166//GO:0009167//GO:0009165//GO:0044281//GO:0044283//GO:1901362//GO:1901360//GO:1901361//GO:0009199//GO:0016310//GO:0019359//GO:0009206//GO:0009205//GO:0009201//GO:0046034//GO:0046031//GO:0032787//GO:0043436//GO:0009179//GO:0046483//GO:1901564//GO:1901566//GO:0016052//GO:0016053//GO:0006163//GO:0006165//GO:0006164//GO:0019637//GO:0009124//GO:0009141//GO:0009142//GO:0009161//GO:…	GO:0016301//GO:0016773//GO:0016772//GO:0015075//GO:0016740//GO:0005215//GO:0008324//GO:0019200//GO:0003872//GO:0022857//GO:0008443//GO:0003824
Cluster-20096.19481	5.17005	0.170818	4.9156	4.9156	0.00525109	0.0459373	TRUE	ATP-dependent 6-phosphofructokinase [Trema orientalis]	PREDICTED: Juglans regia ATP-dependent 6-phosphofructokinase 6-like (LOC109007871), mRNA	Q94AA4	1.1e-189	PF00365	GO:0046434//GO:0006732//GO:0016310//GO:0046939//GO:0009166//GO:0009167//GO:0034641//GO:0009165//GO:0044281//GO:0044283//GO:0009123//GO:1901362//GO:0009127//GO:0009168//GO:1901361//GO:0006139//GO:0009132//GO:0009135//GO:0009199//GO:0006733//GO:0006096//GO:0019359//GO:0009206//GO:0009205//GO:0009201//GO:0072525//GO:0046034//GO:0009987//GO:0046031//GO:0032787//GO:0043436//GO:0005975//GO:0009260//GO:…	GO:0019200//GO:0016740//GO:0016773//GO:0003872//GO:0008443//GO:0016301//GO:0003824//GO:0016772
Cluster-20096.53067	10.0643	43.6975	-2.11822	-2.11822	2.49803e-05	0.000829832	TRUE	PREDICTED: phosphoenolpyruvate carboxylase, housekeeping isozyme [Eucalyptus grandis] >gi|629102032|gb|KCW67501.1| hypothetical protein EUGRSUZ_F01229 [Eucalyptus grandis]	PREDICTED: Juglans regia phosphoenolpyruvate carboxylase, housekeeping isozyme (LOC109012286), mRNA	P27154	1e-124	--	--	--
Cluster-20096.33218	0.626564	0.0977978	2.67962	2.67962	4.69677e-06	0.000220018	TRUE	phosphoenolpyruvate carboxylase [Sargassum thunbergii]	Escherichia coli strain BLR(DE3), complete genome	B7MR83	0	PF00311//PF09938//PF03738//PF18158//PF13377//PF06693//PF00703//PF02929//PF00324//PF00202//PF04012//PF08028//PF04074//PF16353//PF10679//PF00884//PF03994//PF00441//PF02770//PF13520//PF00356//PF02836//PF02837	GO:0080090//GO:0019222//GO:0044249//GO:0034641//GO:0015977//GO:0044281//GO:0034645//GO:0072350//GO:1901362//GO:1901360//GO:0032774//GO:0006139//GO:0016999//GO:0060255//GO:0009987//GO:0006725//GO:1903506//GO:2001141//GO:0043436//GO:0005975//GO:0055085//GO:0055114//GO:0046483//GO:0006082//GO:0051252//GO:0009059//GO:0043170//GO:0009060//GO:0019438//GO:0017144//GO:0031326//GO:0031323//GO:0019752//GO:…	GO:0008964//GO:0008144//GO:1901363//GO:0043168//GO:0016627//GO:0004611//GO:0043167//GO:0016740//GO:0004565//GO:0015925//GO:0005215//GO:0019842//GO:0016798//GO:0048037//GO:0070279//GO:0004553//GO:0030170//GO:0003676//GO:0008483//GO:0005488//GO:0008484//GO:0003677//GO:0016491//GO:0016769//GO:0016787//GO:0050662//GO:0016788//GO:0036094//GO:0003824//GO:0097159//GO:0016830//GO:0016831//GO:0022857//GO:…
Cluster-20096.37998	5.06694	0.1343	5.24448	5.24448	5.89491e-09	8.41227e-07	TRUE	PREDICTED: phosphoenolpyruvate carboxylase, housekeeping isozyme [Phoenix dactylifera]	PREDICTED: Prunus avium phosphoenolpyruvate carboxylase 2 (LOC110764337), mRNA	Q5GM68	5.8e-189	--	--	--
Cluster-20096.31490	0.0131204	0.489749	-5.22381	-5.22381	2.4009e-06	0.000128988	TRUE	Pyruvate kinase family protein isoform 1 [Theobroma cacao] >gi|508776231|gb|EOY23487.1| Pyruvate kinase family protein isoform 1 [Theobroma cacao]	PREDICTED: Populus euphratica plastidial pyruvate kinase 4, chloroplastic (LOC105109018), transcript variant X2, mRNA	Q9M3B6	5.9e-201	PF00224	GO:0046434//GO:0006732//GO:0016310//GO:0046939//GO:0009166//GO:0009167//GO:0034641//GO:0009165//GO:0044281//GO:0044283//GO:0009123//GO:1901362//GO:0009127//GO:0009168//GO:1901361//GO:0006139//GO:0009132//GO:0009135//GO:0009199//GO:0006733//GO:0006096//GO:0019359//GO:0009206//GO:0009205//GO:0009201//GO:0072525//GO:0046034//GO:0009987//GO:0046031//GO:0032787//GO:0043436//GO:0005975//GO:0009260//GO:…	GO:0031420//GO:0030955//GO:0000287//GO:0016740//GO:0043167//GO:0046872//GO:0016773//GO:0004743//GO:0005488//GO:0043169//GO:0003824//GO:0016772
Cluster-20096.28272	0.888405	0.104946	3.08123	3.08123	5.29796e-07	3.78303e-05	TRUE	pyruvate kinase (plastid) [Paulinella micropora] >gi|1154258217|gb|AQX44732.1| pyruvate kinase (plastid) [Paulinella micropora]	Escherichia coli strain BLR(DE3), complete genome	P21599	1.5e-256	PF01551//PF01476//PF01297//PF04225//PF03279//PF08525	GO:0006812//GO:0006811//GO:0006810//GO:0030001//GO:0051234//GO:0051179	GO:0003824//GO:0005488//GO:0043169//GO:0043167//GO:0016740//GO:0046872
Cluster-20096.70825	25.3757	2.25747	3.49109	3.49109	4.5727e-08	4.95518e-06	TRUE	pyruvate kinase, cytosolic isozyme [Hevea brasiliensis]	PREDICTED: Juglans regia pyruvate kinase, cytosolic isozyme (LOC109002958), transcript variant X1, mRNA	Q42806	1.3e-141	PF02887//PF00224	GO:0046434//GO:0006732//GO:0016310//GO:0046939//GO:0009166//GO:0009167//GO:0034641//GO:0009165//GO:0044281//GO:0044283//GO:0009123//GO:1901362//GO:0009127//GO:0009168//GO:1901361//GO:0006139//GO:0009132//GO:0009135//GO:0009199//GO:0006733//GO:0006096//GO:0019359//GO:0009206//GO:0009205//GO:0009201//GO:0072525//GO:0046034//GO:0009987//GO:0046031//GO:0032787//GO:0043436//GO:0005975//GO:0009260//GO:…	GO:0031420//GO:0030955//GO:0000287//GO:0016740//GO:0043167//GO:0046872//GO:0016773//GO:0004743//GO:0005488//GO:0043169//GO:0003824//GO:0016772
Cluster-28084.0	1.20469	0.144258	3.06316	3.06316	9.79227e-07	6.17476e-05	TRUE	enolase [Euglena gracilis]	Escherichia coli str. K-12 substr. MG1655 strain K-12 chromosome	Q3YY77	4.2e-224	PF03952//PF00113	--	--
Cluster-20096.47947	38.6265	14.8214	1.38198	1.38198	0.00037659	0.00680406	TRUE	fructose-1,6-bisphosphatase, cytosolic isoform X1 [Momordica charantia]	PREDICTED: Juglans regia fructose-1,6-bisphosphatase, cytosolic (LOC109007069), transcript variant X5, mRNA	A2WXB2	2.2e-123	PF00316	--	--
Cluster-20096.42286	0.103224	0.801617		-2.93945	0.00136346	0.0176811	TRUE	glyceraldehyde-3-phosphate dehydrogenase B, chloroplastic [Prunus avium]	PREDICTED: Juglans regia glyceraldehyde-3-phosphate dehydrogenase B, chloroplastic-like (LOC109011490), mRNA	P25857	3.6e-12	--	--	--
Cluster-20096.64630	1.48693	8.96647		-2.5898	0.000490222	0.00827604	TRUE	Glyceraldehyde-3-phosphate dehydrogenase, type I [Corchorus capsularis]	--	124	Glyceraldehyde-3-phosphate dehydrogenase A, chloroplastic OS=Pisum sativum OX=3888 GN=GAPA PE=1 SV=2	--	--	--
Fermentation
Cluster-20096.23582	0.020125	0.573584	-4.83439	-4.83439	4.31876e-06	0.000206257	TRUE	alcohol dehydrogenase-like 3 [Olea europaea var. sylvestris]	--	P14219	8.4e-31	PF08240	GO:0055114//GO:0008152	--
Cluster-20096.75992	0.230594	1.03344	-2.15841	-2.15841	0.000313602	0.00593091	TRUE	PREDICTED: alcohol dehydrogenase class-3 [Vitis vinifera]	--	--	--	--	--	--
Cluster-20096.81535	0.205799	0.885315	-2.1071	-2.1071	1.91266e-05	0.000673799	TRUE	alcohol dehydrogenase-like 7 [Jatropha curcas] >gi|643728907|gb|KDP36844.1| hypothetical protein JCGZ_08135 [Jatropha curcas]	PREDICTED: Quercus suber alcohol dehydrogenase-like 7 (LOC112018306), mRNA	1141	Alcohol dehydrogenase-like 7 OS=Arabidopsis thaliana OX=3702 GN=At5g42250 PE=2 SV=1	--	--	--
Cluster-20096.63012	14.8081	3.38891	2.12752	2.12752	0.000716027	0.0110078	TRUE	PREDICTED: alcohol dehydrogenase-like 2 [Cicer arietinum]	PREDICTED: Jatropha curcas alcohol dehydrogenase-like 2 (LOC105630643), mRNA	481	Alcohol dehydrogenase-like 1 OS=Arabidopsis thaliana OX=3702 GN=At1g22430 PE=2 SV=1	--	--	--
Cluster-20096.63011	17.3033	3.24164	2.41652	2.41652	5.69943e-07	4.00382e-05	TRUE	PREDICTED: alcohol dehydrogenase-like 2 [Cicer arietinum]	PREDICTED: Jatropha curcas alcohol dehydrogenase-like 2 (LOC105630643), mRNA	589	Alcohol dehydrogenase-like 1 OS=Arabidopsis thaliana OX=3702 GN=At1g22430 PE=2 SV=1	--	--	--
Cluster-20096.23067	1.15438	0.193179	2.5786	2.5786	5.36505e-05	0.00149111	TRUE	putative alcohol dehydrogenase [Dorcoceras hygrometricum]	Escherichia coli strain BLR(DE3), complete genome	2371	Uncharacterized protein YahJ OS=Escherichia coli (strain K12) OX=83333 GN=yahJ PE=3 SV=1	--	--	--
Cluster-20096.23067	1.15438	0.193179	2.5786	2.5786	5.36505e-05	0.00149111	TRUE	putative alcohol dehydrogenase [Dorcoceras hygrometricum]	Escherichia coli strain BLR(DE3), complete genome	2371	Uncharacterized protein YahJ OS=Escherichia coli (strain K12) OX=83333 GN=yahJ PE=3 SV=1	--	--	--
Cluster-20096.89758	0.939169	0.155568	2.59424	2.59424	3.33307e-05	0.0010318	TRUE	putative alcohol dehydrogenase [Auxenochlorella protothecoides] >gi|675354938|gb|KFM27378.1| putative alcohol dehydrogenase [Auxenochlorella protothecoides]	Escherichia coli strain BLR(DE3), complete genome	P77445	7.5e-222	--	--	--
Cluster-20096.86817	0.691004	0.11522	2.59675	2.59675	0.0038805	0.0372844	TRUE	Alcohol dehydrogenase superfamily, zinc-type [Trema orientalis]	--	153	Alcohol dehydrogenase-like 2 OS=Arabidopsis thaliana OX=3702 GN=At1g22440 PE=2 SV=1	--	--	--
Cluster-20096.86817	0.691004	0.11522	2.59675	2.59675	0.0038805	0.0372844	TRUE	Alcohol dehydrogenase superfamily, zinc-type [Trema orientalis]	--	153	Alcohol dehydrogenase-like 2 OS=Arabidopsis thaliana OX=3702 GN=At1g22440 PE=2 SV=1	--	--	--
Cluster-20096.86198	2.09422	0.312347	2.74167	2.74167	0.0010935	0.0150317	TRUE	alcohol dehydrogenase-like 4 [Herrania umbratica]	PREDICTED: Momordica charantia alcohol dehydrogenase-like 4 (LOC111024893), mRNA	A1L4Y2	5.1e-46	--	--	--
Cluster-20096.61048	24.5938	3.58622	2.77796	2.77796	8.23487e-11	2.07434e-08	TRUE	alcohol dehydrogenase-like 2 [Durio zibethinus]	PREDICTED: Jatropha curcas alcohol dehydrogenase-like 2 (LOC105630643), mRNA	684	Alcohol dehydrogenase-like 2 OS=Arabidopsis thaliana OX=3702 GN=At1g22440 PE=2 SV=1	--	--	--
Cluster-20096.63289	2.59228	0.33143	2.96054	2.96054	1.15458e-05	0.000451934	TRUE	Alcohol dehydrogenase superfamily, zinc-type [Corchorus olitorius]	PREDICTED: Cajanus cajan sorbitol dehydrogenase (LOC109789245), mRNA	Q1PSI9	8e-102	PF00107	GO:0055114//GO:0008152	--
Cluster-20096.63015	0.962757	0.0966127	3.31861	3.31861	0.00195692	0.0228924	TRUE	alcohol dehydrogenase-like 2 isoform X1 [Medicago truncatula] >gi|355491881|gb|AES73084.1| zinc-binding alcohol dehydrogenase family protein [Medicago truncatula] >gi|1471998475|gb|RHN70137.1| putative alcohol dehydrogenase [Medicago truncatula]	--	284	Alcohol dehydrogenase-like 5 OS=Arabidopsis thaliana OX=3702 GN=At4g22110 PE=2 SV=1	--	--	--
Cluster-20096.37255	2.74464	0.273814	3.3271	3.3271	1.3992e-05	0.00052903	TRUE	putative alcohol dehydrogenase superfamily protein isoform X1 [Zea mays]	--	280	Alcohol dehydrogenase-like 5 OS=Arabidopsis thaliana OX=3702 GN=At4g22110 PE=2 SV=1	--	--	--
Cluster-20096.51900	0.327903	0.0221423	3.87855	3.87855	0.000454575	0.00781521	TRUE	Alcohol dehydrogenase superfamily, zinc-type [Trema orientalis]	--	288	Alcohol dehydrogenase-like 5 OS=Arabidopsis thaliana OX=3702 GN=At4g22110 PE=2 SV=1	--	--	--
Cluster-20096.33183	0.884891	0.132931	2.73408	2.73408	4.04573e-06	0.000195089	TRUE	aldehyde dehydrogenase family 2 member C4 [Sorghum bicolor] >gi|241927844|gb|EES00989.1| hypothetical protein SORBI_3003G203600 [Sorghum bicolor]	Escherichia coli strain BLR(DE3), complete genome	P78061	3.5e-277	PF00324//PF10820//PF00120//PF13520	GO:0006810//GO:0051179//GO:0006807//GO:0008152//GO:0051234//GO:0055085	GO:0016879//GO:0016880//GO:0004356//GO:0005215//GO:0016211//GO:0003824//GO:0022857//GO:0016874
Cluster-20096.33163	0.958878	0.19603	2.29011	2.29011	2.71997e-05	0.000888204	TRUE	acetaldehyde dehydrogenase / alcohol dehydrogenase [Fistulifera solaris]	Escherichia coli strain BLR(DE3), complete genome	4043	Aldehyde-alcohol dehydrogenase OS=Escherichia coli (strain K12) OX=83333 GN=adhE PE=1 SV=2	Aldehyde dehydrogenase family//Iron-containing alcohol dehydrogenase	metabolic process//oxidation-reduction process	cation binding//ion binding//catalytic activity//binding//metal ion binding//oxidoreductase activity
Cluster-20096.12235	1.16091	0.211589	2.45549	2.45549	4.99723e-06	0.000231032	TRUE	acetaldehyde dehydrogenase [Medicago truncatula]	Escherichia coli strain BLR(DE3), complete genome	B7NK03	2.1e-180	--	--	--
Cluster-20096.101628	1.04067	0.12658	3.03402	3.03402	8.95417e-06	0.000370063	TRUE	aldehyde dehydrogenase (NAD+) [Galdieria sulphuraria] >gi|452819050|gb|EME26154.1| aldehyde dehydrogenase (NAD+) [Galdieria sulphuraria]	Escherichia coli strain BLR(DE3), complete genome	P37685	1.4e-285	--	--	--
Cluster-20096.32075	2.0798	0.208044	3.31461	3.31461	0.00178533	0.0214664	TRUE	aldehyde dehydrogenase family 2 member B7, mitochondrial [Jatropha curcas] >gi|643713900|gb|KDP26565.1| hypothetical protein JCGZ_17723 [Jatropha curcas]	PREDICTED: Theobroma cacao aldehyde dehydrogenase family 2 member B4, mitochondrial (LOC18609398), mRNA	Q8S528	3.6e-99	PF00171	GO:0055114//GO:0008152	GO:0003824//GO:0016491
Cluster-20096.27682	0.340269	0.0269801	3.66349	3.66349	0.000547486	0.00898537	TRUE	aldehyde dehydrogenase family 2 member C4-like [Asparagus officinalis]	Escherichia coli strain BLR(DE3), complete genome	4381	Uncharacterized protein YdbH OS=Escherichia coli (strain K12) OX=83333 GN=ydbH PE=4 SV=2	Copper amine oxidase, enzyme domain//Copper amine oxidase, N3 domain//Copper amine oxidase, N2 domain//Bacterial regulatory helix-turn-helix proteins, AraC family//Helix-turn-helix domain//AraC-binding-like domain	RNA biosynthetic process//regulation of metabolic process//nucleobase-containing compound metabolic process//cellular biosynthetic process//cellular nitrogen compound metabolic process//cellular macromolecule biosynthetic process//organic cyclic compound biosynthetic process//organic cyclic compound metabolic process//regulation of macromolecule metabolic process//cellular process//cellular aroma…	heterocyclic compound binding//oxidoreductase activity//cation binding//ion binding//copper ion binding//transcription regulator activity//primary amine oxidase activity//cofactor binding//quinone binding//metal ion binding//oxidoreductase activity, acting on the CH-NH2 group of donors//binding//nucleic acid binding//DNA binding//transition metal ion binding//oxidoreductase activity, acting on th…
Cluster-20096.33019	8.61095	0.225227	5.2551	5.2551	1.38778e-08	1.78078e-06	TRUE	hypothetical protein COLO4_30736 [Corchorus olitorius]	PREDICTED: Nelumbo nucifera aldehyde dehydrogenase family 7 member A1 (LOC104600531), transcript variant X2, mRNA	1372	Aldehyde dehydrogenase family 7 member B4 OS=Arabidopsis thaliana OX=3702 GN=ALDH7B4 PE=2 SV=3	Aldehyde	oxidation-reduction process//metabolic process	catalytic activity//oxidoreductase activity
Cluster-20096.46172	0.0697867	0.666672	-3.24804	-3.24804	0.00115384	0.0156293	TRUE	D-lactate dehydrogenase [cytochrome], mitochondrial-like [Quercus suber] >gi|1336343683|gb|POE78092.1| d-lactate dehydrogenase [cytochrome], mitochondrial [Quercus suber]	PREDICTED: Quercus suber D-lactate dehydrogenase [cytochrome], mitochondrial-like (LOC111991101), mRNA	Q94AX4	8.7e-145	PF01565//PF02913	GO:0008152//GO:0055114	GO:0043168//GO:0050662//GO:0050660//GO:0097159//GO:1901265//GO:0043167//GO:0036094//GO:0003824//GO:0048037//GO:0005488//GO:0000166//GO:1901363//GO:0016491
Cluster-20096.22644	0.558278	0.0550217	3.3394	3.3394	4.96933e-08	5.31262e-06	TRUE	D-lactate dehydrogenase (cytochrome) [Dorcoceras hygrometricum]	Escherichia coli B strain C2566, complete genome	P0AEQ0	1.8e-245	PF01614//PF00392//PF07729//PF09339	GO:0032774//GO:0019222//GO:0031326//GO:0031323//GO:0090304//GO:0044249//GO:0034641//GO:0006807//GO:0034645//GO:1901362//GO:0050789//GO:0097659//GO:0080090//GO:0006139//GO:0044260//GO:2000112//GO:0071704//GO:0010467//GO:0065007//GO:1901360//GO:0060255//GO:0010468//GO:1901576//GO:0019219//GO:0006725//GO:0009987//GO:0009889//GO:1903506//GO:0050794//GO:0009058//GO:0009059//GO:0051171//GO:0008152//GO:…	GO:0005488//GO:0003677//GO:1901363//GO:0003676//GO:0140110//GO:0003700//GO:0097159
Cluster-19454.0	5.36626	1.13414	2.24098	2.24098	0.000717346	0.0110263	TRUE	PREDICTED: short-chain dehydrogenase reductase 3b-like [Vitis vinifera]	--	Q94K41	3.9e-83	--	--	--
Cluster-20096.27660	1.02171	0.191394	2.41528	2.41528	9.33622e-05	0.00232417	TRUE	short chain dehydrogenase, putative [Ricinus communis]	Escherichia coli strain BLR(DE3), complete genome	P0ACE2	0	PF13561//PF00248//PF00106//PF08659	--	--
Cluster-20096.61002	0.598252	0.0987078	2.60419	2.60419	0.00349756	0.0347351	TRUE	short-chain dehydrogenase TIC 32, chloroplastic-like [Prunus avium]	PREDICTED: Durio zibethinus short-chain dehydrogenase TIC 32, chloroplastic-like (LOC111288048), transcript variant X1, mRNA	1241	Short-chain dehydrogenase TIC 32, chloroplastic OS=Pisum sativum OX=3888 GN=TIC32 PE=1 SV=1	short//Enoyl-(Acyl//KR	--	--
Cluster-20096.91733	0.781347	0.0969633	3.0121	3.0121	0.00139329	0.017963	TRUE	acetyl-coenzyme A synthetase, chloroplastic/glyoxysomal-like [Dorcoceras hygrometricum]	Escherichia coli strain BLR(DE3), complete genome	A1JIK3	0	PF13193//PF00501//PF04341//PF00474//PF16177	GO:0006810//GO:0051179//GO:0051234//GO:0055085	GO:0005215//GO:0003824//GO:0022857
Cluster-20096.12563	3.77185	0.330193	3.50957	3.50957	0.00012134	0.00284695	TRUE	hypothetical protein Pyn_09518 [Prunus yedoensis var. nudiflora]	PREDICTED: Jatropha curcas short-chain dehydrogenase/reductase family 42E member 1 (LOC105635177), transcript variant X2, mRNA	180	Short-chain dehydrogenase/reductase family 42E member 1 OS=Danio rerio OX=7955 GN=sdr42e1 PE=2 SV=1	--	--	--
Cluster-20096.61006	2.31146	0.156345	3.8903	3.8903	0.00471356	0.0426822	TRUE	short-chain dehydrogenase TIC 32, chloroplastic-like [Prunus avium]	PREDICTED: Durio zibethinus short-chain dehydrogenase TIC 32, chloroplastic-like (LOC111288048), transcript variant X1, mRNA	1241	Short-chain dehydrogenase TIC 32, chloroplastic OS=Pisum sativum OX=3888 GN=TIC32 PE=1 SV=1	short//Enoyl-(Acyl//KR	--	--
OPP
Cluster-20096.71061	0.0168862	0.412933	-4.61813	-4.61813	7.23346e-05	0.00189353	TRUE	glucose-6-phosphate dehydrogenase [Trema orientalis]	PREDICTED: Quercus suber glucose-6-phosphate 1-dehydrogenase, chloroplastic-like (LOC111991625), mRNA	O24357	2.3e-221	--	--	--
Cluster-20096.26063	0.756505	0.156492	2.26384	2.26384	0.0001112	0.00266404	TRUE	glucose-6-phosphate 1-dehydrogenase chloroplast precursor [Ostreococcus tauri]	Escherichia coli strain BLR(DE3), complete genome	P0AC53	1.5e-288	PF00479//PF02781	GO:0044238//GO:0019318//GO:0008152//GO:0005975//GO:0071704//GO:0055114//GO:0005996//GO:0006006//GO:0044281	GO:0036094//GO:0003824//GO:0048037//GO:0005488//GO:0016614//GO:1901363//GO:1901265//GO:0016491//GO:0050662//GO:0050661//GO:0016616//GO:0004345//GO:0097159//GO:0000166
Cluster-20096.93987	0.219753	0.00867885	4.66497	4.66497	0.00358377	0.0353056	TRUE	glucose-6-phosphate dehydrogenase [Trema orientalis]	PREDICTED: Herrania umbratica glucose-6-phosphate 1-dehydrogenase, chloroplastic (LOC110421485), transcript variant X1, mRNA	Q43793	6e-231	--	--	--
Cluster-20096.97387	1.26276	0.159376	2.98302	2.98302	5.98288e-06	0.000268034	TRUE	glucose 1-dehydrogenase [Emiliania huxleyi CCMP1516] >gi|485642397|gb|EOD36474.1| glucose 1-dehydrogenase [Emiliania huxleyi CCMP1516]	Escherichia coli strain BLR(DE3), complete genome	Q46829	5e-285	PF00106//PF13561//PF08659//PF03006//PF04266	--	--
Cluster-20096.59931	0.0232212	0.267372	-3.52588	-3.52588	0.00336097	0.0338005	TRUE	uncharacterized protein LOC112020340 isoform X1 [Quercus suber] >gi|1336391764|gb|POF15471.1| transaldolase [Quercus suber]	PREDICTED: Quercus suber transaldolase (LOC112020340), transcript variant X2, mRNA	B0UV30	2.6e-44	--	--	--
TCA
Cluster-20096.26830	0.0949133	3.16475	-5.0585	-5.0585	3.48785e-10	7.28624e-08	TRUE	Citrate synthase-like [Macleaya cordata]	--	Q43175	4.2e-09	--	--	--
Cluster-20096.32736	0.0287276	0.46109	-4.00434	-4.00434	0.000349423	0.00643376	TRUE	Citrate synthase [Parasponia andersonii]	PREDICTED: Jatropha curcas citrate synthase, glyoxysomal (LOC105644297), mRNA	Q9SJH7	1e-38	PF00285	--	GO:0046912//GO:0003824//GO:0016740//GO:0016746
Cluster-20096.56605	0.0215878	0.26933	-3.64119	-3.64119	0.000519584	0.00864334	TRUE	citrate synthase, glyoxysomal [Populus trichocarpa] >gi|1334282967|gb|PNS98655.1| hypothetical protein POPTR_016G089300v3 [Populus trichocarpa]	PREDICTED: Juglans regia citrate synthase, glyoxysomal (LOC108986174), mRNA	P49299	3e-147	PF00285	--	GO:0046912//GO:0003824//GO:0016740//GO:0016746
Cluster-20096.71862	0.733591	0.0104045	6.14264	6.14264	0.000131045	0.00302629	TRUE	PREDICTED: ATP-citrate synthase beta chain protein 2 [Gossypium raimondii] >gi|823130451|ref|XP_012453343.1| PREDICTED: ATP-citrate synthase beta chain protein 2 [Gossypium raimondii] >gi|763745230|gb|KJB12669.1| hypothetical protein B456_002G030200 [Gossypium raimondii] >gi|763745233|gb|KJB12672.1| hypothetical protein B456_002G030200 [Gossypium raimondii] >gi|763745234|gb|KJB12673.1| hypothetic…	PREDICTED: Quercus suber ATP-citrate synthase beta chain protein 1 (LOC111988996), transcript variant X2, mRNA	Q9C522	3.5e-301	PF00285//PF00549	--	GO:0046912//GO:0003824//GO:0016740//GO:0016746
Cluster-20096.68072	0.0105769	0.170356	-4.01296	-4.01296	0.000704826	0.0108917	TRUE	aconitate hydratase, cytoplasmic [Citrus clementina] >gi|568842252|ref|XP_006475065.1| aconitate hydratase, cytoplasmic [Citrus sinensis] >gi|557555603|gb|ESR65617.1| hypothetical protein CICLE_v10007338mg [Citrus clementina] >gi|641843833|gb|KDO62731.1| hypothetical protein CISIN_1g001863mg [Citrus sinensis]	PREDICTED: Citrus clementina aconitate hydratase, cytoplasmic (LOC18055416), mRNA	P49608	5.3e-199	PF00694//PF00330	--	--
Cluster-20096.63701	0.75223	5.76918	-2.94303	-2.94303	5.82461e-07	4.07676e-05	TRUE	PREDICTED: aconitate hydratase, cytoplasmic-like [Nelumbo nucifera]	PREDICTED: Quercus suber aconitate hydratase, cytoplasmic-like (LOC112000315), mRNA	Q9SIB9	4.9e-191	PF00330	--	--
Cluster-20096.92112	0.929591	0.163312	2.50879	2.50879	0.00020073	0.00420345	TRUE	aconitate hydratase, cytoplasmic-like [Dorcoceras hygrometricum]	Escherichia coli strain BLK16, complete genome	P25516	0	PF00215//PF00330//PF06305//PF00694//PF01253//PF14559//PF01569//PF18073	GO:0008152//GO:0044249//GO:0034641//GO:0044281//GO:0034645//GO:1901362//GO:1901360//GO:0006139//GO:0019856//GO:0043043//GO:0006725//GO:0055086//GO:0046483//GO:0043604//GO:1901564//GO:1901566//GO:0043603//GO:0019538//GO:0043170//GO:0072528//GO:0006807//GO:0046112//GO:0072527//GO:1901576//GO:0044260//GO:0006206//GO:0006207//GO:0071704//GO:0010467//GO:0018130//GO:0009987//GO:0044267//GO:0009058//GO:…	GO:1901363//GO:0008135//GO:0003723//GO:0004590//GO:0005488//GO:0003676//GO:0003824//GO:0097159//GO:0016830//GO:0016831//GO:0016829//GO:0003743
Cluster-20096.85198	1.18229	0.17991	2.71477	2.71477	1.55367e-05	0.00057181	TRUE	hypothetical protein GUITHDRAFT_95798 [Guillardia theta CCMP2712] >gi|428173365|gb|EKX42268.1| hypothetical protein GUITHDRAFT_95798 [Guillardia theta CCMP2712]	Escherichia coli strain AT01 genome	4218	Aconitate hydratase B OS=Escherichia coli (strain K12) OX=83333 GN=acnB PE=1 SV=3	Spermine/spermidine synthase domain//Protein of unknown function (DUF3300)//Spermidine synthase tetramerisation domain//Type II secretion system pilotin lipoprotein (PulS_OutS)//S-adenosylmethionine decarboxylase	amine metabolic process//amine biosynthetic process//cellular process//polyamine biosynthetic process//polyamine metabolic process//cellular biogenic amine biosynthetic process//cellular nitrogen compound metabolic process//nitrogen compound metabolic process//spermidine metabolic process//metabolic process//organonitrogen compound metabolic process//organic substance biosynthetic process//cellul…	adenosylmethionine decarboxylase activity//catalytic activity//lyase activity//carbon-carbon lyase activity//carboxy-lyase activity
Cluster-20096.72802	5.00735	29.4592	-2.5558	-2.5558	6.80202e-07	4.58794e-05	TRUE	Aconitase 1 [Theobroma cacao]	PREDICTED: Theobroma cacao aconitate hydratase 1 (LOC18610706), mRNA	Q42560	1.1e-107	--	--	--
Cluster-20096.36873	0.0304119	0.45655	-3.90725	-3.90725	0.00216027	0.024551	TRUE	Aconitase domain-containing protein/Aconitase_C domain-containing protein [Cephalotus follicularis]	PREDICTED: Ziziphus jujuba aconitate hydratase 1 (LOC107405793), mRNA	Q42560	3.9e-125	PF00330	--	--
Cluster-20096.41125	1.10597	9.09186	-3.03524	-3.03524	0.00175264	0.0212207	TRUE	2-oxoglutarate dehydrogenase, mitochondrial [Ziziphus jujuba] >gi|1389644296|ref|XP_024927418.1| 2-oxoglutarate dehydrogenase, mitochondrial [Ziziphus jujuba] >gi|1389644299|ref|XP_024927419.1| 2-oxoglutarate dehydrogenase, mitochondrial [Ziziphus jujuba]	PREDICTED: Carica papaya 2-oxoglutarate dehydrogenase, mitochondrial-like (LOC110807749), transcript variant X2, mRNA	--	--	--	--	--
Cluster-20096.29047	0.985197	0.224996	2.13027	2.13027	0.00454295	0.0416309	TRUE	PREDICTED: 2-oxoglutarate dehydrogenase, mitochondrial-like, partial [Populus euphratica]	Escherichia coli strain ER1821R, complete genome	P0AFG5	0	PF00676//PF13549//PF13607//PF02779//PF02629//PF10437//PF00364//PF10144//PF00198//PF03099//PF02817//PF16078//PF16870//PF00549//PF08442	GO:0044238//GO:0009987//GO:0006464//GO:0043412//GO:0006807//GO:0008152//GO:0044267//GO:1901564//GO:0044260//GO:0019538//GO:0044237//GO:0043170//GO:0071704//GO:0036211	GO:0003824//GO:0048037//GO:0005488//GO:0016903//GO:0016491//GO:0016624//GO:0016740//GO:0016746
Cluster-20096.85220	6.11411	59.5204	-3.2828	-3.2828	3.26564e-05	0.0010159	TRUE	PREDICTED: probable 2-oxoglutarate-dependent dioxygenase AOP1 [Eucalyptus grandis] >gi|629115075|gb|KCW79750.1| hypothetical protein EUGRSUZ_C01096 [Eucalyptus grandis]	--	577	Probable 2-oxoglutarate-dependent dioxygenase AOP1 OS=Arabidopsis thaliana OX=3702 GN=AOP1 PE=2 SV=1	--	--	--
Cluster-20096.71688	15.9326	1.25083	3.66819	3.66819	5.42277e-12	1.84237e-09	TRUE	2-oxoglutarate dehydrogenase, mitochondrial [Morus notabilis] >gi|587876215|gb|EXB65307.1| 2-oxoglutarate dehydrogenase [Morus notabilis]	PREDICTED: Juglans regia 2-oxoglutarate dehydrogenase, mitochondrial-like (LOC108982983), transcript variant X3, mRNA	Q54JE4	1.7e-23	--	--	--
Cluster-20096.47799	0.851838	3.648	-2.10444	-2.10444	0.000751849	0.0114351	TRUE	PREDICTED: succinate--CoA ligase [ADP-forming] subunit beta, mitochondrial [Tarenaya hassleriana]	PREDICTED: Juglans regia succinate--CoA ligase [ADP-forming] subunit beta, mitochondrial (LOC108996030), mRNA	O82662	5.7e-43	--	--	--
Cluster-20096.26441	1.05062	0.230977	2.18564	2.18564	0.00134982	0.0175758	TRUE	succinate dehydrogenase subunit A, mitochondrial [Volvox carteri f. nagariensis] >gi|300264991|gb|EFJ49184.1| succinate dehydrogenase subunit A, mitochondrial [Volvox carteri f. nagariensis]	Escherichia coli strain BLR(DE3), complete genome	2961	Succinate dehydrogenase flavoprotein subunit OS=Escherichia coli O157:H7 OX=83334 GN=sdhA PE=3 SV=1	Uncharacterized//Major//Sugar	transport//localization//establishment of localization//transmembrane transport	transporter activity//transmembrane transporter activity
Cluster-20096.90006	0.409002	0.0109364	5.22682	5.22682	2.95685e-07	2.3524e-05	TRUE	PREDICTED: succinate dehydrogenase subunit 6, mitochondrial-like [Tarenaya hassleriana]	--	169	Succinate dehydrogenase subunit 6, mitochondrial OS=Arabidopsis thaliana OX=3702 GN=SDH6 PE=1 SV=1	--	--	--
Cluster-20096.18130	0.884634	0.178384	2.31285	2.31285	0.00216544	0.0245934	TRUE	fumarate hydratase, class I [Blastocystis sp. ATCC 50177/Nand II]	Escherichia coli strain BLR(DE3), complete genome	P14407	3.2e-133	PF05683	--	GO:0003824//GO:0016829//GO:0016836//GO:0016835
Cluster-20096.18133	1.17479	0.147944	2.9837	2.9837	2.9309e-06	0.000150354	TRUE	fumarate hydratase [Blastocystis sp. ATCC 50177/Nand II]	Escherichia coli strain BLR(DE3), complete genome	P0ABN9	6.3e-216	--	--	--
Cluster-20096.94496	1.1005	0.170708	2.68765	2.68765	4.23425e-05	0.00123621	TRUE	fumarate hydratase [Blastocystis sp. ATCC 50177/Nand II]	Escherichia coli strain BLR(DE3), complete genome	P0AC34	0	PF00672//PF00072//PF06097//PF01238//PF13520//PF00486//PF02518//PF13561//PF05472//PF00106	GO:0080090//GO:0019222//GO:0044249//GO:0034641//GO:0023052//GO:0034645//GO:1901362//GO:1901360//GO:0006139//GO:0051716//GO:0000160//GO:0006260//GO:0006261//GO:0060255//GO:0009987//GO:0006725//GO:1903506//GO:2001141//GO:0005975//GO:0055085//GO:0046483//GO:0051252//GO:0006274//GO:0007165//GO:0032774//GO:0031326//GO:0031323//GO:0090304//GO:0006807//GO:0035556//GO:0043170//GO:0050789//GO:0097659//GO:…	GO:0008270//GO:1901363//GO:0016860//GO:0043167//GO:0046872//GO:0005215//GO:0016853//GO:0005488//GO:0003676//GO:0003677//GO:0016861//GO:0043169//GO:0003824//GO:0046914//GO:0097159//GO:0004476//GO:0022857
Cluster-20096.30967	0.0642833	0.647701	-3.32926	-3.32926	0.00156355	0.0195534	TRUE	L-2-hydroxyglutarate dehydrogenase, mitochondrial isoform X1 [Jatropha curcas] >gi|1173829867|ref|XP_020536154.1| L-2-hydroxyglutarate dehydrogenase, mitochondrial isoform X1 [Jatropha curcas]	PREDICTED: Quercus suber L-2-hydroxyglutarate dehydrogenase, mitochondrial (LOC112025402), transcript variant X2, mRNA	Q9LES4	5.1e-90	PF01266//PF13450	GO:0055114//GO:0008152	GO:0003824//GO:0016491
Cluster-29414.0	0.901574	0.189774	2.25115	2.25115	0.000286973	0.00553832	TRUE	Isocitrate dehydrogenase kinase/phosphatase OS=Salmonella choleraesuis (strain SC-B67) OX=321314 GN=aceK PE=3 SV=1	Escherichia coli strain BLR(DE3), complete genome	2792		Isocitrate dehydrogenase kinase/phosphatase (AceK)	hexose metabolic process//small molecule metabolic process//metabolic process//primary metabolic process//carbohydrate metabolic process//monosaccharide metabolic process//organic substance metabolic process//glucose metabolic process	hydrolase activity//[isocitrate dehydrogenase (NADP+)] kinase activity//phosphatase activity//catalytic activity, acting on a protein//kinase activity//hydrolase activity, acting on ester bonds//phosphoric ester hydrolase activity//catalytic activity//transferase activity, transferring phosphorus-containing groups//phosphotransferase activity, alcohol group as acceptor//transferase activity//prot…
Cluster-22395.0	1.64916	0.081852	4.32703	4.32703	0.000293468	0.00562957	TRUE	PREDICTED: probable amino-acid racemase [Theobroma cacao]	PREDICTED: Gossypium arboreum uncharacterized LOC108454539 (LOC108454539), transcript variant X2, mRNA	168	Aspartate racemase OS=Pyrococcus horikoshii (strain ATCC 700860 / DSM 12428 / JCM 9974 / NBRC 100139 / OT-3) OX=70601 GN=PH0670 PE=1 SV=1	--	--	--
Gluconeogenesis
Cluster-20096.92737	0.0852917	2.41184	-4.83515	-4.83515	1.36821e-05	0.000519785	TRUE	hypothetical protein CFP56_52667 [Quercus suber]	--	201	Enolase-phosphatase E1 OS=Aedes aegypti OX=7159 GN=AAEL000109 PE=3 SV=1	--	--	--
Cluster-20096.17248	0.0569857	0.314847	-2.47028	-2.47028	0.00317684	0.0324721	TRUE	putative gluconeogenesis factor isoform X2 [Rosa chinensis]	PREDICTED: Juglans regia uncharacterized protein YNL011C (LOC109004434), transcript variant X2, mRNA	185	Uncharacterized protein YNL011C OS=Saccharomyces cerevisiae (strain ATCC 204508 / S288c) OX=559292 GN=YNL011C PE=1 SV=1	--	--	--
Cluster-20096.47947	38.6265	14.8214	1.38198	1.38198	0.00037659	0.00680406	TRUE	fructose-1,6-bisphosphatase, cytosolic isoform X1 [Momordica charantia]	PREDICTED: Juglans regia fructose-1,6-bisphosphatase, cytosolic (LOC109007069), transcript variant X5, mRNA	A2WXB2	2.2e-123	PF00316	--	--
Cluster-20096.21563	1.14682	0.220604	2.37762	2.37762	0.00026558	0.00522474	TRUE	Phosphoenolpyruvate carboxyKinase [Phytophthora palmivora var. palmivora]	Escherichia coli strain BLR(DE3), complete genome	P46837	0	PF01479//PF03449//PF01430//PF07095//PF13419//PF01293//PF09371//PF14635//PF01272//PF00575//PF12836//PF17674//PF16921	GO:0080090//GO:0019222//GO:0044249//GO:0034641//GO:0044281//GO:0034645//GO:0044283//GO:1901362//GO:1901360//GO:0032774//GO:0006139//GO:0031326//GO:0043170//GO:0060255//GO:0009987//GO:0032784//GO:1903506//GO:2001141//GO:0005975//GO:0046483//GO:0005996//GO:0051252//GO:0016051//GO:0006006//GO:0006457//GO:0046364//GO:0031323//GO:0090304//GO:0006807//GO:0006725//GO:0050789//GO:0006094//GO:1901576//GO:…	GO:0035639//GO:0043167//GO:1901363//GO:0051082//GO:0000166//GO:0004612//GO:0004611//GO:0008144//GO:0030554//GO:0097367//GO:0003723//GO:0005515//GO:0003676//GO:0005488//GO:0003677//GO:1901265//GO:0017076//GO:0005524//GO:0043168//GO:0036094//GO:0003824//GO:0097159//GO:0016830//GO:0016831//GO:0032559//GO:0032555//GO:0016829//GO:0032553
Cluster-20096.33218	0.626564	0.0977978	2.67962	2.67962	4.69677e-06	0.000220018	TRUE	phosphoenolpyruvate carboxylase [Sargassum thunbergii]	Escherichia coli strain BLR(DE3), complete genome	B7MR83	0	PF00311//PF09938//PF03738//PF18158//PF13377//PF06693//PF00703//PF02929//PF00324//PF00202//PF04012//PF08028//PF04074//PF16353//PF10679//PF00884//PF03994//PF00441//PF02770//PF13520//PF00356//PF02836//PF02837	GO:0080090//GO:0019222//GO:0044249//GO:0034641//GO:0015977//GO:0044281//GO:0034645//GO:0072350//GO:1901362//GO:1901360//GO:0032774//GO:0006139//GO:0016999//GO:0060255//GO:0009987//GO:0006725//GO:1903506//GO:2001141//GO:0043436//GO:0005975//GO:0055085//GO:0055114//GO:0046483//GO:0006082//GO:0051252//GO:0009059//GO:0043170//GO:0009060//GO:0019438//GO:0017144//GO:0031326//GO:0031323//GO:0019752//GO:…	GO:0008964//GO:0008144//GO:1901363//GO:0043168//GO:0016627//GO:0004611//GO:0043167//GO:0016740//GO:0004565//GO:0015925//GO:0005215//GO:0019842//GO:0016798//GO:0048037//GO:0070279//GO:0004553//GO:0030170//GO:0003676//GO:0008483//GO:0005488//GO:0008484//GO:0003677//GO:0016491//GO:0016769//GO:0016787//GO:0050662//GO:0016788//GO:0036094//GO:0003824//GO:0097159//GO:0016830//GO:0016831//GO:0022857//GO:…
Cluster-28084.0	1.20469	0.144258	3.06316	3.06316	9.79227e-07	6.17476e-05	TRUE	enolase [Euglena gracilis]	Escherichia coli str. K-12 substr. MG1655 strain K-12 chromosome	Q3YY77	4.2e-224	PF03952//PF00113	--	--
Glyoxylate Cycle
Cluster-20096.5336	0.0225529	0.834624	-5.2108	-5.2108	0.00148371	0.0187863	TRUE	PREDICTED: alanine--glyoxylate aminotransferase 2 homolog 3, mitochondrial [Vitis vinifera]	PREDICTED: Quercus suber alanine--glyoxylate aminotransferase 2 homolog 2, mitochondrial-like (LOC112000437), transcript variant X1, mRNA	1819	Alanine--glyoxylate aminotransferase 2 homolog 3, mitochondrial OS=Arabidopsis thaliana OX=3702 GN=At3g08860 PE=2 SV=1	--	--	--
Cluster-25483.4	0.0333595	0.916823	-4.78417	-4.78417	3.20106e-06	0.000161969	TRUE	PREDICTED: glutamate--glyoxylate aminotransferase 2 [Juglans regia]	--	183	Glutamate--glyoxylate aminotransferase 1 OS=Arabidopsis thaliana OX=3702 GN=GGAT1 PE=1 SV=1	--	--	--
Cluster-20096.74737	0.0211782	0.385507	-4.1887	-4.1887	8.82319e-05	0.00221961	TRUE	phosphoglycolate phosphatase 2 [Hevea brasiliensis]	PREDICTED: Gossypium hirsutum phosphoglycolate phosphatase 2-like (LOC107960141), mRNA	541	Phosphoglycolate phosphatase 2 OS=Arabidopsis thaliana OX=3702 GN=PGLP2 PE=1 SV=1	Haloacid dehalogenase-like hydrolase//HAD-hyrolase-like	--	--
Cluster-20096.24970	0.0547829	0.500216	-3.21044	-3.21044	0.000271188	0.00530643	TRUE	serine hydroxymethyltransferase 7-like [Momordica charantia] >gi|1229791392|ref|XP_022149205.1| serine hydroxymethyltransferase 7-like [Momordica charantia] >gi|1229791394|ref|XP_022149207.1| serine hydroxymethyltransferase 7-like [Momordica charantia]	PREDICTED: Durio zibethinus serine hydroxymethyltransferase 7-like (LOC111282320), transcript variant X1, mRNA	Q84WV0	3.6e-119	--	--	--
Cluster-20096.59540	2578.27	955.269	1.43243	1.43243	0.000463194	0.00792577	TRUE	glycine dehydrogenase (decarboxylating), mitochondrial [Ricinus communis] >gi|223544266|gb|EEF45787.1| glycine dehydrogenase, putative [Ricinus communis]	PREDICTED: Vitis vinifera glycine dehydrogenase (decarboxylating), mitochondrial (LOC100266170), mRNA	P26969	5.3e-124	--	--	--
Cluster-20096.89560	0.89624	0.226619	1.9822	1.9822	0.000733283	0.0112108	TRUE	serine hydroxymethyltransferase (plastid) [Paulinella micropora] >gi|1154258543|gb|AQX45058.1| serine hydroxymethyltransferase (plastid) [Paulinella micropora]	Escherichia coli strain BLR(DE3), complete genome	P0A825	4.5e-229	PF00155//PF00072//PF00158//PF07728//PF13942//PF00543//PF14532//PF00464	GO:0080090//GO:0019222//GO:0044249//GO:0034641//GO:0023052//GO:0007165//GO:0034645//GO:1901362//GO:1901360//GO:0032774//GO:0006139//GO:0051716//GO:0071704//GO:0000160//GO:0060255//GO:0009987//GO:0006725//GO:1903506//GO:2001141//GO:0046483//GO:0051252//GO:0043170//GO:0019438//GO:0044237//GO:0031326//GO:0031323//GO:0090304//GO:0006807//GO:0035556//GO:0006808//GO:0050789//GO:0097659//GO:1901576//GO:…	GO:0035639//GO:0008144//GO:0098772//GO:1901363//GO:0043168//GO:0000166//GO:0008134//GO:0048037//GO:0070279//GO:0016818//GO:0030554//GO:0097367//GO:0016817//GO:0005515//GO:0005488//GO:0030170//GO:0016887//GO:0043167//GO:1901265//GO:0017076//GO:0005524//GO:0016787//GO:0050662//GO:0030234//GO:0017111//GO:0036094//GO:0003824//GO:0097159//GO:0019842//GO:0016462//GO:0032559//GO:0032555//GO:0032553
Cluster-20096.78013	1.13803	0.252421	2.17136	2.17136	0.000503486	0.0084462	TRUE	glyoxylate reductase/hydroxypyruvate reductase [Galdieria sulphuraria] >gi|452820705|gb|EME27744.1| glyoxylate reductase/hydroxypyruvate reductase [Galdieria sulphuraria]	Escherichia coli strain BLR(DE3), complete genome	P20099	0	PF00313//PF00691//PF13508//PF13488//PF00389//PF00583//PF03352//PF13673//PF02826	GO:0032774//GO:0019222//GO:0044249//GO:0034641//GO:0034645//GO:1901362//GO:1901360//GO:0080090//GO:0006139//GO:0051716//GO:0006284//GO:0006281//GO:0060255//GO:0009987//GO:0006725//GO:1903506//GO:0006974//GO:2001141//GO:0055114//GO:0046483//GO:0051252//GO:0043170//GO:0033554//GO:0019438//GO:0031326//GO:0031323//GO:0090304//GO:0006807//GO:0050789//GO:0097659//GO:0044260//GO:2000112//GO:0071704//GO:…	GO:0051287//GO:0016799//GO:0016798//GO:1901363//GO:0000166//GO:0048037//GO:0016614//GO:0016616//GO:0008725//GO:0005488//GO:0003676//GO:0003677//GO:0050662//GO:0043733//GO:1901265//GO:0016491//GO:0016787//GO:0140097//GO:0019104//GO:0036094//GO:0003824//GO:0003905//GO:0097159
Cluster-20096.21228	1.03912	0.208933	2.3139	2.3139	1.99811e-05	0.000695433	TRUE	glycine dehydrogenase (decarboxylating), mitochondrial [Olea europaea var. sylvestris]	Escherichia coli strain BLR(DE3), complete genome	C0PY26	0	PF05164//PF01812	--	--
Cluster-20096.75115	0.714728	0.117359	2.60302	2.60302	0.000755582	0.0114809	TRUE	phosphoglycolate phosphatase 1B, chloroplastic-like isoform X1 [Carica papaya]	PREDICTED: Gossypium hirsutum phosphoglycolate phosphatase 2-like (LOC107960141), mRNA	297	Phosphoglycolate phosphatase 2 OS=Arabidopsis thaliana OX=3702 GN=PGLP2 PE=1 SV=1	HAD-hyrolase-like	--	--
Cluster-20096.89930	3.68979	0.514196	2.83972	2.83972	0.00563814	0.0482189	TRUE	PREDICTED: alanine--glyoxylate aminotransferase 2 homolog 3, mitochondrial [Beta vulgaris subsp. vulgaris] >gi|870854850|gb|KMT06598.1| hypothetical protein BVRB_7g157660 [Beta vulgaris subsp. vulgaris]	PREDICTED: Populus euphratica alanine--glyoxylate aminotransferase 2 homolog 3, mitochondrial (LOC105121878), mRNA	516	Alanine--glyoxylate aminotransferase 2 homolog 2, mitochondrial OS=Arabidopsis thaliana OX=3702 GN=AGT3 PE=1 SV=2	--	--	--
Cluster-20096.26048	0.891828	0.0515856	4.11561	4.11561	0.0029541	0.0308462	TRUE	PREDICTED: serine hydroxymethyltransferase 3, chloroplastic-like [Juglans regia]	--	Q94JQ3	5.8e-28	PF00464	--	--
Mitochondria ETC
Cluster-20096.31727	0.192208	4.15442	-4.46006	-4.46006	8.19674e-06	0.000345392	TRUE	NADH dehydrogenase [ubiquinone] iron-sulfur protein 8, mitochondrial [Carica papaya]	PREDICTED: Juglans regia NADH dehydrogenase [ubiquinone] iron-sulfur protein 8, mitochondrial (LOC109011186), mRNA	Q9FX83	2e-68	--	--	--
Cluster-20096.11335	0.0270204	0.482267	-4.15899	-4.15899	0.000120966	0.00284095	TRUE	PREDICTED: NADH dehydrogenase [ubiquinone] complex I, assembly factor 7-like [Gossypium hirsutum]	PREDICTED: Vitis vinifera protein arginine methyltransferase NDUFAF7 homolog, mitochondrial (LOC100266373), transcript variant X1, mRNA	Q54S83	6.5e-52	--	--	--
Cluster-20096.18661	0.0108736	0.408915	-5.23456	-5.23456	5.14758e-06	0.000237064	TRUE	external alternative NAD(P)H-ubiquinone oxidoreductase B2, mitochondrial-like [Manihot esculenta] >gi|1035895123|gb|OAY24726.1| hypothetical protein MANES_17G039000 [Manihot esculenta]	PREDICTED: Juglans regia external alternative NAD(P)H-ubiquinone oxidoreductase B2, mitochondrial-like (LOC108990600), mRNA	F4JJJ3	1.3e-231	PF07992//PF00070	GO:0055114//GO:0008152	GO:0003824//GO:0016491
Cluster-20096.38222	1.00252	6.6712	-2.72808	-2.72808	6.51614e-07	4.4435e-05	TRUE	PREDICTED: alternative NAD(P)H-ubiquinone oxidoreductase C1, chloroplastic/mitochondrial isoform X1 [Juglans regia]	--	--	--	--	--	--
Cluster-20096.71706	2.49203	11.043	-2.14689	-2.14689	0.00344321	0.0343633	TRUE	PREDICTED: alternative NAD(P)H-ubiquinone oxidoreductase C1, chloroplastic/mitochondrial [Vitis vinifera]	PREDICTED: Quercus suber alternative NAD(P)H-ubiquinone oxidoreductase C1, chloroplastic/mitochondrial (LOC112019031), mRNA	Q8GXR9	1.7e-161	--	--	--
Cluster-20096.91434	0.0178089	0.290186	-4.03375	-4.03375	0.000607255	0.0097174	TRUE	NADPH:adrenodoxin oxidoreductase, mitochondrial isoform X1 [Ricinus communis] >gi|223532749|gb|EEF34528.1| NADPH:adrenodoxin oxidoreductase, mitochondrial precursor, putative [Ricinus communis]	PREDICTED: Hevea brasiliensis NADPH:adrenodoxin oxidoreductase, mitochondrial (LOC110664984), mRNA	Q8W3L1	1.5e-81	--	--	--
Cluster-20096.89296	0.0994026	1.10233	-3.45712	-3.45712	1.38405e-05	0.00052455	TRUE	NADPH:adrenodoxin oxidoreductase, mitochondrial-like [Quercus suber] >gi|1343986334|ref|XP_023875061.1| NADPH:adrenodoxin oxidoreductase, mitochondrial-like [Quercus suber] >gi|1343986336|ref|XP_023875062.1| NADPH:adrenodoxin oxidoreductase, mitochondrial-like [Quercus suber] >gi|1336350235|gb|POE82811.1| nadph:adrenodoxin oxidoreductase, mitochondrial [Quercus suber]	PREDICTED: Quercus suber NADPH:adrenodoxin oxidoreductase, mitochondrial-like (LOC111987573), transcript variant X3, mRNA	Q8W3L1	4.5e-101	PF07992	GO:0055114//GO:0008152	GO:0003824//GO:0016491
Cluster-25980.0	0.0351373	0.336115	-3.24029	-3.24029	0.000927635	0.0133254	TRUE	NADPH:adrenodoxin oxidoreductase, mitochondrial isoform X1 [Ricinus communis] >gi|223532749|gb|EEF34528.1| NADPH:adrenodoxin oxidoreductase, mitochondrial precursor, putative [Ricinus communis]	PREDICTED: Hevea brasiliensis NADPH:adrenodoxin oxidoreductase, mitochondrial (LOC110664984), mRNA	Q8W3L1	1.5e-81	--	--	--
NADH Dehydrogenase
Cluster-20096.21951	0.94234	0.217858	2.11345	2.11345	0.00239915	0.0265243	TRUE	NAD(P)H dehydrogenase (quinone) FQR1 [Zea mays] >gi|1142826180|gb|AQK84267.1| NAD(P)H dehydrogenase (quinone) FQR1 [Zea mays]	Escherichia coli B strain C2566, complete genome	P19926	2.7e-233	PF00328	--	--
Cluster-20096.64709	18.3339	4.02256	2.18833	2.18833	6.01264e-14	3.37659e-11	TRUE	NADH dehydrogenase subunit 7 [Brassica napus] >gi|37591046|dbj|BAC98848.1| NADH dehydrogenase subunit 7 (mitochondrion) [Brassica napus]	Pelargonium citronellum NADH dehydrogenase subunit 7 (nad7) gene, complete cds; mitochondrial	P93306	7.3e-174	--	--	--
Cluster-20096.84142	0.735573	0.150416	2.28919	2.28919	0.000424181	0.00742684	TRUE	NADH-quinone oxidoreductase subunit M, partial [Cajanus cajan]	Escherichia coli strain BLR(DE3), complete genome	P33607	0	PF00146//PF00361//PF00420//PF00037//PF12838//PF00662//PF00499	GO:0008152//GO:0055114	GO:0016655//GO:0008137//GO:0003824//GO:0016651//GO:0050136//GO:0003954//GO:0016491
Cluster-20096.83272	21.6508	3.9689	2.44762	2.44762	1.23066e-06	7.43606e-05	TRUE	NADH dehydrogenase subunit 1, partial (mitochondrion) [Pelargonium x hortorum]	Pelargonium x hortorum clone 2 NADH dehydrogenase subunit 1 (nad1) gene, exon and partial cds; mitochondrial	P31839	5.6e-105	PF00146//PF00507	GO:0008152//GO:0055114	GO:0016655//GO:0008137//GO:0003824//GO:0016651//GO:0050136//GO:0003954//GO:0016491
Cluster-20096.85349	0.954895	0.161379	2.56422	2.56422	2.09319e-06	0.000115845	TRUE	NADH-quinone oxidoreductase subunit C/D [Triticum urartu]	Escherichia coli strain BLR(DE3), complete genome	Q8XCX2	0	PF00126//PF00384//PF03466//PF00146//PF01512//PF13510//PF10589//PF10588//PF00329//PF01257//PF01058//PF00346//PF04879//PF01568//PF00507	GO:0032774//GO:0019222//GO:0044249//GO:0034641//GO:0034645//GO:1901362//GO:1901360//GO:0006139//GO:0060255//GO:0009987//GO:0006725//GO:1903506//GO:2001141//GO:0055114//GO:0046483//GO:0051252//GO:0043170//GO:0019438//GO:0031326//GO:0031323//GO:0090304//GO:0006807//GO:0050789//GO:0097659//GO:0044260//GO:2000112//GO:0071704//GO:0010467//GO:0065007//GO:0010468//GO:0018130//GO:1901576//GO:0019219//GO:…	GO:0051287//GO:0003954//GO:0016491//GO:0000166//GO:0050136//GO:0140110//GO:0008137//GO:0048037//GO:0048038//GO:0016655//GO:0016651//GO:0005488//GO:0050662//GO:0043546//GO:0051540//GO:1901363//GO:1901265//GO:0036094//GO:0003824//GO:0051539//GO:0003700//GO:0097159//GO:0051536
Cluster-20096.65214	0.69347	0.0938337	2.88209	2.88209	0.00537405	0.0466457	TRUE	NADH dehydrogenase subunit 7 [Brassica napus] >gi|37591046|dbj|BAC98848.1| NADH dehydrogenase subunit 7 (mitochondrion) [Brassica napus]	Pelargonium citronellum NADH dehydrogenase subunit 7 (nad7) gene, complete cds; mitochondrial	P93306	5.3e-174	--	--	--
Cluster-20096.68953	8.13617	1.06734	2.93183	2.93183	9.65281e-05	0.0023831	TRUE	NADH dehydrogenase subunit 5, partial (mitochondrion) [Pelargonium citronellum]	Pelargonium citronellum clone 2 NADH dehydrogenase subunit 5 (nad5) gene, exon 2 and partial cds; mitochondrial	P10330	1.1e-82	PF06455	GO:0055086//GO:0009141//GO:0009144//GO:0009167//GO:0034641//GO:0006807//GO:0044237//GO:0009161//GO:0009123//GO:0006091//GO:0009126//GO:1901360//GO:0006139//GO:0009259//GO:0071704//GO:0009199//GO:0022900//GO:0022904//GO:0006119//GO:0009205//GO:0046034//GO:0009987//GO:0006725//GO:0009150//GO:0072521//GO:0045333//GO:0008152//GO:0042773//GO:0055114//GO:0046483//GO:0044238//GO:0017144//GO:1901564//GO:…	GO:0003954//GO:0016491//GO:0008137//GO:0050136//GO:0003824//GO:0016655//GO:0016651
Cluster-20096.68952	4.14377	0.506932	3.03096	3.03096	1.92874e-05	0.000677466	TRUE	NADH dehydrogense subunit 5 (mitochondrion) [Geranium maderense] >gi|814557176|gb|AKE32259.1| NADH dehydrogense subunit 5 (mitochondrion) [Geranium maderense] >gi|825716498|gb|AKJ25753.1| NADH dehydrogenase subunit 5 (mitochondrion) [Geranium maderense] >gi|825716514|gb|AKJ25761.1| NADH dehydrogenase subunit 5 (mitochondrion) [Geranium robertianum] >gi|825716522|gb|AKJ25765.1| NADH dehydrogenase …	Pelargonium citronellum clone 2 NADH dehydrogenase subunit 5 (nad5) gene, exon 2 and partial cds; mitochondrial	P29388	3.8e-238	--	--	--
Cluster-20096.68951	11.6721	0.816996	3.83808	3.83808	0.000356201	0.00652084	TRUE	NADH dehydrogenase subunit 5 (mitochondrion) [Beta vulgaris subsp. maritima] >gi|345500031|emb|CBJ17482.3| NADH dehydrogenase subunit 5 (mitochondrion) [Beta vulgaris subsp. maritima]	Pelargonium citronellum clone 2 NADH dehydrogenase subunit 5 (nad5) gene, exon 2 and partial cds; mitochondrial	P29388	8.7e-206	--	--	--
Cluster-20096.73279	13.2259	0.633539	4.38425	4.38425	8.69473e-05	0.00219365	TRUE	NADH dehydrogenase subunit 4 (mitochondrion) [Pelargonium citronellum]	Pelargonium citronellum NADH dehydrogenase subunit 4 (nad4) gene, complete cds; mitochondrial	P27572	3.9e-125	--	--	--
Cluster-20096.54046	3.24283	0.153678	4.39296	4.39296	0.000109451	0.00262807	TRUE	NADH dehydrogenase subunit 4L (mitochondrion) [Pelargonium citronellum]	Pelargonium citronellum NADH dehydrogenase subunit 4L (nad4L) gene, complete cds; mitochondrial	Q04614	2.4e-22	--	--	--
Cluster-20096.19139	1.23946	0.05837	4.41678	4.41678	0.00139868	0.0180228	TRUE	NADH dehydrogenase subunit 3 (mitochondrion) [Pelargonium citronellum]	Pelargonium citronellum clone 2 NADH dehydrogenase subunit 1 (nad1) gene, exon 2 and partial cds; mitochondrial	P92533	1.4e-34	PF00146//PF00507	GO:0008152//GO:0055114	GO:0016655//GO:0008137//GO:0003824//GO:0016651//GO:0050136//GO:0003954//GO:0016491
Cluster-20096.61693	2.58547	0.0615251	5.39592	5.39592	1.62206e-14	1.07539e-11	TRUE	NADH-plastoquinone oxidoreductase subunit 2 (plastid) [Plukenetia volubilis]	Pelargonium x hortorum chloroplast, complete genome	P0CC48	1.4e-144	PF00181//PF00361//PF00177//PF00164//PF03947//PF00276	GO:0044238//GO:1901564//GO:0044249//GO:0034641//GO:0006807//GO:0034645//GO:1901576//GO:0044260//GO:0043043//GO:0071704//GO:0010467//GO:1901566//GO:0044267//GO:0009987//GO:0009058//GO:0009059//GO:0008152//GO:0044271//GO:0043604//GO:0019538//GO:0044237//GO:0043170//GO:0043603//GO:0006518//GO:0006412	GO:0005198//GO:0003735
Cluster-20096.65197	0.863548	0.0190046	5.5056	5.5056	7.99924e-05	0.00205293	TRUE	hypothetical protein AXG93_3036s1170 [Marchantia polymorpha subsp. ruderalis] >gi|1376855820|gb|PTQ46371.1| hypothetical protein MARPO_0011s0058 [Marchantia polymorpha] >gi|1376855821|gb|PTQ46372.1| hypothetical protein MARPO_0011s0058 [Marchantia polymorpha]	Pelargonium citronellum NADH dehydrogenase subunit 7 (nad7) gene, complete cds; mitochondrial	P93306	2.9e-31	--	--	--
Cluster-20096.65202	0.530652	0.0115806	5.52045	5.52045	0.000191609	0.00405066	TRUE	hypothetical protein AXG93_3036s1170 [Marchantia polymorpha subsp. ruderalis] >gi|1376855820|gb|PTQ46371.1| hypothetical protein MARPO_0011s0058 [Marchantia polymorpha] >gi|1376855821|gb|PTQ46372.1| hypothetical protein MARPO_0011s0058 [Marchantia polymorpha]	Pelargonium citronellum NADH dehydrogenase subunit 7 (nad7) gene, complete cds; mitochondrial	P93306	4.8e-31	--	--	--
Cluster-20096.84144	0.0780417	0.00129558	5.91723	5.91723	1.21827e-07	1.15008e-05	TRUE	NADH-quinone oxidoreductase subunit M, partial [Cajanus cajan]	Escherichia coli strain BLR(DE3), complete genome	8148	Uncharacterized lipoprotein YfhM OS=Escherichia coli (strain K12) OX=83333 GN=yfhM PE=1 SV=1	Nucleoside//4Fe-4S//4Fe-4S//Bacterial//Bacterial//Bacterial//Penicillin//Penicillin-Binding//NADH//Helix-turn-helix//Domain//NADH-ubiquinone/plastoquinone//MG2//Radical//NADH-Ubiquinone//Alpha-2-macroglobulin//A-macroglobulin//Proton-conducting//Bacterial//Helix-turn-helix//Bacterial//Helix-turn-helix//Transglycosylase//Alpha-2-macroglobulin//GcpE//NADH-ubiquinone/plastoquinone	cellular metabolic process//metabolic process//cellular biosynthetic process//organic substance biosynthetic process//organic substance metabolic process//isoprenoid metabolic process//lipid biosynthetic process//lipid metabolic process//terpenoid metabolic process//biosynthetic process//cellular lipid metabolic process//oxidation-reduction process//primary metabolic process//isoprenoid biosynthe…	peptidase inhibitor activity//drug binding//binding//nucleic acid binding//DNA binding//enzyme inhibitor activity//molecular function regulator//heterocyclic compound binding//oxidoreductase activity//sulfur compound binding//oxidoreductase activity, acting on CH or CH2 groups//sequence-specific DNA binding//NADH dehydrogenase activity//ion binding//NADH dehydrogenase (quinone) activity//enzyme r…
Cluster-20096.65450	2.10367	0.00877858	7.90674	7.90674	1.6733e-06	9.69935e-05	TRUE	NADH-plastoquinone oxidoreductase subunit 5 [Pelargonium x hortorum] >gi|115532008|ref|YP_784164.1| NADH-plastoquinone oxidoreductase subunit 5 [Pelargonium x hortorum] >gi|122164234|sp|Q06FL7.1|NU5C_PELHO RecName: Full=NAD(P)H-quinone oxidoreductase subunit 5, chloroplastic; AltName: Full=NAD(P)H dehydrogenase subunit 5; AltName: Full=NADH-plastoquinone oxidoreductase subunit 5 >gi|112382090|gb|…	Pelargonium x hortorum chloroplast, complete genome	Q06FL7	0	--	--	--
NADH Reductase
Cluster-20096.61654	0.808547	0.0298432	4.75831	4.75831	0.00582089	0.0492436	TRUE	NADH--cytochrome b5 reductase 1 [Jatropha curcas] >gi|643736623|gb|KDP42913.1| hypothetical protein JCGZ_23855 [Jatropha curcas]	PREDICTED: Durio zibethinus NADH--cytochrome b5 reductase 1-like (LOC111286754), mRNA	Q9ZNT1	3.2e-76	PF00175//PF00970	GO:0055114//GO:0008152	GO:0003824//GO:0016491
Cytochrome c Oxidase
Cluster-20096.75818	0.0171297	0.275008	-4.00424	-4.00424	0.0019713	0.0230425	TRUE	cytochrome c oxidase-assembly factor COX23, mitochondrial [Medicago truncatula] >gi|355497676|gb|AES78879.1| Cox19-like CHCH family protein [Medicago truncatula]	PREDICTED: Juglans regia cytochrome c oxidase-assembly factor COX23, mitochondrial (LOC108989916), mRNA	--	--	--	--	--
Cytochrome c
Cluster-20096.97287	0.534108	15.8726	-4.90514	-4.90514	1.44813e-10	3.41362e-08	TRUE	PREDICTED: cytochrome c [Pyrus x bretschneideri] >gi|1079217414|ref|XP_018503163.1| PREDICTED: cytochrome c [Pyrus x bretschneideri] >gi|1079217416|ref|XP_018503164.1| PREDICTED: cytochrome c [Pyrus x bretschneideri]	PREDICTED: Cucurbita pepo subsp. pepo cytochrome c (LOC111784024), mRNA	O22642	4.2e-38	PF00034	--	GO:0020037//GO:0046906//GO:0097159//GO:0003824//GO:0048037//GO:0005488//GO:0009055//GO:1901363//GO:0016491
Cluster-20096.42409	0.00849374	0.219824	-4.69552	-4.69552	0.00167856	0.0205793	TRUE	electron transfer flavoprotein-ubiquinone oxidoreductase, mitochondrial [Quercus suber]	Elaeocarpus glabripetalus AT2G43400 mRNA, partial sequence	O22854	1.6e-152	PF05187//PF00890//PF13450	--	--
Cluster-20096.21142	0.00923955	0.143441	-3.96393	-3.96393	0.000352398	0.00646734	TRUE	electron transfer flavoprotein-ubiquinone oxidoreductase, mitochondrial [Quercus suber]	Elaeocarpus glabripetalus AT2G43400 mRNA, partial sequence	O22854	3.2e-152	PF05187//PF00890//PF13450	--	--
Cluster-20096.15468	1.02657	0.163423	2.64582	2.64582	2.44209e-06	0.000130686	TRUE	Electron transfer flavoprotein subunit beta [Triticum urartu]	Escherichia coli strain BLR(DE3), complete genome	1252	Putative electron transfer flavoprotein subunit YdiQ OS=Escherichia coli (strain K12) OX=83333 GN=ydiQ PE=3 SV=2	Electron//Electron	--	--
Cluster-20096.25298	0.117336	0.0063424	4.21051	4.21051	0.00191072	0.0225343	TRUE	electron transfer flavoprotein-ubiquinone oxidoreductase, mitochondrial [Quercus suber]	Elaeocarpus glabripetalus AT2G43400 mRNA, partial sequence	O22854	1.5e-152	PF05187//PF00890//PF13450	--	--
ATP Syntase
Cluster-20096.59038	385.157	73.4335	2.39094	2.39094	3.49272e-12	1.25829e-09	TRUE	ATP synthase delta chain, chloroplastic-like [Durio zibethinus]	--	--	--	ATP synthase delta (OSCP) subunit	proton transmembrane transport//purine ribonucleoside monophosphate metabolic process//cellular nitrogen compound metabolic process//nucleotide biosynthetic process//small molecule metabolic process//ribonucleoside monophosphate metabolic process//nucleoside monophosphate metabolic process//organic cyclic compound biosynthetic process//purine nucleoside monophosphate biosynthetic process//organic…	proton-transporting ATP synthase activity, rotational mechanism//cation transmembrane transporter activity//hydrolase activity, acting on acid anhydrides, in phosphorus-containing anhydrides//hydrolase activity, acting on acid anhydrides//cation-transporting ATPase activity//P-P-bond-hydrolysis-driven transmembrane transporter activity//ATPase activity//ATPase activity, coupled to transmembrane m…
Uncoupling protein
Cluster-20096.49853	6.87464	2.04867	1.74657	1.74657	0.000311752	0.00590177	TRUE	PREDICTED: mitochondrial uncoupling protein 5 [Eucalyptus grandis]	Cucumis melo genomic scaffold, unassembled_sequence40123	Q9SJY5	1.2e-61	--	--	--
Cluster-20096.59730	12.4254	4.25441	1.54617	1.54617	0.000128568	0.00298357	TRUE	protein GRAVITROPIC IN THE LIGHT 1-like [Rosa chinensis] >gi|1358159893|gb|PRQ34371.1| hypothetical protein RchiOBHm_Chr5g0068071 [Rosa chinensis]	PREDICTED: Quercus suber mitochondrial uncoupling protein 2 (LOC112009721), mRNA	1064	Mitochondrial uncoupling protein 2 OS=Arabidopsis thaliana OX=3702 GN=PUMP2 PE=2 SV=1	Plant protein of unknown function (DUF641)	--	--
Mitochondrial metabolite transport genes
ADP/ATP carriers
Cluster-20096.15028	0.0377621	0.578275	-3.92669	-3.92669	0.000167526	0.00365008	TRUE	PREDICTED: probable ADP,ATP carrier protein At5g56450 [Prunus mume]	PREDICTED: Quercus suber probable ADP,ATP carrier protein At5g56450 (LOC112016387), mRNA	365	Probable ADP,ATP carrier protein At5g56450 OS=Arabidopsis thaliana OX=3702 GN=At5g56450 PE=2 SV=1	--	--	--
Cluster-20096.23524	0.0107061	0.382405	-5.1599	-5.1599	0.00078507	0.0117938	TRUE	uncharacterized mitochondrial carrier C12D12.05c isoform X1 [Quercus suber]	PREDICTED: Theobroma cacao uncharacterized LOC18606523 (LOC18606523), transcript variant X5, mRNA	214	S-adenosylmethionine mitochondrial carrier protein OS=Bos taurus OX=9913 GN=SLC25A26 PE=2 SV=1	--	--	--
Cluster-20096.11563	0.0598843	0.789383	-3.72164	-3.72164	0.0010388	0.0144694	TRUE	mitochondrial substrate carrier family protein C [Rosa chinensis] >gi|1358184402|gb|PRQ58876.1| putative mitochondrial carrier protein [Rosa chinensis]	--	--	--	--	--	--
Cluster-20096.11564	0.132341	1.46342	-3.44002	-3.44002	4.86988e-05	0.00138263	TRUE	PREDICTED: mitochondrial substrate carrier family protein C isoform X2 [Juglans regia]	PREDICTED: Ziziphus jujuba mitochondrial substrate carrier family protein C (LOC107413603), mRNA	--	--	--	--	--

## Sheet: Photosynthesis
Metabolic pathways of DEGs identified in WL and GL of variegated P. zonale leaves
Gene	GL.value	WL.value	log2foldchange	log2foldchange	pvalue	padjust	significance	NR Description	NT Description	Swissprot ID	Swissprot Evalue	PFAM ID	Gene Ontology Biological Pathway	Gene Ontology Molecular Function
Light reactions
Cluster-20096.58855	0.010922	0.694691	-5.99273	-5.99273	0.000197594	0.00415051	TRUE	PREDICTED: chlorophyll a-b binding protein 40, chloroplastic-like [Nicotiana tomentosiformis] Select seq ref|XP_049361290.1| chlorophyll a-b binding protein 3C, chloroplastic-like [Solanum verrucosum] 95%	PREDICTED: Quercus suber chlorophyll a-b binding protein of LHCII type 1-like (LOC112030611), mRNA	1228	Chlorophyll a-b binding protein 3C, chloroplastic OS=Solanum lycopersicum OX=4081 GN=CAB3C PE=3 SV=1	--	--	--
Cluster-20096.43222	3.39787	16.2671	-2.25869	-2.25869	0.000293474	0.00562957	TRUE	Chlorophyll A-B binding protein, plant [Corchorus capsularis] Select seq ref|XP_015867473.1| photosystem I chlorophyll a/b-binding protein 6, chloroplastic [Ziziphus jujuba var. spinosa] 80%	PREDICTED: Jatropha curcas photosystem I chlorophyll a/b-binding protein 6, chloroplastic (LOC105637992), mRNA	994	Photosystem I chlorophyll a/b-binding protein 6, chloroplastic OS=Arabidopsis thaliana OX=3702 GN=LHCA6 PE=1 SV=1	Chlorophyll	--	--
Cluster-20096.59508	122.026	29.8225	2.03272	2.03272	0.00357219	0.0352234	TRUE	PREDICTED: chlorophyll a-b binding protein 40, chloroplastic-like [Nicotiana tomentosiformis]	PREDICTED: Quercus suber chlorophyll a-b binding protein of LHCII type 1-like (LOC112030611), mRNA	1228	Chlorophyll a-b binding protein 3C, chloroplastic OS=Solanum lycopersicum OX=4081 GN=CAB3C PE=3 SV=1	--	--	--
Cluster-20096.59095	508.73	118.662	2.10005	2.10005	2.09565e-06	0.000115845	TRUE	chlorophyll a-b binding protein 6A, chloroplastic [Helianthus annuus] >gi|1191666096|gb|OTG18064.1| putative chlorophyll a-b binding protein 6A protein [Helianthus annuus]	PREDICTED: Malus x domestica chlorophyll a-b binding protein 6, chloroplastic (LOC103432374), mRNA	686	Chlorophyll a-b binding protein 6A, chloroplastic OS=Solanum lycopersicum OX=4081 GN=CAB6A PE=2 SV=1	AhpC/TSA antioxidant enzyme	--	--
Cluster-20096.59060	107.907	24.0649	2.16507	2.16507	0.000167534	0.00365008	TRUE	CAB homologue1, partial [Lemna aequinoctialis]	PREDICTED: Lactuca sativa chlorophyll a-b binding protein of LHCII type 1-like (LOC111921754), mRNA	513	Chlorophyll a-b binding protein 3C, chloroplastic OS=Solanum lycopersicum OX=4081 GN=CAB3C PE=3 SV=1	--	--	--
Cluster-20096.59110	2247.57	476.882	2.23667	2.23667	1.82488e-06	0.000103456	TRUE	hypothetical protein LSAT_9X34120 [Lactuca sativa]	Phaseolus vulgaris hypothetical protein (PHAVU_010G002100g) mRNA, complete cds	1166	Chlorophyll a-b binding protein CP29.2, chloroplastic OS=Arabidopsis thaliana OX=3702 GN=LHCB4.2 PE=1 SV=1	--	--	--
Cluster-20096.58484	1113.16	231.855	2.26336	2.26336	0.000142639	0.0032231	TRUE	chlorophyll a-b binding protein of LHCII type 1-like [Quercus suber] >gi|1336374917|gb|POF02062.1| chlorophyll a-b binding protein 40, chloroplastic [Quercus suber]	Fagus crenata mRNA for chlorophyll a/b-binding protein, complete cds	994	Chlorophyll a-b binding protein 3C, chloroplastic OS=Solanum lycopersicum OX=4081 GN=CAB3C PE=3 SV=1	--	--	--
Cluster-20096.59315	1350.68	267.4	2.33662	2.33662	9.20311e-06	0.000378549	TRUE	hypothetical protein VIGAN_06046300 [Vigna angularis var. angularis]	PREDICTED: Malus x domestica chlorophyll a-b binding protein 13, chloroplastic (LOC103430085), mRNA	1252	Chlorophyll a-b binding protein 13, chloroplastic OS=Solanum lycopersicum OX=4081 GN=CAB13 PE=1 SV=1	Chlorophyll	--	--
Cluster-20096.60226	591.634	108.907	2.44162	2.44162	3.94595e-06	0.000191518	TRUE	Chlorophyll A-B binding protein, plant [Corchorus capsularis]	PREDICTED: Vitis vinifera 3-hydroxyacyl-[acyl-carrier-protein] dehydratase FabZ (LOC100264168), mRNA	1139	Chlorophyll a-b binding protein CP24 10B, chloroplastic OS=Solanum lycopersicum OX=4081 GN=CAP10B PE=3 SV=1	FabA-like	--	--
Cluster-20096.58654	1668.14	282.707	2.56086	2.56086	9.77397e-05	0.00240617	TRUE	chlorophyll a-b binding protein of LHCII type 1-like [Rosa chinensis] >gi|1358154902|gb|PRQ29380.1| Chlorophyll a-b binding protein 1A [Rosa chinensis]	PREDICTED: Malus x domestica chlorophyll a-b binding protein of LHCII type 1 (LOC103419710), mRNA	1018	Chlorophyll a-b binding protein 1, chloroplastic OS=Oryza sativa subsp. japonica OX=39947 GN=CAB1R PE=2 SV=2	--	--	--
Cluster-20096.57014	3135.93	529.349	2.5666	2.5666	0.000576315	0.00934606	TRUE	chlorophyll a-b binding protein of LHCII type 1-like [Rosa chinensis] >gi|1358154902|gb|PRQ29380.1| Chlorophyll a-b binding protein 1A [Rosa chinensis]	PREDICTED: Fragaria vesca subsp. vesca chlorophyll a-b binding protein of LHCII type 1-like (LOC101306015), mRNA	1026	Chlorophyll a-b binding protein 1, chloroplastic OS=Oryza sativa subsp. japonica OX=39947 GN=CAB1R PE=2 SV=2	--	--	--
Cluster-20096.59894	1492.43	246.785	2.59634	2.59634	8.10417e-07	5.29509e-05	TRUE	Chlorophyll A-B binding protein [Macleaya cordata]	PREDICTED: Morus notabilis chlorophyll a-b binding protein P4, chloroplastic (LOC21389919), mRNA	1085	Chlorophyll a-b binding protein P4, chloroplastic OS=Pisum sativum OX=3888 GN=lhcA-P4 PE=1 SV=1	Chlorophyll	--	--
Cluster-20096.58892	6532.41	1026.07	2.67049	2.67049	9.87574e-05	0.00242677	TRUE	chlorophyll A/B binding protein 2 [Camellia sinensis var. sinensis]	PREDICTED: Ricinus communis chlorophyll a-b binding protein 151, chloroplastic (LOC8273545), mRNA	1188	Chlorophyll a-b binding protein 151, chloroplastic OS=Gossypium hirsutum OX=3635 GN=CAB-151 PE=2 SV=2	Chlorophyll A-B binding protein	--	--
Cluster-20096.58575	387.214	55.2312	2.80952	2.80952	1.10409e-06	6.80479e-05	TRUE	Chlorophyll A-B binding protein [Macleaya cordata]	PREDICTED: Nelumbo nucifera chlorophyll a-b binding protein of LHCII type 1 (LOC104610587), mRNA	401	Chlorophyll a-b binding protein, chloroplastic OS=Spinacia oleracea OX=3562 PE=1 SV=1	Chlorophyll A-B binding protein	--	--
Cluster-20096.58166	523.61	66.2127	2.98329	2.98329	3.83358e-08	4.27057e-06	TRUE	hypothetical protein CDL15_Pgr021621 [Punica granatum]	Artemisia annua chloroplast light-harvesting chlorophyll a/b-binding protein mRNA, partial cds; nuclear gene for chloroplast product	994	Chlorophyll a-b binding protein 3C, chloroplastic OS=Solanum lycopersicum OX=4081 GN=CAB3C PE=3 SV=1	--	--	--
Cluster-20096.55856	3.90159	0.487839	3.00631	3.00631	4.43569e-07	3.29293e-05	TRUE	Chlorophyll A-B binding protein [Trema orientalis]	PREDICTED: Vitis vinifera chlorophyll a-b binding protein, chloroplastic (LOC100266036), mRNA	964	Chlorophyll a-b binding protein, chloroplastic OS=Petunia hybrida OX=4102 PE=2 SV=1	--	--	--
Cluster-20096.43790	2.85411	0.34109	3.06977	3.06977	0.00139537	0.017985	TRUE	chlorophyll a-b binding protein 8, chloroplastic [Jatropha curcas] >gi|643739413|gb|KDP45167.1| hypothetical protein JCGZ_15032 [Jatropha curcas]	PREDICTED: Nicotiana tabacum chlorophyll a-b binding protein 8, chloroplastic-like (LOC107784622), mRNA	593	Photosystem I chlorophyll a/b-binding protein 3-1, chloroplastic OS=Arabidopsis thaliana OX=3702 GN=LHCA3 PE=1 SV=1	--	--	--
Cluster-20096.59193	78.9248	9.09497	3.11729	3.11729	2.01231e-08	2.45663e-06	TRUE	PREDICTED: chlorophyll a-b binding protein, chloroplastic [Beta vulgaris subsp. vulgaris] >gi|870853498|gb|KMT05379.1| hypothetical protein BVRB_7g175110 [Beta vulgaris subsp. vulgaris]	PREDICTED: Juglans regia chlorophyll a-b binding protein 151, chloroplastic (LOC109012622), mRNA	1171	Chlorophyll a-b binding protein 40, chloroplastic OS=Nicotiana tabacum OX=4097 GN=CAB40 PE=2 SV=1	Chlorophyll	--	--
Cluster-20096.51090	91.9972	8.36595	3.4592	3.4592	2.88876e-13	1.44391e-10	TRUE	chlorophyll a-b binding protein 8, chloroplastic [Jatropha curcas] >gi|643739413|gb|KDP45167.1| hypothetical protein JCGZ_15032 [Jatropha curcas]	PREDICTED: Nicotiana tabacum chlorophyll a-b binding protein 8, chloroplastic-like (LOC107784622), mRNA	635	Photosystem I chlorophyll a/b-binding protein 3-1, chloroplastic OS=Arabidopsis thaliana OX=3702 GN=LHCA3 PE=1 SV=1	--	--	--
Cluster-20096.58163	128.763	11.6083	3.47141	3.47141	3.89487e-06	0.000189521	TRUE	light-harvesting chlorophyll a/b protein precursor [Lemna gibba]	Artemisia annua chloroplast light-harvesting chlorophyll a/b-binding protein mRNA, partial cds; nuclear gene for chloroplast product	844	Chlorophyll a-b binding protein 3C, chloroplastic OS=Solanum lycopersicum OX=4081 GN=CAB3C PE=3 SV=1	--	--	--
Cluster-20096.58725	14.5995	1.2232	3.58653	3.58653	9.10428e-10	1.64306e-07	TRUE	chlorophyll a-b binding protein 8, chloroplastic [Cucurbita maxima] >gi|1333113992|ref|XP_023531157.1| chlorophyll a-b binding protein 8, chloroplastic [Cucurbita pepo subsp. pepo]	Lupinus angustifolius cultivar Tanjil chromosome LG-11	197	Photosystem I chlorophyll a/b-binding protein 3-1, chloroplastic OS=Arabidopsis thaliana OX=3702 GN=LHCA3 PE=1 SV=1	--	--	--
Cluster-20096.59892	1.67595	24.9166	-3.89547	-3.89547	0.00247142	0.0271045	TRUE	photosystem I subunit IX (chloroplast) [Scopolia parviflora] >gi|1028909241|gb|ANF05233.1| photosystem I subunit IX (chloroplast) [Scopolia parviflora] Select seq ref|YP_010187981.1| photosystem I subunit IX [Mazus omeiensis] 75%	Pelargonium x hortorum chloroplast, complete genome	Q06FK6	1.3e-17	--	--	--
Cluster-20096.59450	326.12	75.3399	2.11396	2.11396	0.000272618	0.00532661	TRUE	PSI_PsaF domain-containing protein [Cephalotus follicularis]	PREDICTED: Cajanus cajan photosystem I reaction center subunit III, chloroplastic (LOC109807864), mRNA	P12355	4e-69	--	--	--
Cluster-20096.58987	897.945	205.173	2.1298	2.1298	1.35956e-05	0.000518977	TRUE	PSI_PsaF domain-containing protein [Cephalotus follicularis]	PREDICTED: Cajanus cajan photosystem I reaction center subunit III, chloroplastic (LOC109807864), mRNA	P12355	3.7e-69	--	--	--
Cluster-20096.59125	1641.31	358.649	2.19421	2.19421	6.92563e-06	0.000301772	TRUE	PREDICTED: photosystem I reaction center subunit V, chloroplastic-like [Raphanus sativus] >gi|1072999614|ref|XP_018450769.1| PREDICTED: photosystem I reaction center subunit V, chloroplastic-like [Raphanus sativus]	PREDICTED: Eucalyptus grandis photosystem I reaction center subunit V, chloroplastic (LOC104450382), mRNA	Q9S7N7	1.9e-52	--	--	--
Cluster-20096.59288	2473.97	499.009	2.3097	2.3097	1.51293e-07	1.37243e-05	TRUE	photosystem I subunit H [Pelargonium x hortorum]	Pelargonium x hortorum photosystem I subunit H (PsaH) mRNA, complete cds	O04006	2.7e-41	PF03244	GO:0009987//GO:0008152//GO:0015979//GO:0044237	--
Cluster-20096.86179	0.293068	0.0276847	3.40703	3.40703	0.00171265	0.0208554	TRUE	hypothetical chloroplast RF34 (chloroplast) [Pelargonium dichondrifolium] >gi|938338981|ref|YP_009171245.1| hypothetical chloroplast RF34 (chloroplast) [Pelargonium cotyledonis] >gi|938339091|ref|YP_009171342.1| hypothetical chloroplast RF34 (chloroplast) [Pelargonium australe] >gi|1070112577|ref|YP_009299299.1| hypothetical chloroplast RF34 (chloroplast) [Pelargonium exstipulatum] >gi|735665687|…	Pelargonium x hortorum chloroplast, complete genome	673	Photosystem I assembly protein Ycf3 OS=Pelargonium hortorum OX=4031 GN=ycf3 PE=3 SV=1	--	--	--
Cluster-20096.86180	0.595843	0.020196	4.88666	4.88666	0.00467647	0.0424631	TRUE	hypothetical chloroplast RF34 (chloroplast) [Pelargonium transvaalense] >gi|743181925|gb|AJB99999.1| hypothetical chloroplast RF34 (chloroplast) [Pelargonium transvaalense]	Pelargonium x hortorum chloroplast, complete genome	474	Photosystem I assembly protein Ycf3 OS=Pelargonium hortorum OX=4031 GN=ycf3 PE=3 SV=1	--	--	--
Cluster-20096.59393	0.0178781	10.909	-9.25468	-9.25468	3.17673e-07	2.50024e-05	TRUE	protein LOW PSII ACCUMULATION 1, chloroplastic [Populus trichocarpa] >gi|1375902418|ref|XP_024440664.1| protein LOW PSII ACCUMULATION 1, chloroplastic [Populus trichocarpa] >gi|1334290584|gb|PNT05783.1| hypothetical protein POPTR_014G194500v3 [Populus trichocarpa] >gi|1334290585|gb|PNT05784.1| hypothetical protein POPTR_014G194500v3 [Populus trichocarpa] Select seq ref|XP_016167229.1| photosystem…	PREDICTED: Hevea brasiliensis protein LOW PSII ACCUMULATION 1, chloroplastic (LOC110641737), mRNA	273	Protein LOW PSII ACCUMULATION 1, chloroplastic OS=Arabidopsis thaliana OX=3702 GN=LPA1 PE=1 SV=1	Photosystem	cellular process//metabolic process//photosynthesis//cellular metabolic process	--
Cluster-20096.16784	0.0641036	0.741356	-3.50786	-3.50786	3.24307e-05	0.00101111	TRUE	PREDICTED: protein LOW PSII ACCUMULATION 3, chloroplastic [Vitis vinifera] >gi|731381619|ref|XP_010664822.1| PREDICTED: protein LOW PSII ACCUMULATION 3, chloroplastic [Vitis vinifera] >gi|296088391|emb|CBI37382.3| unnamed protein product, partial [Vitis vinifera] protein LOW PSII ACCUMULATION 3, chloroplastic isoform X1 [Vitis riparia]49%	--	--	--	--	--	--
Cluster-20096.59699	7.16901	1.21284	2.56421	2.56421	1.36701e-05	0.00051974	TRUE	protein LOW PSII ACCUMULATION 1, chloroplastic [Populus trichocarpa] >gi|1375902418|ref|XP_024440664.1| protein LOW PSII ACCUMULATION 1, chloroplastic [Populus trichocarpa] >gi|1334290584|gb|PNT05783.1| hypothetical protein POPTR_014G194500v3 [Populus trichocarpa] >gi|1334290585|gb|PNT05784.1| hypothetical protein POPTR_014G194500v3 [Populus trichocarpa]	PREDICTED: Hevea brasiliensis protein LOW PSII ACCUMULATION 1, chloroplastic (LOC110641737), mRNA	279	Photosystem I reaction center subunit IV B, chloroplastic OS=Nicotiana sylvestris OX=4096 GN=PSAEB PE=1 SV=1	Photosystem	cellular process//metabolic process//photosynthesis//cellular metabolic process	--
Cluster-20096.19890	0.983204	0.098571	3.34196	3.34196	0.000231512	0.0046956	TRUE	hypothetical protein B456_012G069100 [Gossypium raimondii]	--	--	--	PsbP	cellular process//metabolic process//photosynthesis//cellular metabolic process	binding//cation binding//ion binding//metal ion binding//calcium ion binding
Cluster-20096.60757	1324.02	130.442	3.34345	3.34345	3.53301e-17	4.16411e-14	TRUE	protein LOW PSII ACCUMULATION 1, chloroplastic [Populus trichocarpa] >gi|1375902418|ref|XP_024440664.1| protein LOW PSII ACCUMULATION 1, chloroplastic [Populus trichocarpa] >gi|1334290584|gb|PNT05783.1| hypothetical protein POPTR_014G194500v3 [Populus trichocarpa] >gi|1334290585|gb|PNT05784.1| hypothetical protein POPTR_014G194500v3 [Populus trichocarpa]	PREDICTED: Hevea brasiliensis protein LOW PSII ACCUMULATION 1, chloroplastic (LOC110641737), mRNA	273	Protein LOW PSII ACCUMULATION 1, chloroplastic OS=Arabidopsis thaliana OX=3702 GN=LPA1 PE=1 SV=1	Photosystem I reaction centre subunit IV / PsaE	cellular process//metabolic process//photosynthesis//cellular metabolic process	--
Cluster-20096.28466	78.2769	7.18818	3.44527	3.44527	9.99643e-06	0.000405761	TRUE	photosystem II core complex proteins psbY, chloroplastic-like [Hevea brasiliensis]	Oryza sativa Indica Group cultivar Shuhui498 chromosome 8 sequence	O49347	9.1e-23	--	--	--
Cluster-20096.72722	33.0813	2.69638	3.61672	3.61672	2.67635e-09	4.18181e-07	TRUE	photosystem II protein D (chloroplast) [Ficus racemosa] >gi|937500925|gb|ALI30684.1| photosystem II protein D (chloroplast) [Ficus racemosa]	Pelargonium x hortorum chloroplast, complete genome	B0Z4U0	2.3e-197	PF00124	GO:0019684//GO:0009987//GO:0044237//GO:0009772//GO:0022900//GO:0008152//GO:0009767//GO:0006091//GO:0015979//GO:0055114	GO:0003824//GO:0045156//GO:0016491//GO:0009055
Calvin Cycle and Photorespiration
Cluster-20096.43042	0.0106812	0.409195	-5.2642	-5.2642	3.29369e-05	0.00102192	TRUE	PREDICTED: ruBisCO large subunit-binding protein subunit beta, chloroplastic [Vitis vinifera] >gi|731402352|ref|XP_010654639.1| PREDICTED: ruBisCO large subunit-binding protein subunit beta, chloroplastic [Vitis vinifera] >gi|297743227|emb|CBI36094.3| unnamed protein product, partial [Vitis vinifera]	PREDICTED: Durio zibethinus ruBisCO large subunit-binding protein subunit beta, chloroplastic-like (LOC111278947), mRNA	P08927	1.3e-234	PF00118	--	GO:0035639//GO:0008144//GO:0036094//GO:0005488//GO:0000166//GO:1901363//GO:1901265//GO:0043168//GO:0030554//GO:0097367//GO:0097159//GO:0043167//GO:0032559//GO:0032553//GO:0032555//GO:0017076//GO:0005524
Cluster-20096.56560	47.0812	195.016	-2.05017	-2.05017	2.6961e-08	3.14663e-06	TRUE	PREDICTED: ruBisCO large subunit-binding protein subunit beta, chloroplastic [Vitis vinifera] >gi|731393262|ref|XP_010651396.1| PREDICTED: ruBisCO large subunit-binding protein subunit beta, chloroplastic [Vitis vinifera] >gi|297746501|emb|CBI16557.3| unnamed protein product, partial [Vitis vinifera]	PREDICTED: Vitis vinifera ruBisCO large subunit-binding protein subunit beta, chloroplastic (LOC100263832), transcript variant X2, mRNA	C0Z361	3.1e-51	--	--	--
Cluster-20096.52667	2.82911	0.644831	2.13275	2.13275	0.000599062	0.00962016	TRUE	ribulose-1,5 bisphosphate carboxylase/oxygenase large subunit N-methyltransferase, chloroplastic isoform X1 [Arachis ipaensis] >gi|1021581211|ref|XP_016179971.1| ribulose-1,5 bisphosphate carboxylase/oxygenase large subunit N-methyltransferase, chloroplastic isoform X1 [Arachis ipaensis] >gi|1432043699|ref|XP_025680678.1| ribulose-1,5 bisphosphate carboxylase/oxygenase large subunit N-methyltrans…	PREDICTED: Ziziphus jujuba histone-lysine N-methyltransferase setd3 (LOC107415146), mRNA	134	[Fructose-bisphosphate aldolase]-lysine N-methyltransferase, chloroplastic OS=Arabidopsis thaliana OX=3702 GN=LSMT-L PE=1 SV=1	--	--	--
Cluster-9372.0	1.63301	0.0594212	4.78291	4.78291	0.00540196	0.0468179	TRUE	chloroplast ribulose-1,5-bisphosphate carboxylase/oxygenase small subunit precursor [Brassica napus]	PREDICTED: Brassica rapa ribulose bisphosphate carboxylase small chain F1, chloroplastic (LOC103863779), transcript variant X1, mRNA	P27985	5.8e-74	PF12338//PF00101	--	--
Cluster-20096.55861	0.0271599	1.17855	-5.44194	-5.44194	0.000383038	0.00688538	TRUE	PREDICTED: fructose-bisphosphate aldolase-lysine N-methyltransferase, chloroplastic [Populus euphratica]	PREDICTED: Prunus avium ribulose-1,5 bisphosphate carboxylase/oxygenase large subunit N-methyltransferase, chloroplastic (LOC110751405), mRNA	921	[Fructose-bisphosphate aldolase]-lysine N-methyltransferase, chloroplastic OS=Arabidopsis thaliana OX=3702 GN=LSMT-L PE=1 SV=1	SET	--	binding//protein binding
Cluster-20096.74737	0.0211782	0.385507	-4.1887	-4.1887	8.82319e-05	0.00221961	TRUE	phosphoglycolate phosphatase 2 [Hevea brasiliensis]	PREDICTED: Gossypium hirsutum phosphoglycolate phosphatase 2-like (LOC107960141), mRNA	541	Phosphoglycolate phosphatase 2 OS=Arabidopsis thaliana OX=3702 GN=PGLP2 PE=1 SV=1	Haloacid dehalogenase-like hydrolase//HAD-hyrolase-like	--	--
Cluster-20096.47947	38.6265	14.8214	1.38198	1.38198	0.00037659	0.00680406	TRUE	fructose-1,6-bisphosphatase, cytosolic isoform X1 [Momordica charantia]	PREDICTED: Juglans regia fructose-1,6-bisphosphatase, cytosolic (LOC109007069), transcript variant X5, mRNA	A2WXB2	2.2e-123	PF00316	--	--
Cluster-20096.59540	2578.27	955.269	1.43243	1.43243	0.000463194	0.00792577	TRUE	glycine dehydrogenase (decarboxylating), mitochondrial [Ricinus communis] >gi|223544266|gb|EEF45787.1| glycine dehydrogenase, putative [Ricinus communis]	PREDICTED: Vitis vinifera glycine dehydrogenase (decarboxylating), mitochondrial (LOC100266170), mRNA	P26969	5.3e-124	--	--	--
Cluster-20096.58811	2031.36	594.436	1.77285	1.77285	1.2499e-05	0.000483887	TRUE	PREDICTED: fructose-bisphosphate aldolase 1, chloroplastic [Fragaria vesca subsp. vesca]	PREDICTED: Fragaria vesca subsp. vesca fructose-bisphosphate aldolase 1, chloroplastic (LOC101299626), mRNA	Q944G9	9.6e-170	--	--	--
Cluster-20096.57492	19.1531	4.51999	2.0838	2.0838	0.00324261	0.0329439	TRUE	carbonic anhydrase, chloroplastic isoform X2 [Carica papaya]	Populus EST from leave	P17067	5.3e-22	--	--	--
Cluster-20096.21228	1.03912	0.208933	2.3139	2.3139	1.99811e-05	0.000695433	TRUE	glycine dehydrogenase (decarboxylating), mitochondrial [Olea europaea var. sylvestris]	Escherichia coli strain BLR(DE3), complete genome	C0PY26	0	PF05164//PF01812	--	--
Cluster-20096.78633	0.560777	0.0983071	2.52812	2.52812	0.0756815	NA	NA	phosphoglycolate phosphatase 1B, chloroplastic-like [Momordica charantia]	--	127	Phosphoglycolate phosphatase 1A, chloroplastic OS=Arabidopsis thaliana OX=3702 GN=PGLP1A PE=1 SV=1	--	--	--
Cluster-20096.75115	0.714728	0.117359	2.60302	2.60302	0.000755582	0.0114809	TRUE	phosphoglycolate phosphatase 1B, chloroplastic-like isoform X1 [Carica papaya]	PREDICTED: Gossypium hirsutum phosphoglycolate phosphatase 2-like (LOC107960141), mRNA	297	Phosphoglycolate phosphatase 2 OS=Arabidopsis thaliana OX=3702 GN=PGLP2 PE=1 SV=1	HAD-hyrolase-like	--	--
Cluster-20096.58807	2.1248	0.202266	3.38466	3.38466	4.81015e-05	0.00136917	TRUE	PREDICTED: fructose-bisphosphate aldolase 1, chloroplastic [Daucus carota subsp. sativus] >gi|1021053249|gb|KZN11027.1| hypothetical protein DCAR_003683 [Daucus carota subsp. sativus]	PREDICTED: Populus euphratica fructose-bisphosphate aldolase 1, chloroplastic (LOC105141749), mRNA	Q944G9	6.5e-42	PF00274	GO:0046434//GO:0006732//GO:0016310//GO:0009166//GO:0009167//GO:0034641//GO:0009165//GO:0044281//GO:0044283//GO:0009123//GO:1901362//GO:0009127//GO:0009168//GO:1901361//GO:0006139//GO:0009135//GO:0046939//GO:0009199//GO:0006733//GO:0006096//GO:0019359//GO:0009206//GO:0009205//GO:0009201//GO:0072525//GO:0046034//GO:0009987//GO:0046031//GO:0032787//GO:0043436//GO:0005975//GO:0009132//GO:0009179//GO:…	GO:0016829//GO:0003824//GO:0016830//GO:0016832//GO:0004332
Cluster-20096.40227	0.706156	0.0446403	3.9838	3.9838	0.00326885	0.0331289	TRUE	PREDICTED: phosphoglycerate kinase, chloroplastic-like [Malus domestica]	PREDICTED: Hevea brasiliensis phosphoglycerate kinase, chloroplastic (LOC110665961), mRNA	Q42961	5e-25	PF00162	GO:0046434//GO:0006732//GO:0016310//GO:0046939//GO:0009166//GO:0009167//GO:0034641//GO:0009165//GO:0044281//GO:0044283//GO:0009123//GO:1901362//GO:0009127//GO:0009168//GO:1901361//GO:0006139//GO:0009132//GO:0009135//GO:0009199//GO:0006733//GO:0006096//GO:0019359//GO:0009206//GO:0009205//GO:0009201//GO:0072525//GO:0046034//GO:0009987//GO:0046031//GO:0032787//GO:0043436//GO:0005975//GO:0009260//GO:…	GO:0016740//GO:0004618//GO:0016301//GO:0003824//GO:0016772//GO:0016774
Cluster-30459.0	0.975062	0.0455666	4.43733	4.43733	3.38819e-05	0.00104479	TRUE	Carbonic anhydrase, chloroplastic [Glycine soja]	--	P46513	4.2e-70	PF00484	--	GO:0043169//GO:0004089//GO:0046914//GO:0016835//GO:0016829//GO:0043167//GO:0003824//GO:0005488//GO:0046872//GO:0016836//GO:0008270
Cluster-20096.21558	1.6012	0.189696	3.07208	3.07208	2.72468e-06	0.000141911	TRUE	rubisco operon transcription regulator (chloroplast) [Leptocylindrus danicus] >gi|468112460|gb|AGH28900.1| rubisco operon transcription regulator (chloroplast) (chloroplast) [Leptocylindrus danicus]	Escherichia coli strain ECONIH4 chromosome, complete genome	1683	Uncharacterized HTH-type transcriptional regulator YiaU OS=Escherichia coli (strain K12) OX=83333 GN=yiaU PE=4 SV=1	Biotin-lipoyl//HlyD//Barrel-sandwich	establishment of localization//transport//transmembrane transport//localization	transporter activity
Cluster-20096.59043	552.22	0.46803	10.2044	10.2044	1.72041e-06	9.90032e-05	TRUE	ribulose bisphosphate carboxylase/oxygenase activase, chloroplastic-like [Quercus suber] >gi|1336365990|gb|POE95434.1| ribulose bisphosphate carboxylase/oxygenase activase 1, chloroplastic [Quercus suber]	PREDICTED: Quercus suber ribulose bisphosphate carboxylase/oxygenase activase, chloroplastic-like (LOC112036106), mRNA	1771	Ribulose bisphosphate carboxylase/oxygenase activase, chloroplastic OS=Malus domestica OX=3750 GN=RCA PE=2 SV=1	ATPase	--	purine ribonucleoside triphosphate binding//drug binding//small molecule binding//binding//nucleotide binding//heterocyclic compound binding//nucleoside phosphate binding//anion binding//adenyl nucleotide binding//carbohydrate derivative binding//organic cyclic compound binding//ion binding//adenyl ribonucleotide binding//ribonucleotide binding//purine ribonucleotide binding//purine nucleotide bi…
Cluster-20096.66907	8.26781	0.218425	5.24206	5.24206	9.19795e-33	1.75624e-28	TRUE	RecName: Full=NAD(P)H-quinone oxidoreductase subunit 2 B, chloroplastic; AltName: Full=NAD(P)H dehydrogenase, subunit 2 B; AltName: Full=NADH-plastoquinone oxidoreductase subunit 2 B >gi|288561983|sp|P0CC98.1|NU2C1_TOBAC RecName: Full=NAD(P)H-quinone oxidoreductase subunit 2 A, chloroplastic; AltName: Full=NAD(P)H dehydrogenase, subunit 2 A; AltName: Full=NADH-plastoquinone oxidoreductase subunit…	PREDICTED: Prunus mume NAD(P)H-quinone oxidoreductase subunit 2 B, chloroplastic (LOC107881997), transcript variant X1, mRNA	P0CC99	1.5e-244	PF00361//PF00177//PF00164	GO:0044238//GO:0044249//GO:0034645//GO:1901576//GO:0044260//GO:0043043//GO:0071704//GO:0010467//GO:0044267//GO:0009987//GO:0009058//GO:0009059//GO:0008152//GO:1901564//GO:0043604//GO:0044271//GO:1901566//GO:0019538//GO:0034641//GO:0044237//GO:0043170//GO:0006807//GO:0043603//GO:0006518//GO:0006412	GO:0005198//GO:0003735
Cluster-20096.71123	10.1462	0.120023	6.3946	6.3946	1.15194e-17	1.61727e-14	TRUE	RecName: Full=NAD(P)H-quinone oxidoreductase subunit 2 B, chloroplastic; AltName: Full=NAD(P)H dehydrogenase, subunit 2 B; AltName: Full=NADH-plastoquinone oxidoreductase subunit 2 B >gi|288561983|sp|P0CC98.1|NU2C1_TOBAC RecName: Full=NAD(P)H-quinone oxidoreductase subunit 2 A, chloroplastic; AltName: Full=NAD(P)H dehydrogenase, subunit 2 A; AltName: Full=NADH-plastoquinone oxidoreductase subunit…	PREDICTED: Prunus mume NAD(P)H-quinone oxidoreductase subunit 2 B, chloroplastic (LOC107881997), transcript variant X1, mRNA	P0CC98	1e-244	PF00361//PF00177	--	--

## Sheet:  Chl & carot biosynth.
Metabolic pathways of DEGs identified in WL and GL of variegated P. zonale leaves
Gene	GL.value	WL.value	log2foldchange	log2foldchange	pvalue	padjust	significance	NR Description	NT Description	Swissprot ID	Swissprot Evalue	PFAM ID	Gene Ontology Biological Pathway	Gene Ontology Molecular Function
Cluster-20096.45177	3.56201	1.63902	1.11908	1.11908	0.00315398	0.032325	TRUE	PREDICTED: delta-aminolevulinic acid dehydratase, chloroplastic-like [Malus domestica]	Pisum sativum aminolevulinic acid dehydratase (alad) mRNA, 3' end	P30124	8.9e-22	PF00490	GO:0009987//GO:0006725//GO:0044249//GO:0034641//GO:0006807//GO:0008152//GO:1901564//GO:1901362//GO:1901360//GO:0046483//GO:1901576//GO:0044271//GO:1901566//GO:0009058//GO:0044237//GO:0071704//GO:0033014//GO:0033013//GO:0019438//GO:0018130	GO:0043169//GO:0005488//GO:0003824//GO:0016835//GO:0004655//GO:0016829//GO:0043167//GO:0046872//GO:0016836
Cluster-20096.45179	1.28557	0.500511	1.35579	1.35579	0.158161	0.400985	FALSE	delta-aminolevulinic acid dehydratase, chloroplastic [Cucurbita pepo subsp. pepo]	Populus trichocarpa Delta-aminolevulinic acid dehydratase family protein (POPTR_0002s08280g) mRNA, complete cds	P30124	2.8e-37	PF00490	GO:0009987//GO:0006725//GO:0044249//GO:0034641//GO:0006807//GO:0008152//GO:1901564//GO:1901362//GO:1901360//GO:0046483//GO:1901576//GO:0044271//GO:1901566//GO:0009058//GO:0044237//GO:0071704//GO:0033014//GO:0033013//GO:0019438//GO:0018130	GO:0043169//GO:0005488//GO:0003824//GO:0016835//GO:0004655//GO:0016829//GO:0043167//GO:0046872//GO:0016836
Cluster-20096.33192	0.908918	0.202255	2.16032	2.16032	0.0160491	0.0955054	FALSE	delta-aminolevulinic acid dehydratase, chloroplastic [Oryza sativa Japonica Group] >gi|1002277336|ref|XP_015643007.1| delta-aminolevulinic acid dehydratase, chloroplastic [Oryza sativa Japonica Group] >gi|75112484|sp|Q5Z8V9.1|HEM2_ORYSJ RecName: Full=Delta-aminolevulinic acid dehydratase, chloroplastic; Short=ALADH; AltName: Full=Porphobilinogen synthase; Flags: Precursor >gi|53792760|dbj|BAD5379…	Escherichia coli strain BLR(DE3), complete genome	P0ACB2	3.3e-170	--	--	--
Cluster-20096.52855	0.0576934	0.010817	2.39757	2.39757	0.0926755	NA	NA	delta-aminolevulinic acid dehydratase, chloroplastic [Helianthus annuus] >gi|1228942641|ref|XP_022020662.1| delta-aminolevulinic acid dehydratase, chloroplastic [Helianthus annuus]	PREDICTED: Manihot esculenta delta-aminolevulinic acid dehydratase 1, chloroplastic-like (LOC110608976), mRNA	Q9SFH9	3.1e-145	PF00490	GO:0009987//GO:0006725//GO:0044249//GO:0034641//GO:0006807//GO:0008152//GO:1901564//GO:1901362//GO:1901360//GO:0046483//GO:1901576//GO:0044271//GO:1901566//GO:0009058//GO:0044237//GO:0071704//GO:0033014//GO:0033013//GO:0019438//GO:0018130	GO:0043169//GO:0005488//GO:0003824//GO:0016835//GO:0004655//GO:0016829//GO:0043167//GO:0046872//GO:0016836
Tetrapyrrole biosynthesis,
Cluster-20096.53756	124.056	57.9211	1.09884	1.09884	0.00216458	0.0245866	TRUE	uroporphyrinogen decarboxylase [Quercus suber] >gi|1336385623|gb|POF10317.1| uroporphyrinogen decarboxylase, chloroplastic [Quercus suber]	Stachyurus yunnanensis AT2G40490 mRNA, partial sequence	O22886	5.7e-175	PF01208	GO:0009987//GO:0006725//GO:0006778//GO:0006779//GO:0009058//GO:0044249//GO:0034641//GO:0006807//GO:0008152//GO:0044271//GO:1901362//GO:1901360//GO:0046483//GO:1901576//GO:0051186//GO:1901564//GO:1901566//GO:0051188//GO:0044237//GO:0071704//GO:0033014//GO:0033013//GO:0019438//GO:0018130	GO:0016831//GO:0003824//GO:0016829//GO:0016830//GO:0004853
Cluster-20096.53736	5.16112	0.882958	2.54791	2.54791	3.52e-06	0.000174146	TRUE	Uroporphyrinogen decarboxylase [Morus notabilis]	PREDICTED: Ricinus communis uroporphyrinogen decarboxylase (LOC8259526), mRNA	Q42967	4.9e-86	PF01208	GO:0009987//GO:0006725//GO:0006778//GO:0006779//GO:0009058//GO:0044249//GO:0034641//GO:0006807//GO:0008152//GO:0044271//GO:1901362//GO:1901360//GO:0046483//GO:1901576//GO:0051186//GO:1901564//GO:1901566//GO:0051188//GO:0044237//GO:0071704//GO:0033014//GO:0033013//GO:0019438//GO:0018130	GO:0016831//GO:0003824//GO:0016829//GO:0016830//GO:0004853
Protoporphyrin
Cluster-20096.42914	55.9137	45.5699	0.295129	0.295129	0.293235	0.572009	FALSE	oxygen-dependent coproporphyrinogen-III oxidase, chloroplastic [Momordica charantia]	PREDICTED: Morus notabilis oxygen-dependent coproporphyrinogen-III oxidase, chloroplastic (LOC21395903), transcript variant X1, mRNA	P35055	7.4e-178	--	--	--
Cluster-9136.0	0.267908	0.166917	0.6668	0.6668	0.604898	NA	NA	coproporphyrinogen-III oxidase 1, chloroplastic [Dorcoceras hygrometricum]	Bordetella flabilis strain AU10664, complete genome	Q7W7U0	4.2e-31	--	--	--
Cluster-20096.19437	5.18262	2.95736	0.809404	0.809404	0.135674	0.364873	FALSE	uncharacterized protein LOC112000037 [Quercus suber]	PREDICTED: Quercus suber oxygen-independent coproporphyrinogen-III oxidase-like protein sll1917 (LOC112000037), mRNA	750	Oxygen-independent coproporphyrinogen-III oxidase-like protein sll1917 OS=Synechocystis sp. (strain PCC 6803 / Kazusa) OX=1111708 GN=sll1917 PE=2 SV=1	Radical	--	catalytic activity//iron-sulfur cluster binding//cofactor binding//binding//metal cluster binding
Cluster-20096.23405	1.15529	0.148882	2.95645	2.95645	7.79e-10	1.46e-07	TRUE	coproporphyrinogen-III oxidase 1, chloroplastic [Dorcoceras hygrometricum]	Escherichia coli strain BLR(DE3), complete genome	P0AEJ6	3.4e-260	PF01520//PF01218	GO:0030203//GO:0006778//GO:0006779//GO:0044249//GO:0034641//GO:0006807//GO:0009253//GO:1901362//GO:1901360//GO:1901576//GO:1901575//GO:0051186//GO:0051188//GO:0071704//GO:0033014//GO:0033013//GO:0018130//GO:0009987//GO:0006725//GO:0000270//GO:0009058//GO:0008152//GO:0044271//GO:0009056//GO:0009057//GO:0055114//GO:0046483//GO:1901564//GO:1901565//GO:1901566//GO:1901136//GO:1901135//GO:0044237//GO:…	GO:0016634//GO:0008745//GO:0016491//GO:0016627//GO:0016810//GO:0016787//GO:0004109//GO:0003824//GO:0061783//GO:0016811
Cluster-20096.14419	18.1438	7.85549	1.20763	1.20763	0.0161529	0.0959795	FALSE	PREDICTED: protoporphyrinogen oxidase 1, chloroplastic [Juglans regia]	PREDICTED: Vitis vinifera protoporphyrinogen oxidase 1, chloroplastic (LOC100243415), mRNA	2081	Protoporphyrinogen oxidase 1, chloroplastic OS=Arabidopsis thaliana OX=3702 GN=PPOX1 PE=1 SV=1	NAD(P)-binding//Flavin	oxidation-reduction process//metabolic process	catalytic activity//oxidoreductase activity
Cluster-20096.14418	2.42532	1.38253	0.811344	0.811344	0.374764	0.650125	FALSE	protoporphyrinogen oxidase chloroplastic-like, partial [Trifolium pratense]	PREDICTED: Vitis vinifera protoporphyrinogen oxidase 1, chloroplastic (LOC100243415), mRNA	1472	Protoporphyrinogen oxidase 1, chloroplastic OS=Arabidopsis thaliana OX=3702 GN=PPOX1 PE=1 SV=1	NAD(P)-binding//Flavin	oxidation-reduction process//metabolic process	catalytic activity//oxidoreductase activity
Divinyl chlorophyllide a
Cluster-20096.49441	74.1683	61.5246	0.269643	0.269643	0.703503	0.871194	FALSE	PREDICTED: magnesium protoporphyrin IX methyltransferase, chloroplastic [Gossypium raimondii] >gi|1029132386|ref|XP_016744417.1| PREDICTED: magnesium protoporphyrin IX methyltransferase, chloroplastic [Gossypium hirsutum] >gi|1050556405|ref|XP_017621994.1| PREDICTED: magnesium protoporphyrin IX methyltransferase, chloroplastic [Gossypium arboreum] >gi|728830696|gb|KHG10139.1| Magnesium-protoporph…	PREDICTED: Quercus suber magnesium protoporphyrin IX methyltransferase, chloroplastic (LOC112000068), mRNA	Q9SW18	1.5e-114	--	--	--
Cluster-20096.60913	763.169	275.088	1.47212	1.47212	0.000544117	0.00893931	TRUE	PREDICTED: Eucalyptus grandis magnesium-protoporphyrin IX monomethyl ester [oxidative] cyclase, chloroplastic (LOC104443639), mRNA	Dicarboxylate diiron protein isoform 1 [Theobroma cacao]	Q6SJV8	1e-188	PF02915	GO:0008152//GO:0055114	GO:0043169//GO:0043167//GO:0003824//GO:0005488//GO:0046872//GO:0016491
Cluster-20096.60910	6.03251	2.68062	1.1704	1.1704	0.0943886	0.290777	FALSE	magnesium-protoporphyrin IX monomethyl ester [oxidative] cyclase, chloroplastic [Jatropha curcas] >gi|643705594|gb|KDP21991.1| hypothetical protein JCGZ_02881 [Jatropha curcas]	PREDICTED: Eucalyptus grandis magnesium-protoporphyrin IX monomethyl ester [oxidative] cyclase, chloroplastic (LOC104443639), mRNA	Q6SJV8	1.2e-151	PF02915	GO:0008152//GO:0055114	GO:0043169//GO:0043167//GO:0003824//GO:0005488//GO:0046872//GO:0016491
Cluster-20096.60021	0.0173557	0.265099	-3.93736	-3.93736	0.00513206	0.0451754	TRUE	PREDICTED: protochlorophyllide reductase, chloroplastic [Pyrus x bretschneideri]	PREDICTED: Momordica charantia protochlorophyllide reductase, chloroplastic (LOC111010568), mRNA	Q9SDT1	2.4e-146	--	--	--
Cluster-20096.60419	111.247	38.1258	1.54495	1.54495	0.00179575	0.0215321	TRUE	PREDICTED: Herrania umbratica protochlorophyllide reductase, chloroplastic (LOC110427940), transcript variant X4, mRNA	Short-chain dehydrogenase/reductase [Trema orientalis]	Q41249	5.9e-177	PF00106//PF13561//PF08659	--	--
Cluster-20096.61462	5.93468	0.349798	4.088	4.088	4.08e-12	1.45e-09	TRUE	PREDICTED: protochlorophyllide reductase, chloroplastic [Theobroma cacao] >gi|508720970|gb|EOY12867.1| Protochlorophyllide oxidoreductase A [Theobroma cacao]	PREDICTED: Theobroma cacao protochlorophyllide reductase, chloroplastic (LOC18593874), mRNA	Q41249	3.4e-103	PF00106//PF13561//PF08659	--	--
Cluster-20096.61463	10.988	0.42767	4.6851	4.6851	1.05e-29	1.36e-25	TRUE	Protochlorophyllide reductase, chloroplastic [Cucumis sativus] >gi|1373767363|gb|AVV48072.1| protochlorophyllide oxidoreductase [Cucumis sativus] >gi|1373767365|gb|AVV48073.1| protochlorophyllide oxidoreductase [Cucumis x hytivus]	PREDICTED: Momordica charantia protochlorophyllide reductase, chloroplastic (LOC111010568), mRNA	Q41249	1.7e-165	--	--	--
Chlorophyll biosynthesis
Cluster-20096.60015	0.304515	0.00530441	4.8465	5.8465	8.20814e-05	0.00209617	TRUE	Magnesium-chelatase subunit H [Glycine soja]	PREDICTED: Malus x domestica magnesium-chelatase subunit ChlH, chloroplastic (LOC103431022), mRNA	Q9FNB0	0	PF02514//PF11965	GO:0009058//GO:0008152	GO:0003824//GO:0051002//GO:0016851//GO:0051003//GO:0016874
Cluster-20096.55119	0.577819	0.00514915	5.81393	6.81393	4.68896e-08	5.06965e-06	TRUE	Magnesium-chelatase subunit H [Glycine soja]	PREDICTED: Malus x domestica magnesium-chelatase subunit ChlH, chloroplastic (LOC103431022), mRNA	Q9FNB0	0	PF02514//PF11965	GO:0009058//GO:0008152	GO:0003824//GO:0051002//GO:0016851//GO:0051003//GO:0016874
Cluster-20096.28496	0.249332	0.0467474	2.39757	2.39757	0.0926755	NA	NA	chlorophyll synthase, chloroplastic-like [Brassica napus]	PREDICTED: Capsella rubella chlorophyll synthase, chloroplastic (LOC17887345), mRNA	379	Chlorophyll synthase, chloroplastic OS=Arabidopsis thaliana OX=3702 GN=CHLG PE=2 SV=1	--	--	--
Cluster-20096.10457	0.318686	0.0553614	2.54342	2.54342	0.0427464	NA	NA	PREDICTED: chlorophyll synthase, chloroplastic [Cucumis melo]	PREDICTED: Capsella rubella chlorophyll synthase, chloroplastic (LOC17887345), mRNA	336	Chlorophyll synthase, chloroplastic OS=Arabidopsis thaliana OX=3702 GN=CHLG PE=2 SV=1	--	--	--
Cluster-20096.79801	0.22192	0.0677304	1.70324	1.70324	0.252317	0.527308	FALSE	7-hydroxymethyl chlorophyll a reductase, chloroplastic [Hevea brasiliensis] >gi|1216993758|ref|XP_021636003.1| 7-hydroxymethyl chlorophyll a reductase, chloroplastic [Hevea brasiliensis] >gi|1216993760|ref|XP_021636004.1| 7-hydroxymethyl chlorophyll a reductase, chloroplastic [Hevea brasiliensis]	PREDICTED: Prunus avium 7-hydroxymethyl chlorophyll a reductase, chloroplastic-like (LOC110750932), transcript variant X4, mRNA	Q8GS60	2.8e-71	PF04422//PF04432	--	--
Cluster-20096.79804	0.171138	0.092139	0.898115	0.898115	0.292773	0.571651	FALSE	7-hydroxymethyl chlorophyll a reductase, chloroplastic isoform X2 [Citrus sinensis]	PREDICTED: Prunus avium 7-hydroxymethyl chlorophyll a reductase, chloroplastic-like (LOC110750932), transcript variant X4, mRNA	Q8GS60	1.3e-124	PF04422//PF04432	--	--
Cluster-20096.48784	81.1254	33.3122	1.28414	1.28414	0.00351471	0.0348438	TRUE	PREDICTED: chlorophyllide a oxygenase, chloroplastic-like [Populus euphratica]	Populus trichocarpa hypothetical protein (POPTR_0002s08380g) mRNA, complete cds	Q8S7E1	3.3e-108	PF08417	GO:0008152//GO:0055114	GO:0004497//GO:0010277//GO:0016703//GO:0016701//GO:0003824//GO:0016491
Cluster-20096.46506	9.70408	3.6769	1.40013	1.40013	0.000188398	0.00399781	TRUE	PREDICTED: protochlorophyllide-dependent translocon component 52, chloroplastic [Vitis vinifera]	PREDICTED: Vitis vinifera protochlorophyllide-dependent translocon component 52, chloroplastic (LOC100263831), mRNA	892	Protochlorophyllide-dependent translocon component 52, chloroplastic OS=Arabidopsis thaliana OX=3702 GN=PTC52 PE=2 SV=1	--	--	--
Phytoene synthesis
Cluster-20096.74171	2.85648	0.317058	3.17126	3.17126	3.4e-05	0.00104641	TRUE	Squalene/phytoene synthase [Macleaya cordata]	PREDICTED: Quercus suber phytoene synthase 2, chloroplastic (LOC111984887), transcript variant X3, mRNA	P37271	4.9e-141	--	--	--
9,15,9 tri carotene
Cluster-20096.63979	7.95697	3.32073	1.26057	1.26057	0.0126349	0.0820907	FALSE	15-cis-phytoene desaturase, chloroplastic/chromoplastic [Ricinus communis] >gi|223545286|gb|EEF46791.1| amine oxidase, putative [Ricinus communis]	Lotus japonicus genomic DNA, chromosome 4, clone: LjT16M14, TM1779, complete sequence	596	Subtilisin-like protease SBT3.7 OS=Arabidopsis thaliana OX=3702 GN=SBT3.7 PE=3 SV=2	Fibronectin//Subtilase	nitrogen compound metabolic process//metabolic process//primary metabolic process//organonitrogen compound metabolic process//protein metabolic process//macromolecule metabolic process//organic substance metabolic process//proteolysis	serine-type endopeptidase activity//endopeptidase activity//hydrolase activity//catalytic activity, acting on a protein//catalytic activity//peptidase activity//serine-type peptidase activity//serine hydrolase activity//peptidase activity, acting on L-amino acid peptides
Cluster-20096.90415	2.52617	8.51268	-1.75236	-1.75236	0.190222	0.448462	FALSE	uncharacterized protein LOC8283661 isoform X2 [Ricinus communis] >gi|223539533|gb|EEF41121.1| Phytoene dehydrogenase, putative [Ricinus communis]	PREDICTED: Quercus suber uncharacterized LOC112028155 (LOC112028155), transcript variant X1, mRNA	--	--	--	--	--
Alpha, beta- carotene
Cluster-20096.28909	20.7627	4.40029	2.23862	2.23862	0.000341379	0.006321	TRUE	Lycopene cyclase-type [Macleaya cordata]	PREDICTED: Citrus clementina uncharacterized LOC18050928 (LOC18050928), transcript variant X1, mRNA	--	--	--	--	--
Cluster-20096.28911	0.0531695	0.00809308	2.73015	2.73015	0.0595848	NA	NA	Lycopene_cycl domain-containing protein [Cephalotus follicularis]	PREDICTED: Vitis vinifera uncharacterized LOC100241486 (LOC100241486), mRNA	--	--	--	--	--
Zeaxanthin
Cluster-17032.0	0.844589	0.297031	1.49985	1.49985	0.112228	0.323686	FALSE	beta-carotene hydroxylase [Solanum lycopersicum] >gi|5870598|emb|CAB55625.1| beta-carotene hydroxylase [Solanum lycopersicum]	PREDICTED: Malus x domestica beta-carotene hydroxylase 2, chloroplastic-like (LOC103406562), mRNA	O49814	4e-97	PF04116	GO:0006629//GO:0009058//GO:0008152//GO:1901576//GO:0055114//GO:0008610//GO:0044238//GO:0071704	GO:0016491//GO:0043169//GO:0003824//GO:0005488//GO:0046914//GO:0043167//GO:0005506//GO:0046872
Cluster-20096.70273	1.32036	0.467048	1.49866	1.49866	0.0757165	0.252792	FALSE	PREDICTED: beta-carotene hydroxylase 2, chloroplastic [Solanum tuberosum]	Rhododendron kiusianum x Rhododendron indicum RkeHYB mRNA for beta-ring hydroxylase, complete cds	O49814	4.6e-111	PF04116	GO:0006629//GO:0009058//GO:0008152//GO:1901576//GO:0055114//GO:0008610//GO:0044238//GO:0071704	GO:0016491//GO:0043169//GO:0003824//GO:0005488//GO:0046914//GO:0043167//GO:0005506//GO:0046872
Cluster-20096.70991	2.93192	0.967611	1.6007	1.6007	0.202663	0.465477	FALSE	PREDICTED: beta-carotene isomerase D27, chloroplastic [Eucalyptus grandis]	PREDICTED: Fragaria vesca subsp. vesca beta-carotene isomerase D27, chloroplastic (LOC101314896), mRNA	305	Beta-carotene isomerase D27, chloroplastic OS=Arabidopsis thaliana OX=3702 GN=D27 PE=1 SV=1	--	--	--
Cluster-20096.84849	0.093849	0.0113064	3.06484	3.06484	0.0402548	0.168223	FALSE	PREDICTED: beta-carotene hydroxylase 2, chloroplastic [Solanum tuberosum]	Vitis vinifera beta-carotene hydroxylase (BCH1), mRNA >gi|399158076|gb|JQ319640.1| Vitis vinifera beta-carotene hydroxylase 1 (BCH1) mRNA, complete cds	O49814	1.5e-96	PF03732//PF04116	GO:0006629//GO:0009058//GO:0008152//GO:1901576//GO:0055114//GO:0008610//GO:0044238//GO:0071704	GO:0016491//GO:0043169//GO:0003824//GO:0005488//GO:0046914//GO:0043167//GO:0005506//GO:0046872
Antheraxanthin, violaxanthin
Cluster-20096.65822	0.188513	3.88625	-4.34556	-4.34556	1.26e-05	0.000488596	TRUE	Zeaxanthin epoxidase chloroplastic [Prunus yedoensis var. nudiflora]	PREDICTED: Brassica napus zeaxanthin epoxidase, chloroplastic-like (LOC111210027), mRNA	O81360	3.4e-40	--	--	--
Cluster-26049.2	0.364615	0.149282	1.28783	1.28783	0.330733	0.60973	FALSE	zeaxanthin epoxidase 3 [Camellia sinensis]	--	A0A0K9RDW0	9.8e-26	--	--	--
Cluster-26049.0	0.334277	0.0526787	2.64332	2.64332	0.0676845	0.234726	FALSE	zeaxanthin epoxidase 3 [Camellia sinensis]	--	A0A0K9RDW0	1.1e-25	--	--	--
Cluster-20096.98337	0.762116	2.45071	-1.68463	-1.68463	2.72e-05	0.000888133	TRUE	Violaxanthin de-epoxidase-related protein [Corchorus olitorius]	PREDICTED: Quercus suber violaxanthin de-epoxidase, chloroplastic (LOC111985056), mRNA	172	Violaxanthin de-epoxidase, chloroplastic OS=Nicotiana tabacum OX=4097 GN=VDE1 PE=2 SV=1	--	--	--
Cluster-20096.74189	27.8368	6.1385	2.18132	2.18132	1.69e-05	0.000612531	TRUE	violaxanthin de-epoxidase, chloroplastic [Ziziphus jujuba] >gi|1389545159|ref|XP_024923365.1| violaxanthin de-epoxidase, chloroplastic [Ziziphus jujuba] >gi|1389545161|ref|XP_024923366.1| violaxanthin de-epoxidase, chloroplastic [Ziziphus jujuba]	PREDICTED: Ziziphus jujuba violaxanthin de-epoxidase, chloroplastic (LOC107434703), mRNA	Q9SM43	6.1e-134	PF07137	GO:0008152//GO:0055114	GO:0046422//GO:0003824//GO:0016491

## Sheet: Lipid metabolism
Metabolic pathways of DEGs identified in WL and GL of variegated P. zonale leaves
Gene	GL.value	WL.value	log2foldchange	log2foldchange	pvalue	padjust	significance	NR Description	NT Description	Swissprot ID	Swissprot Evalue	PFAM ID	Gene Ontology Biological Pathway	Gene Ontology Molecular Function
Synthesis
FA
Cluster-20096.50549	20.9833	2.55909	2.03585	3.03585	1.54882e-09	2.57155e-07	TRUE	3-ketoacyl-CoA synthase 6 [Theobroma cacao]	--	Q9XF43	1.5e-102	PF02797//PF08392//PF08541	GO:0006633//GO:0006631//GO:0006629//GO:0044238//GO:0009987//GO:0019752//GO:0032787//GO:0044249//GO:0009058//GO:0044281//GO:0008152//GO:0044283//GO:0043436//GO:0044255//GO:0072330//GO:0008610//GO:1901576//GO:0006082//GO:0046394//GO:0016053//GO:0044237//GO:0071704	GO:0003824//GO:0016740//GO:0016746//GO:0016747
Cluster-23440.1	0.674501	0.0702727	2.2603	3.2603	0.00293898	0.0307318	TRUE	3-ketoacyl-CoA synthase 4 [Rosa chinensis] >gi|1358152565|gb|PRQ27044.1| putative very-long-chain 3-oxoacyl-CoA synthase [Rosa chinensis]	PREDICTED: Malus x domestica 3-ketoacyl-CoA synthase 4 (LOC103420939), mRNA	Q9LN49	5.1e-135	--	--	--
Cluster-20096.94472	0.0390056	34.8274	-10.7828	-9.7828	7.82086e-33	1.75624e-28	TRUE	acetyl-CoA carboxylase 2 [Pelargonium cotyledonis]	Pelargonium cotyledonis acetyl-CoA carboxylase 2 (ACC2) mRNA, complete cds	2004	Acetyl-CoA carboxylase 1 OS=Arabidopsis thaliana OX=3702 GN=ACC1 PE=1 SV=1	--	--	--
Cluster-20096.42065	0.436673	3.231	-3.9101	-2.9101	0.000376315	0.00680168	TRUE	acetyl-CoA carboxylase 1 [Pelargonium cotyledonis]	Pelargonium cotyledonis acetyl-CoA carboxylase 1 (ACC1) mRNA, complete cds	485	Acetyl-CoA carboxylase 1 OS=Arabidopsis thaliana OX=3702 GN=ACC1 PE=1 SV=1	Acetyl-CoA	fatty acid biosynthetic process//fatty acid metabolic process//cellular metabolic process//carboxylic acid metabolic process//cellular biosynthetic process//small molecule metabolic process//small molecule biosynthetic process//organic substance biosynthetic process//organic substance metabolic process//lipid metabolic process//cellular process//monocarboxylic acid metabolic process//biosynthetic…	purine ribonucleoside triphosphate binding//drug binding//ligase activity, forming carbon-carbon bonds//nucleotide binding//heterocyclic compound binding//nucleoside phosphate binding//anion binding//ion binding//acetyl-CoA carboxylase activity//purine nucleotide binding//ATP binding//small molecule binding//catalytic activity//ligase activity//adenyl nucleotide binding//organic cyclic compound b…
Cluster-20096.53198	1.29567	7.06732	-3.43714	-2.43714	0.000195026	0.0041056	TRUE	acetyl-CoA carboxylase 2 [Pelargonium cotyledonis]	Pelargonium cotyledonis acetyl-CoA carboxylase 1 (ACC1) mRNA, complete cds	290	Acetyl-CoA carboxylase 1 OS=Oryza sativa subsp. japonica OX=39947 GN=ACC1 PE=3 SV=1	--	--	--
Cluster-20096.53192	10.6212	54.9944	-3.37201	-2.37201	5.32387e-07	3.79869e-05	TRUE	acetyl-CoA carboxylase 1 [Erodium texanum]	Pelargonium cotyledonis acetyl-CoA carboxylase 2 (ACC2) mRNA, complete cds	872	Acetyl-CoA carboxylase 1 OS=Arabidopsis thaliana OX=3702 GN=ACC1 PE=1 SV=1	Acetyl-CoA carboxylase, central region	fatty acid biosynthetic process//fatty acid metabolic process//cellular metabolic process//carboxylic acid metabolic process//cellular biosynthetic process//small molecule metabolic process//small molecule biosynthetic process//organic substance biosynthetic process//organic substance metabolic process//lipid metabolic process//cellular process//monocarboxylic acid metabolic process//biosynthetic…	purine ribonucleoside triphosphate binding//drug binding//ligase activity, forming carbon-carbon bonds//nucleotide binding//heterocyclic compound binding//nucleoside phosphate binding//anion binding//ion binding//acetyl-CoA carboxylase activity//purine nucleotide binding//ATP binding//small molecule binding//catalytic activity//ligase activity//adenyl nucleotide binding//organic cyclic compound b…
Cluster-20096.33233	0.811596	0.166063	1.28581	2.28581	0.000189724	0.00401909	TRUE	acetyl-CoA carboxylase, biotin carboxylase subunit [Nannochloropsis gaditana CCMP526] >gi|422292895|gb|EKU20196.1| acetyl-CoA carboxylase, biotin carboxylase subunit [Nannochloropsis gaditana CCMP526]	Escherichia coli strain WCHEC005237 chromosome, complete genome	P13518	0	PF02655//PF02785//PF02786//PF00364//PF02222//PF06196//PF00289//PF07478//PF00107//PF00474	GO:0006810//GO:0008152//GO:0051234//GO:0051179//GO:0055114//GO:0055085	GO:0035639//GO:0008144//GO:0016881//GO:0005488//GO:0000166//GO:1901363//GO:1901265//GO:0043168//GO:0043169//GO:0043167//GO:0017076//GO:0046872//GO:0005524//GO:0005215//GO:0036094//GO:0003824//GO:0008716//GO:0016874//GO:0016879//GO:0097367//GO:0097159//GO:0030554//GO:0022857//GO:0032559//GO:0032555//GO:0032553
Cluster-20096.27140	1.11785	0.207472	1.42958	2.42958	4.59184e-05	0.00132042	TRUE	acetyl-CoA carboxylase beta subunit [Dorcoceras hygrometricum]	Escherichia coli strain BLR(DE3), complete genome	1977	Dihydrofolate synthase/folylpolyglutamate synthase OS=Escherichia coli (strain K12) OX=83333 GN=folC PE=1 SV=2	Semialdehyde//Major//Mur//tRNA//Semialdehyde//SNARE//Carboxyl//D-isomer//Beta-ketoacyl//Mur//Sporulation//Acetyl-coA//D-isomer//Domain	cellular biosynthetic process//cellular nitrogen compound metabolic process//small molecule metabolic process//small molecule biosynthetic process//organic cyclic compound metabolic process//nucleobase-containing compound metabolic process//primary metabolic process//cellular process//cellular aromatic compound metabolic process//oxoacid metabolic process//RNA modification//transmembrane transpor…	purine ribonucleoside triphosphate binding//NAD binding//drug binding//intramolecular transferase activity//ion binding//heterocyclic compound binding//oxidoreductase activity//oxidoreductase activity, acting on the aldehyde or oxo group of donors, NAD or NADP as acceptor//nucleotide binding//pseudouridine synthase activity//cofactor binding//oxidoreductase activity, acting on CH-OH group of dono…
Cluster-20096.33243	0.533325	0.0658439	2.0202	3.0202	1.59247e-07	1.42619e-05	TRUE	acetyl-CoA carboxylase, biotin carboxylase subunit [Nannochloropsis gaditana CCMP526] >gi|422292895|gb|EKU20196.1| acetyl-CoA carboxylase, biotin carboxylase subunit [Nannochloropsis gaditana CCMP526]	Escherichia coli strain BLR(DE3), complete genome	P69452	0	PF00848//PF02655//PF00180//PF00175//PF02785//PF02786//PF00576//PF07478//PF02222//PF01794//PF06196//PF00355//PF00289//PF00174//PF00364//PF00474//PF02028//PF00111	GO:2001057//GO:0006807//GO:0071941//GO:0071705//GO:0071704//GO:0055085//GO:0042126//GO:0006810//GO:0009987//GO:0042128//GO:0008152//GO:0043436//GO:0051234//GO:0051179//GO:0055114//GO:0006082//GO:0044237//GO:0044281	GO:0035639//GO:0016881//GO:0005488//GO:0043167//GO:1901363//GO:1901265//GO:0016491//GO:0043168//GO:0043169//GO:0051540//GO:0046914//GO:0000166//GO:0017076//GO:0005506//GO:0046872//GO:0005524//GO:0005215//GO:0036094//GO:0016879//GO:0008716//GO:0016874//GO:0009055//GO:0016614//GO:0016616//GO:0003824//GO:0097367//GO:0097159//GO:0051536//GO:0051537//GO:0008144//GO:0022857//GO:0032559//GO:0030554//GO:…
Cluster-20096.92301	0.480328	0.014493	4.05625	5.05625	9.22628e-05	0.002301	TRUE	acetyl-CoA carboxylase 2 [Pelargonium cotyledonis]	Pelargonium cotyledonis acetyl-CoA carboxylase 2 (ACC2) mRNA, complete cds	1959	Acetyl-CoA carboxylase 1 OS=Arabidopsis thaliana OX=3702 GN=ACC1 PE=1 SV=1	--	--	--
Cluster-20096.75718	10.5764	3.37374	1.64827	1.64827	8.45841e-06	0.000353708	TRUE	3-ketoacyl-CoA synthase 11 [Glycine max] >gi|734360345|gb|KHN15393.1| 3-ketoacyl-CoA synthase 11 [Glycine soja] >gi|947120857|gb|KRH69063.1| hypothetical protein GLYMA_02G001500 [Glycine max]	PREDICTED: Ipomoea nil 3-ketoacyl-CoA synthase 20-like (LOC109185899), mRNA	Q5XEP9	3.5e-123	--	--	--
Cluster-23440.1	0.674501	0.0702727	3.2603	3.2603	0.00293898	0.0307318	TRUE	3-ketoacyl-CoA synthase 4 [Rosa chinensis] >gi|1358152565|gb|PRQ27044.1| putative very-long-chain 3-oxoacyl-CoA synthase [Rosa chinensis]	PREDICTED: Malus x domestica 3-ketoacyl-CoA synthase 4 (LOC103420939), mRNA	Q9LN49	5.1e-135	--	--	--
Cluster-20096.50549	20.9833	2.55909	3.03585	3.03585	1.54882e-09	2.57155e-07	TRUE	3-ketoacyl-CoA synthase 6 [Theobroma cacao]	--	Q9XF43	1.5e-102	PF02797//PF08392//PF08541	GO:0006633//GO:0006631//GO:0006629//GO:0044238//GO:0009987//GO:0019752//GO:0032787//GO:0044249//GO:0009058//GO:0044281//GO:0008152//GO:0044283//GO:0043436//GO:0044255//GO:0072330//GO:0008610//GO:1901576//GO:0006082//GO:0046394//GO:0016053//GO:0044237//GO:0071704	GO:0003824//GO:0016740//GO:0016746//GO:0016747
Cluster-20096.51566	0.0157455	0.372487	-5.56615	-4.56615	1.19614e-05	0.00046686	TRUE	Malonyl-CoA decarboxylase [Parasponia andersonii]	PREDICTED: Vitis vinifera malonyl-CoA decarboxylase, mitochondrial (LOC100246958), transcript variant X3, misc_RNA	P12617	2e-37	--	--	--
Cluster-20096.73876	0.0175042	0.288692	-5.05031	-4.05031	0.000334688	0.00622488	TRUE	Malonyl-CoA decarboxylase [Parasponia andersonii]	PREDICTED: Quercus suber malonyl-CoA decarboxylase, mitochondrial (LOC112020236), transcript variant X3, mRNA	P12617	6.9e-37	--	--	--
Cluster-20096.90511	0.024806	0.237103	-4.25021	-3.25021	0.00287247	0.0302751	TRUE	PREDICTED: malonyl-CoA decarboxylase, mitochondrial isoform X1 [Populus euphratica]	PREDICTED: Ricinus communis malonyl-CoA decarboxylase, mitochondrial (LOC8277976), mRNA	Q920F5	8.4e-10	--	--	--
Cluster-20096.54659	0.0269351	0.343271	-4.6499	-3.6499	0.000285572	0.00551887	TRUE	PREDICTED: malonate--CoA ligase [Eucalyptus grandis] >gi|629087336|gb|KCW53693.1| hypothetical protein EUGRSUZ_J02955 [Eucalyptus grandis]	PREDICTED: Vitis vinifera malonate--CoA ligase (LOC100258310), transcript variant X3, mRNA	1375	Malonate--CoA ligase OS=Arabidopsis thaliana OX=3702 GN=AAE13 PE=1 SV=2	--	--	--
Cluster-20096.64809	7.6836	1.02577	1.90617	2.90617	0.000310545	0.00588359	TRUE	malonate--CoA ligase-like isoform X1 [Quercus suber]	PREDICTED: Quercus suber malonate--CoA ligase-like (LOC111988084), transcript variant X1, mRNA	700	Malonate--CoA ligase OS=Arabidopsis thaliana OX=3702 GN=AAE13 PE=1 SV=2	--	--	--
Cluster-20096.71074	0.0170032	0.231238	-4.77163	-3.77163	0.000329601	0.00614464	TRUE	PREDICTED: probable trans-2-enoyl-CoA reductase, mitochondrial isoform X2 [Malus domestica]	PREDICTED: Juglans regia probable trans-2-enoyl-CoA reductase, mitochondrial (LOC108989663), transcript variant X4, misc_RNA	Q8LCU7	3.2e-85	--	--	--
Cluster-20096.63075	0.0826811	0.833289	-4.30923	-3.30923	0.000172527	0.00373387	TRUE	omega-6 fatty acid desaturase, chloroplastic [Carica papaya]	PREDICTED: Durio zibethinus omega-6 fatty acid desaturase, chloroplastic-like (LOC111284286), mRNA	P48628	1.8e-177	--	--	--
Cluster-20096.14352	0.722099	0.0600889	2.59785	3.59785	0.00271497	0.0290155	TRUE	very-long-chain 3-oxoacyl-CoA reductase 1-like isoform X2 [Ziziphus jujuba] >gi|1009153163|ref|XP_015894489.1| very-long-chain 3-oxoacyl-CoA reductase 1-like isoform X2 [Ziziphus jujuba]	--	242	Very-long-chain 3-oxoacyl-CoA reductase 1 OS=Arabidopsis thaliana OX=3702 GN=KCR1 PE=1 SV=1	--	--	--
Cluster-20096.55391	8.81584	1.88263	1.22534	2.22534	0.00342039	0.0342056	TRUE	CDP-diacylglycerol--glycerol-3-phosphate 3-phosphatidyltransferase 2-like [Quercus suber]		Lupinus angustifolius cultivar Tanjil chromosome LG-08	148	Cardiolipin synthase (CMP-forming), mitochondrial OS=Oryza sativa subsp. japonica OX=39947 GN=Os03g0283600 PE=2 SV=1	--	--	--
Cluster-20096.20216	2.81348	0.257594	2.45158	3.45158	0.000803481	0.0119706	TRUE	CDP-alcohol phosphatidyltransferase [Parasponia andersonii]		PREDICTED: Quercus suber cardiolipin synthase (CMP-forming), mitochondrial (LOC112018422), mRNA	Q93YW7	3e-63	PF01066	GO:0006644//GO:0006629//GO:0044238//GO:0009987//GO:0044249//GO:0009058//GO:0008152//GO:0044255//GO:0090407//GO:0008610//GO:1901576//GO:0006796//GO:0044237//GO:0008654//GO:0071704//GO:0006793//GO:0019637	GO:0016780//GO:0003824//GO:0016772//GO:0016740
Cluster-20096.85222	1.03431	0.177001	1.54541	2.54541	6.40213e-05	0.0017135	TRUE	Acetate CoA-transferase YdiF [Auxenochlorella protothecoides] >gi|675352488|gb|KFM24928.1| Acetate CoA-transferase YdiF [Auxenochlorella protothecoides]	Escherichia coli strain BLR(DE3), complete genome	P37766	1.7e-304	PF01565//PF12833	GO:0032774//GO:0019222//GO:0006139//GO:0044249//GO:0034641//GO:0034645//GO:1901362//GO:1901360//GO:0080090//GO:0060255//GO:0009987//GO:0006725//GO:1903506//GO:2001141//GO:0055114//GO:0046483//GO:0051252//GO:0043170//GO:0019438//GO:0031326//GO:0031323//GO:0090304//GO:0006807//GO:0050789//GO:0044260//GO:2000112//GO:0071704//GO:0010467//GO:0065007//GO:0097659//GO:0010468//GO:0018130//GO:1901576//GO:…	GO:0000166//GO:1901363//GO:0043168//GO:0043565//GO:0043167//GO:0140110//GO:0048037//GO:0005488//GO:0003676//GO:0003677//GO:1901265//GO:0050662//GO:0050660//GO:0016491//GO:0036094//GO:0003824//GO:0003700//GO:0097159
Phospholipids
Cluster-20096.72298	0.188654	1.29295	-3.76696	-2.76696	0.00146875	0.0186587	TRUE	putative glycerol-3-phosphate acyltransferase [Vernicia fordii] >gi|308743347|gb|ADO40099.1| glycerol-3-phosphate acyltransferase 9 [Vernicia fordii]	PREDICTED: Prunus persica glycerol-3-phosphate acyltransferase 3 (LOC18768434), mRNA	1317	Glycerol-3-phosphate acyltransferase 9 OS=Arabidopsis thaliana OX=3702 GN=GPAT9 PE=1 SV=1	Acyltransferase	--	catalytic activity//transferase activity//transferase activity, transferring acyl groups
Cluster-20096.75307	116.956	28.6651	1.02857	2.02857	0.00058229	0.00941735	TRUE	probable glycerol-3-phosphate acyltransferase 3 [Jatropha curcas]		PREDICTED: Ipomoea nil glycerol-3-phosphate acyltransferase 1-like (LOC109188098), mRNA	Q9SYJ2	1.5e-146	--	--	--
Cluster-20096.95429	2.98737	0.633344	1.23496	2.23496	1.1034e-06	6.80479e-05	TRUE	probable glycerol-3-phosphate dehydrogenase [NAD(+)] 1, cytosolic [Ziziphus jujuba]	PREDICTED: Prunus persica probable glycerol-3-phosphate dehydrogenase [NAD(+)] 1, cytosolic (LOC18785847), mRNA	1087	Glycerol-3-phosphate dehydrogenase [NAD(+)] At3g07690, cytosolic OS=Arabidopsis thaliana OX=3702 GN=At3g07690 PE=3 SV=2	NAD-dependent glycerol-3-phosphate dehydrogenase C-terminus	primary metabolic process//organic substance metabolic process//metabolic process//carbohydrate metabolic process//oxidation-reduction process	glycerol-3-phosphate dehydrogenase [NAD+] activity//oxidoreductase activity, acting on CH-OH group of donors//oxidoreductase activity, acting on the CH-OH group of donors, NAD or NADP as acceptor//catalytic activity//oxidoreductase activity
Cluster-20096.78535	1.91099	0.0864651	3.45105	4.45105	0.000226701	0.00462044	TRUE	glycerol-3-phosphate acyltransferase 1 [Medicago truncatula] >gi|355518781|gb|AET00405.1| glycerol-3-phosphate acyltransferase [Medicago truncatula] >gi|1471986042|gb|RHN57706.1| putative glycerol-3-phosphate 1-O-acyltransferase [Medicago truncatula]		PREDICTED: Prunus avium glycerol-3-phosphate acyltransferase 1 (LOC110754883), mRNA	Q9SHJ5	1.1e-113	PF01553	--	GO:0003824//GO:0016740//GO:0016746
Cluster-20096.34725	13.3765	5.62732	1.24757	1.24757	0.00484975	0.0434987	TRUE	very-long-chain 3-oxoacyl-CoA reductase 1 [Sesamum indicum]	--	157	Very-long-chain 3-oxoacyl-CoA reductase 1 OS=Arabidopsis thaliana OX=3702 GN=KCR1 PE=1 SV=1	--	--	--
Cluster-20096.14352	0.722099	0.0600889	3.59785	3.59785	0.00271497	0.0290155	TRUE	very-long-chain 3-oxoacyl-CoA reductase 1-like isoform X2 [Ziziphus jujuba] >gi|1009153163|ref|XP_015894489.1| very-long-chain 3-oxoacyl-CoA reductase 1-like isoform X2 [Ziziphus jujuba]	--	242	Very-long-chain 3-oxoacyl-CoA reductase 1 OS=Arabidopsis thaliana OX=3702 GN=KCR1 PE=1 SV=1	--	--	--
Cluster-20096.23718	0.0367187	1.33641	-6.18952	-5.18952	3.39458e-07	2.63691e-05	TRUE	digalactosyldiacylglycerol synthase 1, chloroplastic [Ziziphus jujuba]	PREDICTED: Quercus suber digalactosyldiacylglycerol synthase 1, chloroplastic (LOC112019570), mRNA	Q6DW74	3.2e-64	--	--	--
Cluster-20096.64580	0.0169172	0.298777	-5.14849	-4.14849	4.79666e-05	0.00136655	TRUE	phosphatidate cytidylyltransferase 4, chloroplastic [Prunus persica] >gi|1139789166|gb|ONI22593.1| hypothetical protein PRUPE_2G138300 [Prunus persica]	PREDICTED: Vitis vinifera phosphatidate cytidylyltransferase 4, chloroplastic (LOC100248919), mRNA	Q94A03	2.3e-91	--	--	--
Cluster-20096.16892	2.70208	0.103019	3.71488	4.71488	0.00037969	0.00684363	TRUE	phosphatidate phosphatase PAH1 [Herrania umbratica] >gi|1204913150|ref|XP_021289187.1| phosphatidate phosphatase PAH1 [Herrania umbratica]	PREDICTED: Vitis vinifera phosphatidate phosphatase PAH1 (LOC100255086), transcript variant X3, mRNA	1625	Phosphatidate phosphatase PAH1 OS=Arabidopsis thaliana OX=3702 GN=PAH1 PE=1 SV=1	--	--	--
Cluster-20096.13598	0.138223	1.57812	-4.50722	-3.50722	0.000312098	0.00590598	TRUE	O-acyltransferase WSD1 [Jatropha curcas] >gi|1173840443|ref|XP_020538529.1| O-acyltransferase WSD1 [Jatropha curcas] >gi|643716862|gb|KDP28488.1| hypothetical protein JCGZ_14259 [Jatropha curcas]	--	443	O-acyltransferase WSD1 OS=Arabidopsis thaliana OX=3702 GN=WSD1 PE=2 SV=1	--	--	--
Cluster-20096.21815	0.0641977	0.386411	-3.60989	-2.60989	0.00245587	0.0269836	TRUE	PREDICTED: lysophospholipid acyltransferase LPEAT2-like [Juglans regia]	PREDICTED: Juglans regia lysophospholipid acyltransferase LPEAT2 (LOC109011026), mRNA	1342	Lysophospholipid acyltransferase LPEAT2 OS=Arabidopsis thaliana OX=3702 GN=LPEAT2 PE=1 SV=1	--	--	--
Cluster-20096.95255	0.135776	0.699179	-3.3687	-2.3687	0.00204827	0.0236509	TRUE	probable 1-acyl-sn-glycerol-3-phosphate acyltransferase 5 [Citrus sinensis] >gi|568867749|ref|XP_006487195.1| probable 1-acyl-sn-glycerol-3-phosphate acyltransferase 5 [Citrus sinensis]	PREDICTED: Quercus suber probable 1-acyl-sn-glycerol-3-phosphate acyltransferase 5 (LOC112032485), transcript variant X2, mRNA	Q9LHN4	1.1e-144	--	--	--
Cluster-20096.16109	0.108691	0.64921	-3.56302	-2.56302	0.00293264	0.030689	TRUE	sulfoquinovosyl transferase SQD2-like isoform X2 [Durio zibethinus]		PREDICTED: Nicotiana tabacum sulfoquinovosyl transferase SQD2-like (LOC107811429), mRNA	Q8S4F6	1.2e-27	--	--	--
Cluster-20096.3856	0.926834	0.18679	1.30861	2.30861	6.70747e-06	0.000293876	TRUE	Cyclopropane-fatty-acyl-phospholipid synthase family [Chondrus crispus] >gi|507110724|emb|CDF34472.1| Cyclopropane-fatty-acyl-phospholipid synthase family [Chondrus crispus]	Escherichia coli strain BLR(DE3), complete genome	A8A0L0	2.1e-228	PF00677	--	--
Waxes
Cluster-14991.0	0.67267	0.06299	2.42987	3.42987	0.001773	0.0213774	TRUE	probable long-chain-alcohol O-fatty-acyltransferase 1 [Manihot esculenta]		PREDICTED: Eucalyptus grandis long-chain-alcohol O-fatty-acyltransferase (LOC104450277), mRNA	700	Long-chain-alcohol O-fatty-acyltransferase OS=Simmondsia chinensis OX=3999 PE=1 SV=1	Membrane	--	--
Phosphatidylethanolamine and Phosphatidylcholine
Cluster-20096.84206	0.257043	1.83751	-3.82652	-2.82652	0.00204996	0.0236647	TRUE	probable choline kinase 2 isoform X1 [Ziziphus jujuba]	PREDICTED: Herrania umbratica probable choline kinase 2 (LOC110425683), transcript variant X2, mRNA	457	Probable choline kinase 2 OS=Arabidopsis thaliana OX=3702 GN=At1g74320 PE=2 SV=1	--	--	--
Cluster-20096.70537	9.4691	1.5916	1.57427	2.57427	0.000128996	0.00298983	TRUE	choline/ethanolaminephosphotransferase 1 [Manihot esculenta] >gi|1216301718|ref|XP_021592880.1| choline/ethanolaminephosphotransferase 1 [Manihot esculenta] >gi|1035901621|gb|OAY31221.1| hypothetical protein MANES_14G094200 [Manihot esculenta]		PREDICTED: Hevea brasiliensis choline/ethanolaminephosphotransferase 1 (LOC110660709), transcript variant X4, mRNA	O82567	1.7e-105	--	--	--
Cluster-20096.70537	9.4691	1.5916	1.57427	2.57427	0.000128996	0.00298983	TRUE	choline/ethanolaminephosphotransferase 1 [Manihot esculenta] >gi|1216301718|ref|XP_021592880.1| choline/ethanolaminephosphotransferase 1 [Manihot esculenta] >gi|1035901621|gb|OAY31221.1| hypothetical protein MANES_14G094200 [Manihot esculenta]		PREDICTED: Hevea brasiliensis choline/ethanolaminephosphotransferase 1 (LOC110660709), transcript variant X4, mRNA	O82567	1.7e-105	--	--	--
Cluster-20096.46404	0.128105	0.00743385	3.11477	4.11477	0.00202058	0.023442	TRUE	hypothetical protein PHAVU_003G044000g [Phaseolus vulgaris] >gi|561026893|gb|ESW25533.1| hypothetical protein PHAVU_003G044000g [Phaseolus vulgaris]		PREDICTED: Hevea brasiliensis choline/ethanolaminephosphotransferase 1 (LOC110660709), transcript variant X3, mRNA	O82567	1.6e-73	--	--	--
Cluster-20096.94345	0.0261383	0.201472	-3.95064	-2.95064	0.00470166	0.0426149	TRUE	mitochondrial phosphatidylserine decarboxylase [Pelargonium x hortorum]	Pelargonium x hortorum mitochondrial phosphatidylserine decarboxylase mRNA, complete cds; nuclear gene for mitochondrial product	Q84V22	2.5e-14	--	--	--
Cluster-20096.30191	1.01592	0.198282	1.35748	2.35748	0.000158159	0.00348956	TRUE	Fatty acid oxidation complex, alpha subunit, mitochondrial [Phytophthora megakarya]	Escherichia coli strain BLR(DE3), complete genome	3328	Fatty acid oxidation complex subunit alpha OS=Escherichia coli (strain K12) OX=83333 GN=fadJ PE=1 SV=1	Outer	--	--
PHYTYL ESTER SYNTHASE 1								Encodes a protein with phytyl ester synthesis and diacylglycerol acyltransferase activities that is involved in the deposition of free phytol and free fatty acids in the form of phytyl esters in chloroplasts, a process involved in maintaining the integrity of the photosynthetic membrane during abiotic stress and senescence.
Cluster-20096.69034	0.0222531	1.1958	-6.75169	-5.75169	1.76689e-07	1.55899e-05	TRUE	PREDICTED: acyltransferase-like protein At1g54570, chloroplastic [Eucalyptus grandis] >gi|629095681|gb|KCW61676.1| hypothetical protein EUGRSUZ_H04409 [Eucalyptus grandis]	Medicago truncatula esterase/lipase/thioesterase-like protein mRNA	330	Acyltransferase-like protein At1g54570, chloroplastic OS=Arabidopsis thaliana OX=3702 GN=At1g54570 PE=1 SV=1	--	--	--
Cluster-20096.75518	0.0127922	0.591584	-6.53613	-5.53613	1.00769e-07	9.73718e-06	TRUE	PREDICTED: acyltransferase-like protein At1g54570, chloroplastic [Gossypium arboreum]	PREDICTED: Citrus clementina acyltransferase-like protein At1g54570, chloroplastic (LOC18042140), transcript variant X2, mRNA	910	Acyltransferase-like protein At1g54570, chloroplastic OS=Arabidopsis thaliana OX=3702 GN=At1g54570 PE=1 SV=1	--	--	--
Cluster-20096.69036	0.0196946	0.502997	-5.67957	-4.67957	8.41663e-06	0.000352364	TRUE	PREDICTED: acyltransferase-like protein At1g54570, chloroplastic [Eucalyptus grandis] >gi|629095681|gb|KCW61676.1| hypothetical protein EUGRSUZ_H04409 [Eucalyptus grandis]	Medicago truncatula esterase/lipase/thioesterase-like protein mRNA	330	Acyltransferase-like protein At1g54570, chloroplastic OS=Arabidopsis thaliana OX=3702 GN=At1g54570 PE=1 SV=1	--	--	--
Phytosterols
Cluster-20096.80093	0.257448	1.23387	-3.26442	-2.26442	1.55625e-05	0.00057254	TRUE	PREDICTED: methylsterol monooxygenase 2-2 [Ipomoea nil]	PREDICTED: Malus x domestica methylsterol monooxygenase 2-2 (LOC103447498), mRNA	Q8VWZ8	2.9e-102	PF04116	GO:0006629//GO:0009058//GO:0008152//GO:1901576//GO:0055114//GO:0008610//GO:0044238//GO:0071704	GO:0016491//GO:0043169//GO:0003824//GO:0005488//GO:0046914//GO:0043167//GO:0005506//GO:0046872
Cluster-20096.16015	0.202362	0.892775	-3.15162	-2.15162	0.00111291	0.0152365	TRUE	PREDICTED: methylsterol monooxygenase 2-2-like [Juglans regia]	PREDICTED: Quercus suber methylsterol monooxygenase 2-2-like (LOC112026279), transcript variant X1, mRNA	Q8VWZ8	2.2e-18	--	--	--
Cluster-20096.87731	2.32944	0.238049	2.2839	3.2839	0.00315142	0.0323057	TRUE	delta(14)-sterol reductase isoform X1 [Ziziphus jujuba]	PREDICTED: Theobroma cacao delta(14)-sterol reductase (LOC18598152), mRNA	Q9LDR4	1.6e-105	PF01222//PF06966	--	--
Cluster-20096.87731	2.32944	0.238049	2.2839	3.2839	0.00315142	0.0323057	TRUE	delta(14)-sterol reductase isoform X1 [Ziziphus jujuba]	PREDICTED: Theobroma cacao delta(14)-sterol reductase (LOC18598152), mRNA	Q9LDR4	1.6e-105	PF01222//PF06966	--	--
Cluster-20096.60984	0.0132003	0.239133	-5.17907	-4.17907	0.000327186	0.00611036	TRUE	3beta-hydroxysteroid-dehydrogenase/decarboxylase-like [Durio zibethinus]	PREDICTED: Quercus suber 3beta-hydroxysteroid-dehydrogenase/decarboxylase (LOC111989557), mRNA	Q67ZE1	3.5e-153	--	--	--
Cluster-20096.74931	0.267436	2.3873	-4.15686	-3.15686	0.00202059	0.023442	TRUE	cycloartenol synthase 2 [Prunus persica] >gi|1139794401|gb|ONI27019.1| hypothetical protein PRUPE_1G063400 [Prunus persica]	Azadirachta indica cycloartenol synthase protein (CART) mRNA, complete cds	Q9SXV6	0	PF13243//PF00432//PF13249	--	GO:0003824
Cluster-20096.22035	0.0247008	0.444685	-5.17347	-4.17347	0.00360817	0.0354646	TRUE	cycloartenol-c-24-methyltransferase [Quercus suber]	PREDICTED: Citrus sinensis cycloartenol-C-24-methyltransferase (LOC102628258), mRNA	Q9LM02	1.7e-162	PF08242//PF08241//PF13489//PF02353//PF13847//PF01209//PF08498//PF13649	GO:0071704//GO:0044238//GO:0006629//GO:1901576//GO:1901360//GO:0009058//GO:0006694//GO:0008152//GO:1901362//GO:0008202//GO:0008610	GO:0016740//GO:0003824//GO:0016741//GO:0008168
Cluster-20096.22035	0.0247008	0.444685	-5.17347	-4.17347	0.00360817	0.0354646	TRUE	cycloartenol-c-24-methyltransferase [Quercus suber]	PREDICTED: Citrus sinensis cycloartenol-C-24-methyltransferase (LOC102628258), mRNA	Q9LM02	1.7e-162	PF08242//PF08241//PF13489//PF02353//PF13847//PF01209//PF08498//PF13649	GO:0071704//GO:0044238//GO:0006629//GO:1901576//GO:1901360//GO:0009058//GO:0006694//GO:0008152//GO:1901362//GO:0008202//GO:0008610	GO:0016740//GO:0003824//GO:0016741//GO:0008168
Glycolipids
Cluster-20096.102303	0.201895	0.0136432	2.89197	3.89197	0.00415164	0.0390817	TRUE	GPI ethanolamine phosphate transferase 3 [Quercus suber]		PREDICTED: Quercus suber GPI ethanolamine phosphate transferase 3 (LOC112008988), mRNA	Q8TEQ8	2.7e-57	PF01663	--	GO:0003824
Degradation
β-oxidation of FAs
Cluster-20096.16328	0.00987104	0.348758	-6.14771	-5.14771	4.26702e-07	3.19004e-05	TRUE	long chain acyl-CoA synthetase 7, peroxisomal [Carica papaya]	PREDICTED: Quercus suber long chain acyl-CoA synthetase 7, peroxisomal-like (LOC111999570), partial mRNA	Q8LKS5	1.1e-122	--	--	--
Cluster-20096.43475	0.143258	3.94958	-5.801	-4.801	0.00128855	0.0169694	TRUE	long chain acyl-CoA synthetase 6, peroxisomal-like [Hevea brasiliensis]	PREDICTED: Morus notabilis long chain acyl-CoA synthetase 6, peroxisomal (LOC21395576), mRNA	Q8LPS1	1.3e-53	--	--	--
Cluster-20096.16325	3.4262	14.6392	-3.09294	-2.09294	0.0045876	0.0419103	TRUE	Long-chain acyl-CoA synthetases (AMP-forming) [Handroanthus impetiginosus]	--	Q8LPS1	9.1e-36	--	--	--
Cluster-20096.91242	1.13531	0.192237	1.56325	2.56325	1.00325e-06	6.28884e-05	TRUE	long-chain acyl-CoA synthetase [Galdieria sulphuraria] >gi|452825864|gb|EME32859.1| long-chain acyl-CoA synthetase [Galdieria sulphuraria]	Escherichia coli strain BLR(DE3), complete genome	A7ZVY7	1.6e-298	--	--	--
Cluster-20779.0	1.14086	0.0648584	3.14231	4.14231	0.000142019	0.00321594	TRUE	PREDICTED: long chain acyl-CoA synthetase 2 [Malus domestica]	PREDICTED: Quercus suber long chain acyl-CoA synthetase 2 (LOC111993942), transcript variant X2, mRNA	Q9XIA9	1.5e-241	--	--	--
Cluster-20096.31960	14.205	3.2263	1.13726	2.13726	8.36604e-05	0.00212973	TRUE	Acyl-CoA synthetase [Handroanthus impetiginosus]	PREDICTED: Ricinus communis oxalate--CoA ligase (LOC8270012), mRNA	Q9SMT7	3e-113	--	--	--
Cluster-20096.61856	45.8391	6.6487	1.78532	2.78532	4.02784e-10	8.23412e-08	TRUE	Very-long-chain 3-ketoacyl-CoA synthase [Corchorus capsularis]	PREDICTED: Erythranthe guttatus 3-ketoacyl-CoA synthase 10 (LOC105975204), mRNA	Q570B4	1.2e-79	PF02797//PF08392//PF08541	GO:0006633//GO:0006631//GO:0006629//GO:0044238//GO:0009987//GO:0019752//GO:0032787//GO:0044249//GO:0009058//GO:0044281//GO:0008152//GO:0044283//GO:0043436//GO:0044255//GO:0072330//GO:0008610//GO:1901576//GO:0006082//GO:0046394//GO:0016053//GO:0044237//GO:0071704	GO:0003824//GO:0016740//GO:0016746//GO:0016747
Cluster-11904.1	0.153359	2.05498	-4.73622	-3.73622	1.3905e-05	0.000526368	TRUE	long-chain-alcohol oxidase FAO1-like [Ziziphus jujuba]	--	B5WWZ8	4.9e-43	--	--	--
Cluster-11904.0	0.407765	0.0409488	2.32417	3.32417	0.00294321	0.0307625	TRUE	long-chain-alcohol oxidase FAO1-like [Olea europaea var. sylvestris]	--	B5WWZ8	7.6e-35	--	--	--
Cluster-20096.26337	1.29463	0.25985	1.31602	2.31602	3.03694e-05	0.000963553	TRUE	fatty acyl-CoA reductase [Thraustotheca clavata]	Escherichia coli strain BLR(DE3), complete genome	A4W5F4	0	PF05532//PF00717//PF01554//PF01726//PF01219//PF14667	GO:0044249//GO:0006807//GO:0015893//GO:1901576//GO:0071704//GO:0006508//GO:0006644//GO:0006810//GO:0006629//GO:0009987//GO:0009058//GO:0008152//GO:0042221//GO:0044255//GO:0051234//GO:0090407//GO:0051179//GO:0008610//GO:0044238//GO:1901564//GO:0055085//GO:0008654//GO:0019538//GO:0050896//GO:0042493//GO:0044237//GO:0043170//GO:0006855//GO:0006796//GO:0006793//GO:0019637	GO:0004252//GO:0004175//GO:0015297//GO:0008233//GO:0008236//GO:0022857//GO:0015238//GO:0016740//GO:0022804//GO:0016787//GO:0015291//GO:0017171//GO:0005215//GO:0140096//GO:0003824//GO:0016772//GO:0070011//GO:0016301
Cluster-27318.0	5.03935	0.79771	1.65859	2.65859	6.8044e-05	0.00180147	TRUE	PREDICTED: fatty acyl-CoA reductase 3 [Vitis vinifera] >gi|296084944|emb|CBI28353.3| unnamed protein product, partial [Vitis vinifera]	PREDICTED: Prunus avium fatty acyl-CoA reductase 3-like (LOC110745660), mRNA	Q39152	1.4e-150	--	--	--
Cluster-20096.29802	0.737173	0.0175572	4.39509	5.39509	0.000323421	0.00606735	TRUE	fatty acyl-coa reductase 2 [Quercus suber]	--	Q08891	2e-22	PF07993//PF03015	--	--
Cluster-20096.80017	4.24214	0.369935	2.52152	3.52152	0.00169996	0.0207589	TRUE	isoform 3 of acyl-coenzyme a thioesterase 9, mitochondrial [Quercus suber]	PREDICTED: Quercus suber acyl-coenzyme A thioesterase 9, mitochondrial-like (LOC112020016), mRNA	Q9R0X4	6.6e-26	--	--	--
Cluster-20096.94575	0.251585	2.029	-4.03376	-3.03376	0.00321944	0.0327812	TRUE	PREDICTED: short-chain dehydrogenase TIC 32, chloroplastic [Eucalyptus grandis] >gi|702339135|ref|XP_010055994.1| PREDICTED: short-chain dehydrogenase TIC 32, chloroplastic [Eucalyptus grandis]	PREDICTED: Ipomoea nil short-chain dehydrogenase TIC 32, chloroplastic-like (LOC109148145), transcript variant X2, mRNA	231	Short-chain dehydrogenase TIC 32, chloroplastic OS=Pisum sativum OX=3888 GN=TIC32 PE=1 SV=1	--	--	--
Cluster-20096.84566	0.0368432	0.238184	-3.68191	-2.68191	0.00277788	0.0295489	TRUE	probable acyl-CoA dehydrogenase IBR3 isoform X3 [Prunus persica]	PREDICTED: Ziziphus jujuba probable acyl-CoA dehydrogenase IBR3 (LOC107433159), mRNA	Q8RWZ3	6.9e-287	--	--	--
Cluster-20096.84725	1.16962	0.172666	1.75567	2.75567	0.000132735	0.00305646	TRUE	2,4-dienoyl-CoA reductase [Phytophthora megakarya]	Escherichia coli isolate 6666666.257727.embl genome assembly, chromosome: IV	P42593	0	PF07992//PF03486//PF00724//PF00890//PF13450	GO:0008152//GO:0055114	GO:0036094//GO:0003824//GO:0048037//GO:0005488//GO:0043167//GO:1901363//GO:0016491//GO:0043168//GO:0050662//GO:0097367//GO:0097159//GO:0000166//GO:1901265//GO:0010181//GO:0032553
Cluster-20096.83514	0.933646	0.197751	1.23836	2.23836	0.000249804	0.0049861	TRUE	PREDICTED: 2-hydroxyacyl-CoA lyase isoform X1 [Tarenaya hassleriana]	Escherichia coli strain BLR(DE3), complete genome	P30855	0	PF00196//PF00512//PF02518//PF00072//PF00497	GO:0032774//GO:0019222//GO:0044249//GO:0034641//GO:0023052//GO:0007165//GO:0034645//GO:1901362//GO:1901360//GO:0080090//GO:0006139//GO:0051716//GO:0000160//GO:0060255//GO:0009987//GO:0006725//GO:1903506//GO:2001141//GO:0046483//GO:0051252//GO:0043170//GO:0019438//GO:0031326//GO:0031323//GO:0090304//GO:0006807//GO:0044237//GO:0035556//GO:0050789//GO:0097659//GO:1901576//GO:0044260//GO:2000112//GO:…	GO:0016740//GO:0000155//GO:0004673//GO:0004672//GO:0140096//GO:0016301//GO:0003824//GO:0016773//GO:0016772//GO:0016775
Lipases
Cluster-20096.43570	0.0291598	0.729498	-5.64539	-4.64539	0.00221027	0.0249718	TRUE	lipase-like isoform X1 [Jatropha curcas]	PREDICTED: Durio zibethinus lipase-like (LOC111292653), mRNA	232	Lipase ZK262.3 OS=Caenorhabditis elegans OX=6239 GN=ZK262.3 PE=1 SV=1	Lipase	primary metabolic process//lipid metabolic process//metabolic process//organic substance metabolic process	--
Cluster-20096.34016	21.8038	0.968237	3.49415	4.49415	0.00036881	0.00669899	TRUE	lipase member N-like isoform X6 [Quercus suber]	PREDICTED: Quercus suber lipase member N-like (LOC112019926), transcript variant X10, mRNA	--	--	--	--	--
Cluster-20096.75625	0.00876251	0.303533	-6.11623	-5.11623	1.93284e-06	0.000108038	TRUE	PREDICTED: phospholipase SGR2 [Juglans regia]	PREDICTED: Quercus suber phospholipase SGR2 (LOC111994819), mRNA	1743	Phospholipase SGR2 OS=Arabidopsis thaliana OX=3702 GN=SGR2 PE=1 SV=1	--	--	--
Cluster-5468.0	0.0523881	0.841223	-5.00987	-4.00987	0.000165003	0.00360804	TRUE	PREDICTED: phospholipase A I isoform X4 [Fragaria vesca subsp. vesca]	PREDICTED: Vitis vinifera phospholipase A I (LOC104880454), transcript variant X2, mRNA	174	Phospholipase A I OS=Arabidopsis thaliana OX=3702 GN=PLA1 PE=3 SV=1	--	--	--
Cluster-20096.26027	0.0097767	0.144464	-4.88843	-3.88843	0.00574328	0.0487989	TRUE	phospholipase A-2-activating protein [Hevea brasiliensis]	PREDICTED: Populus euphratica phospholipase A-2-activating protein-like (LOC105107161), transcript variant X2, mRNA	P27612	4.2e-77	PF08324//PF00400//PF09070	--	GO:0005488//GO:0005515
Cluster-20096.16910	0.177098	1.8786	-4.40446	-3.40446	0.00445365	0.0410807	TRUE	phospholipase D zeta 1 [Herrania umbratica]	PREDICTED: Carica papaya phospholipase D zeta 1 (LOC110815025), mRNA	806	Phospholipase D zeta 1 OS=Arabidopsis thaliana OX=3702 GN=PLDZETA1 PE=1 SV=1	--	--	--
Cluster-19865.0	0.112142	1.08514	-4.26845	-3.26845	1.17554e-06	7.16302e-05	TRUE	phospholipase D zeta 1-like isoform X2 [Hevea brasiliensis]	PREDICTED: Prunus mume phospholipase D zeta 1 (LOC103343749), mRNA	1945	Phospholipase D zeta 1 OS=Arabidopsis thaliana OX=3702 GN=PLDZETA1 PE=1 SV=1	--	--	--
Cluster-20096.97161	0.143689	1.16657	-4.01651	-3.01651	0.00377225	0.0365506	TRUE	Phospholipase D family [Trema orientalis]	PREDICTED: Ricinus communis phospholipase D beta 2 (LOC8258491), transcript variant X2, mRNA	2892	Phospholipase D beta 1 OS=Arabidopsis thaliana OX=3702 GN=PLDBETA1 PE=1 SV=4	C2//Phospholipase	--	catalytic activity
Cluster-20096.58617	14.6366	88.3294	-3.59321	-2.59321	0.000760935	0.0115327	TRUE	phopholipase d alpha, putative [Ricinus communis]	PREDICTED: Juglans regia phospholipase D alpha 1 (LOC109013902), mRNA	3881	Phospholipase D alpha 1 OS=Ricinus communis OX=3988 GN=PLD1 PE=1 SV=1	--	--	--
Cluster-20096.9175	0.160706	0.873278	-3.43918	-2.43918	0.00123816	0.0164747	TRUE	Phospholipase D delta [Morus notabilis]	PREDICTED: Quercus suber phospholipase D delta-like (LOC112022796), mRNA	518	Phospholipase D delta OS=Arabidopsis thaliana OX=3702 GN=PLDDELTA PE=1 SV=2	--	--	--
Cluster-20096.60644	140.326	26.3371	1.41357	2.41357	1.87435e-07	1.63269e-05	TRUE	phopholipase d alpha, putative [Ricinus communis]	PREDICTED: Juglans regia phospholipase D alpha 1 (LOC109013902), mRNA	3881	Phospholipase D alpha 1 OS=Ricinus communis OX=3988 GN=PLD1 PE=1 SV=1	--	--	--
Cluster-20096.65958	0.170418	0.00478774	4.15277	5.15277	0.000910933	0.0131269	TRUE	phospholipase D alpha 1 [Ziziphus jujuba] >gi|1009112852|ref|XP_015870457.1| phospholipase D alpha 1 [Ziziphus jujuba] >gi|1009112854|ref|XP_015870462.1| phospholipase D alpha 1 [Ziziphus jujuba]	PREDICTED: Prunus avium phospholipase D alpha 1-like (LOC110759947), mRNA	3077	Phospholipase D alpha 1 OS=Ricinus communis OX=3988 GN=PLD1 PE=1 SV=1	Rab-GTPase-TBC//Phospholipase//C2//Phospholipase	--	catalytic activity
Cluster-20096.71676	0.410934	6.23636	-3.92106	-3.92106	1.14641e-06	7.02932e-05	TRUE	C2 domain-containing protein/PRT_C domain-containing protein [Cephalotus follicularis]	PREDICTED: Quercus suber FT-interacting protein 1-like (LOC112015274), transcript variant X2, mRNA	2906	FT-interacting protein 1 OS=Arabidopsis thaliana OX=3702 GN=FTIP1 PE=1 SV=1	Plant phosphoribosyltransferase C-terminal//C2 domain//Integral peroxisomal membrane peroxin	--	--
Cluster-20096.5499	0.0322832	0.394788	-3.59037	-3.59037	0.000118985	0.00280889	TRUE	C2 domain-containing protein/PLDc domain-containing protein/PLD_C domain-containing protein/PLDc_2 domain-containing protein [Cephalotus follicularis]	PREDICTED: Ricinus communis phospholipase D delta (LOC8267043), mRNA	1708	Phospholipase D delta OS=Arabidopsis thaliana OX=3702 GN=PLDDELTA PE=1 SV=2	Phospholipase//C2//Phospholipase//PLD-like	--	catalytic activity
Cluster-20096.102516	0.0255934	0.791036	-5.95318	-4.95318	0.000957561	0.0136297	TRUE	GDSL esterase/lipase At1g28590-like [Prunus avium]	PREDICTED: Capsella rubella GDSL esterase/lipase At1g28640 (LOC111832504), mRNA	464	GDSL esterase/lipase At1g28650 OS=Arabidopsis thaliana OX=3702 GN=At1g28650 PE=2 SV=1	--	--	--
Cluster-20096.84543	0.0343873	0.715827	-5.38332	-4.38332	0.00276383	0.0294271	TRUE	PREDICTED: GDSL esterase/lipase EXL3-like isoform X1 [Gossypium raimondii] >gi|763796537|gb|KJB63492.1| hypothetical protein B456_010G002300 [Gossypium raimondii]	--	616	GDSL esterase/lipase EXL3 OS=Arabidopsis thaliana OX=3702 GN=EXL3 PE=2 SV=1	--	--	--
Cluster-20096.99400	0.910132	7.56983	-4.05627	-3.05627	0.00262955	0.0283597	TRUE	PREDICTED: GDSL esterase/lipase At1g29660 [Theobroma cacao] >gi|508784685|gb|EOY31941.1| GDSL-like Lipase/Acylhydrolase superfamily protein, putative [Theobroma cacao]	PREDICTED: Brassica napus GDSL esterase/lipase At1g29660 (LOC106389388), mRNA	779	GDSL esterase/lipase At5g45670 OS=Arabidopsis thaliana OX=3702 GN=At5g45670 PE=2 SV=1	GDSL-like	--	catalytic activity//hydrolase activity, acting on ester bonds//hydrolase activity
Cluster-8663.0	0.181552	1.10962	-3.64038	-2.64038	0.00270688	0.0289583	TRUE	GDSL esterase/lipase At3g27950 [Citrus sinensis] >gi|641847323|gb|KDO66203.1| hypothetical protein CISIN_1g016732mg [Citrus sinensis]	PREDICTED: Ipomoea nil GDSL esterase/lipase At5g14450-like (LOC109178320), mRNA	610	GDSL esterase/lipase At3g27950 OS=Arabidopsis thaliana OX=3702 GN=At3g27950 PE=2 SV=1	--	--	--
Cluster-20096.73510	10.1791	2.05465	2.30863	2.30863	0.00449521	0.0413323	TRUE	GDSL esterase/lipase 4-like [Quercus suber] >gi|1336321128|gb|POE60359.1| gdsl esterase/lipase 4 [Quercus suber]	--	734	GDSL esterase/lipase 1 OS=Arabidopsis thaliana OX=3702 GN=GLIP1 PE=1 SV=1	GDSL-like	--	catalytic activity//hydrolase activity, acting on ester bonds//hydrolase activity
Cluster-17597.0	0.381382	0.0530739	2.85094	2.85094	0.00581264	0.0491913	TRUE	GDSL esterase/lipase At5g14450-like [Quercus suber] >gi|1336385789|gb|POF10475.1| gdsl esterase/lipase [Quercus suber]	PREDICTED: Vitis vinifera GDSL esterase/lipase At5g14450 (LOC100267902), mRNA	1072	GDSL esterase/lipase At5g14450 OS=Arabidopsis thaliana OX=3702 GN=At5g14450 PE=2 SV=1	GDSL-like Lipase/Acylhydrolase	--	catalytic activity//hydrolase activity, acting on ester bonds//hydrolase activity
Cluster-20096.27714	2.29784	0.101771	4.4889	4.4889	3.1279e-07	2.472e-05	TRUE	GDSL esterase/lipase 4-like [Quercus suber] >gi|1336321128|gb|POE60359.1| gdsl esterase/lipase 4 [Quercus suber]	--	540	GDSL esterase/lipase 4 OS=Arabidopsis thaliana OX=3702 GN=GLIP4 PE=2 SV=2	GDSL-like	--	catalytic activity//hydrolase activity, acting on ester bonds//hydrolase activity
Cluster-20096.35410	5.40972	0.211896	4.6681	4.6681	5.10037e-06	0.000235231	TRUE	GDSL esterase/lipase 4-like [Quercus suber] >gi|1336321128|gb|POE60359.1| gdsl esterase/lipase 4 [Quercus suber]	--	212	GDSL esterase/lipase 3 OS=Arabidopsis thaliana OX=3702 GN=GLIP3 PE=2 SV=2	--	--	--
Cluster-20096.72639	0.452394	0.0148059	3.93218	4.93218	0.00472547	0.0427596	TRUE	PREDICTED: GDSL esterase/lipase At4g01130 [Juglans regia]	PREDICTED: Vitis vinifera GDSL esterase/lipase At4g01130 (LOC100265354), mRNA	977	GDSL esterase/lipase At4g01130 OS=Arabidopsis thaliana OX=3702 GN=At4g01130 PE=2 SV=1	--	--	--
Cluster-14555.0	0.732108	0.0222089	5.04642	5.04642	0.0038583	0.0371468	TRUE	GDSL esterase/lipase At2g04570 [Morus notabilis]	PREDICTED: Juglans regia GDSL esterase/lipase At2g42990-like (LOC109012659), mRNA	969	GDSL esterase/lipase At2g04570 OS=Arabidopsis thaliana OX=3702 GN=At2g04570 PE=2 SV=1	--	--	--
Cluster-17450.0	0.0312639	0.331998	-4.41223	-3.41223	0.000920622	0.0132466	TRUE	probable lysophospholipase BODYGUARD 4 [Prunus avium]	PREDICTED: Prunus avium probable lysophospholipase BODYGUARD 4 (LOC110769418), mRNA	988	Probable lysophospholipase BODYGUARD 4 OS=Arabidopsis thaliana OX=3702 GN=BDG4 PE=2 SV=1	Serine hydrolase//Alpha/beta hydrolase family//Serine aminopeptidase, S33//alpha/beta hydrolase fold	--	catalytic activity//hydrolase activity
Cluster-20351.0	1.021	0.19889	1.36077	2.36077	3.11783e-05	0.000978808	TRUE	60kDa lysophospholipase [Fistulifera solaris]	Escherichia coli strain BLR(DE3), complete genome	P0A962	5.8e-195	PF00857//PF00710//PF17763	--	GO:0003824
Cluster-20096.15804	0.0719238	0.5201	-3.83387	-2.83387	0.00489688	0.0437816	TRUE	putative lipase ROG1 [Prunus avium]	Populus trichocarpa hypothetical protein (POPTR_0002s11360g) mRNA, complete cds	175	Putative lipase ROG1 OS=Saccharomyces cerevisiae (strain ATCC 204508 / S288c) OX=559292 GN=ROG1 PE=1 SV=1	--	--	--
Cluster-20096.18389	0.196921	1.35706	-3.779	-2.779	0.00376896	0.0365409	TRUE	putative lipase ROG1 [Prunus yedoensis var. nudiflora]	Populus trichocarpa hypothetical protein (POPTR_0002s11360g) mRNA, complete cds	135	Putative lipase ROG1 OS=Saccharomyces cerevisiae (strain ATCC 204508 / S288c) OX=559292 GN=ROG1 PE=1 SV=1	--	--	--
Cluster-20096.75325	0.0183319	1.59501	-7.44664	-6.44664	2.486e-11	7.34788e-09	TRUE	triacylglycerol lipase 1 isoform X2 [Quercus suber]	PREDICTED: Quercus suber triacylglycerol lipase 1 (LOC112015189), transcript variant X2, mRNA	813	Triacylglycerol lipase 1 OS=Arabidopsis thaliana OX=3702 GN=LIP1 PE=1 SV=1	Partial alpha/beta-hydrolase lipase region//Alpha/beta hydrolase family//alpha/beta hydrolase fold	primary metabolic process//lipid metabolic process//metabolic process//organic substance metabolic process	--
Cluster-20096.25509	0.0143582	1.12074	-7.2892	-6.2892	1.16768e-09	2.03055e-07	TRUE	triacylglycerol lipase 2 [Morus notabilis] >gi|587944898|gb|EXC31335.1| Triacylglycerol lipase 2 [Morus notabilis]	PREDICTED: Herrania umbratica triacylglycerol lipase 2 (LOC110427903), mRNA	1271	Triacylglycerol lipase 2 OS=Arabidopsis thaliana OX=3702 GN=LIP2 PE=2 SV=1	--	--	--
Cluster-20096.68438	0.143077	1.57315	-4.4554	-3.4554	0.00498101	0.0443056	TRUE	PREDICTED: triacylglycerol lipase SDP1 [Vitis vinifera]	PREDICTED: Hevea brasiliensis triacylglycerol lipase SDP1-like (LOC110654878), transcript variant X3, mRNA	2019	Triacylglycerol lipase SDP1 OS=Arabidopsis thaliana OX=3702 GN=SDP1 PE=1 SV=1	--	--	--
Cluster-20096.42793	9.54199	0.793225	2.5898	3.5898	1.11349e-06	6.8583e-05	TRUE	triacylglycerol lipase 1 [Quercus suber]	PREDICTED: Juglans regia triacylglycerol lipase 1 (LOC108996328), transcript variant X4, mRNA	556	Triacylglycerol lipase 1 OS=Arabidopsis thaliana OX=3702 GN=LIP1 PE=1 SV=1	--	--	--
Cluster-6821.1	0.592261	0.0401489	2.88545	3.88545	0.0056323	0.0481776	TRUE	triacylglycerol lipase 2-like [Rosa chinensis]	PREDICTED: Vitis vinifera triacylglycerol lipase 2 (LOC104880870), mRNA	594	Triacylglycerol lipase 2 OS=Arabidopsis thaliana OX=3702 GN=LIP2 PE=2 SV=1	Partial alpha/beta-hydrolase lipase region//alpha/beta hydrolase fold	primary metabolic process//lipid metabolic process//metabolic process//organic substance metabolic process	--
Cluster-20096.67421	0.135967	3.74563	-5.77462	-4.77462	7.19182e-08	7.29645e-06	TRUE	Glycerophosphoryl diester phosphodiesterase [Trema orientalis]	PREDICTED: Prunus persica glycerophosphodiester phosphodiesterase GDPDL3 (LOC18780219), mRNA	1079	Glycerophosphodiester phosphodiesterase GDPDL3 OS=Arabidopsis thaliana OX=3702 GN=GDPDL3 PE=2 SV=3	--	--	--
Cluster-20096.32805	0.325152	2.18106	-3.74886	-2.74886	0.000222973	0.00455532	TRUE	Glycerophosphoryl diester phosphodiesterase [Trema orientalis]	PREDICTED: Manihot esculenta glycerophosphodiester phosphodiesterase GDPD1, chloroplastic-like (LOC110612935), mRNA	Q9FLM1	2.4e-50	--	--	--
Cluster-20096.53960	1.35014	0.192566	2.80883	2.80883	1.53746e-07	1.38602e-05	TRUE	PREDICTED: oxygen-dependent choline dehydrogenase-like [Gossypium hirsutum]	Escherichia coli strain BLR(DE3), complete genome	A7MFA8	4.8e-295	PF00732//PF00171//PF05199//PF13977//PF00440	GO:0008152//GO:0055114	GO:0003676//GO:0036094//GO:0003824//GO:0048037//GO:0005488//GO:0003677//GO:0043167//GO:1901363//GO:0016491//GO:0043168//GO:0050662//GO:0050660//GO:0016614//GO:0097159//GO:0000166//GO:1901265
Sphingolipids
Cluster-20096.7838	0.0224884	1.20079	-6.73396	-5.73396	2.13889e-10	4.75986e-08	TRUE	non-lysosomal glucosylceramidase [Quercus suber] >gi|1336359959|gb|POE90447.1| non-lysosomal glucosylceramidase [Quercus suber]	PREDICTED: Manihot esculenta non-lysosomal glucosylceramidase-like (LOC110602457), mRNA	Q69ZF3	1.5e-84	PF04685//PF12215	--	GO:0003824//GO:0004553//GO:0016798//GO:0016787
Cluster-20096.51970	0.628699	8.69548	-4.7879	-3.7879	0.0026477	0.0285039	TRUE	non-lysosomal glucosylceramidase [Prunus yedoensis var. nudiflora]	PREDICTED: Citrus clementina non-lysosomal glucosylceramidase (LOC18041466), mRNA	Q5M868	4.8e-13	PF12215	--	--
Cluster-20096.86124	0.030262	0.306065	-4.34759	-3.34759	0.0026446	0.0284761	TRUE	non-lysosomal glucosylceramidase-like isoform X1 [Quercus suber] >gi|1336378664|gb|POF05019.1| non-lysosomal glucosylceramidase [Quercus suber]	PREDICTED: Prunus mume non-lysosomal glucosylceramidase (LOC103318985), mRNA	Q69ZF3	1e-40	PF12215	--	--
Cluster-20096.10635	0.180785	1.20837	-3.72501	-2.72501	0.00218382	0.0247463	TRUE	non-lysosomal glucosylceramidase-like isoform X2 [Ziziphus jujuba] >gi|1009137646|ref|XP_015886168.1| non-lysosomal glucosylceramidase-like isoform X2 [Ziziphus jujuba] >gi|1009137648|ref|XP_015886169.1| non-lysosomal glucosylceramidase-like isoform X1 [Ziziphus jujuba] >gi|1009137654|ref|XP_015886172.1| non-lysosomal glucosylceramidase-like isoform X2 [Ziziphus jujuba]	PREDICTED: Citrus clementina non-lysosomal glucosylceramidase (LOC18046848), transcript variant X5, mRNA	Q5M868	4.5e-37	--	--	--
Cluster-20096.72380	41.0096	7.84958	1.38508	2.38508	2.15017e-05	0.000736278	TRUE	neutral ceramidase 2 [Populus trichocarpa] >gi|1375835038|ref|XP_024438413.1| neutral ceramidase 2 [Populus trichocarpa] >gi|1334341419|gb|PNT56460.1| hypothetical protein POPTR_001G247400v3 [Populus trichocarpa]	PREDICTED: Populus euphratica neutral ceramidase (LOC105133092), mRNA	F4HQM3	6.4e-199	PF17048//PF04734	--	--
Cluster-20096.97909	0.0497142	0.715134	-4.82738	-3.82738	8.27625e-07	5.38233e-05	TRUE	ceramide kinase [Jatropha curcas] >gi|643706324|gb|KDP22456.1| hypothetical protein JCGZ_26287 [Jatropha curcas]	PREDICTED: Jatropha curcas ceramide kinase (LOC105648640), mRNA	Q6USK2	2.8e-103	--	--	--
Cluster-20096.97909	0.0497142	0.715134	-4.82738	-3.82738	8.27625e-07	5.38233e-05	TRUE	ceramide kinase [Jatropha curcas] >gi|643706324|gb|KDP22456.1| hypothetical protein JCGZ_26287 [Jatropha curcas]	PREDICTED: Jatropha curcas ceramide kinase (LOC105648640), mRNA	Q6USK2	2.8e-103	--	--	--
Cluster-20096.84635	2.00048	0.231577	2.10777	3.10777	0.000857156	0.0125548	TRUE	sphingomyelin phosphodiesterase [Trema orientalis]	PREDICTED: Vitis vinifera sphingomyelin phosphodiesterase 4 (LOC100251036), mRNA	622	Protein LIGHT-DEPENDENT SHORT HYPOCOTYLS 3 OS=Arabidopsis thaliana OX=3702 GN=LSH3 PE=1 SV=1	Protein//Mitochondrial-associated	--	hydrolase activity//phosphoric diester hydrolase activity//hydrolase activity, acting on ester bonds//phosphoric ester hydrolase activity//catalytic activity//phospholipase activity//lipase activity//sphingomyelin phosphodiesterase D activity
Other
Cluster-20096.23105	0.00963601	0.889507	-7.53231	-6.53231	9.14739e-11	2.26241e-08	TRUE	acyl-CoA-binding domain-containing protein 6 isoform X3 [Ziziphus jujuba]	PREDICTED: Juglans regia uncharacterized LOC108995030 (LOC108995030), mRNA	568	Acyl-CoA-binding domain-containing protein 6 OS=Oryza sativa subsp. japonica OX=39947 GN=ACBP6 PE=2 SV=1	Kelch//Galactose//Galactose	--	binding//protein binding
Cluster-20096.3283	0.011651	0.31646	-5.76647	-4.76647	0.00126615	0.0167539	TRUE	acyl-CoA-binding domain-containing protein 4 isoform X2 [Populus trichocarpa] >gi|1334303187|gb|PNT18237.1| hypothetical protein POPTR_010G230300v3 [Populus trichocarpa]	PREDICTED: Hevea brasiliensis acyl-CoA-binding domain-containing protein 4 (LOC110646715), mRNA	1076	Acyl-CoA-binding domain-containing protein 4 OS=Arabidopsis thaliana OX=3702 GN=ACBP4 PE=1 SV=1	--	--	--
Cluster-20096.86238	0.0143136	0.397225	-5.79524	-4.79524	0.00155316	0.0194489	TRUE	fatty-acid-binding protein 2-like [Hevea brasiliensis]	PREDICTED: Quercus suber fatty-acid-binding protein 2 (LOC112026241), transcript variant X2, misc_RNA	952	Fatty-acid-binding protein 2 OS=Arabidopsis thaliana OX=3702 GN=FAP2 PE=2 SV=2	--	--	--
Cluster-20096.13680	0.501974	0.0218639	3.51845	4.51845	0.0032965	0.0333242	TRUE	fatty-acid-binding protein 3, chloroplastic isoform X1 [Prunus avium]	PREDICTED: Populus euphratica fatty-acid-binding protein 3 (LOC105114288), transcript variant X4, mRNA	656	Fatty-acid-binding protein 3, chloroplastic OS=Arabidopsis thaliana OX=3702 GN=FAP3 PE=1 SV=1	Chalcone isomerase-like//Chalcone-flavanone isomerase	--	catalytic activity//intramolecular lyase activity//isomerase activity
Cluster-20096.28312	0.0171377	0.527021	-5.94377	-4.94377	0.00110469	0.0151507	TRUE	PREDICTED: oxysterol-binding protein-related protein 1C-like isoform X3 [Lupinus angustifolius]	PREDICTED: Quercus suber oxysterol-binding protein-related protein 1C-like (LOC112003930), transcript variant X2, mRNA	Q8L751	2.8e-126	--	--	--

## Sheet: Starch and sucrose
Metabolic pathways of DEGs identified in WL and GL of variegated P. zonale leaves
Gene	GL.value	WL.value	log2foldchange	log2foldchange	pvalue	padjust	significance	NR Description	NT Description	Swissprot ID	Swissprot Evalue	PFAM ID	Gene Ontology Biological Pathway	Gene Ontology Molecular Function
Starch synthesis
Cluster-20096.96309	0.910762	5.08539	-2.48088	-2.48088	3.95002e-09	5.92931e-07	TRUE	probable starch synthase 4, chloroplastic/amyloplastic [Quercus suber] >gi|1344083324|ref|XP_023925694.1| probable starch synthase 4, chloroplastic/amyloplastic [Quercus suber] >gi|1336364429|gb|POE94120.1| putative starch synthase 4, chloroplastic/amyloplastic [Quercus suber]	PREDICTED: Ricinus communis probable starch synthase 4, chloroplastic/amyloplastic (LOC8264153), mRNA	Q0WVX5	1e-37	--	--	--
Cluster-20096.56943	0.33891	1.74393	-2.36147	-2.36147	0.000233892	0.00473078	TRUE	starch synthase 3, chloroplastic/amyloplastic [Quercus suber] >gi|1336330161|gb|POE67469.1| soluble starch synthase 3, chloroplastic/amyloplastic [Quercus suber]	PREDICTED: Hevea brasiliensis soluble starch synthase 3, chloroplastic/amyloplastic (LOC110639448), transcript variant X3, mRNA	Q43846	0	PF13439//PF08323//PF16760	--	GO:0005488//GO:0030247//GO:0030246//GO:2001070//GO:0001871
Cluster-20096.90451	0.0562326	0.410278	-2.86088	-2.86088	0.00112916	0.0153934	TRUE	granule-bound starch synthase 1, chloroplastic/amyloplastic-like [Durio zibethinus]	--	163	Granule-bound starch synthase 1, chloroplastic/amyloplastic OS=Ipomoea batatas OX=4120 GN=WAXY PE=2 SV=2	--	--	--
Cluster-20096.27001	5.31457	21.317	-2.00395	-2.00395	0.000137856	0.00314631	TRUE	granule-bound starch synthase 2, chloroplastic/amyloplastic-like [Olea europaea var. sylvestris]	PREDICTED: Juglans regia granule-bound starch synthase 2, chloroplastic/amyloplastic-like (LOC108987498), mRNA	Q9MAC8	4.1e-283	--	--	--
Cluster-20096.27000	11.3122	2.15064	2.39457	2.39457	2.4847e-05	0.000826523	TRUE	PREDICTED: granule-bound starch synthase 2, chloroplastic/amyloplastic [Theobroma cacao]	PREDICTED: Juglans regia granule-bound starch synthase 2, chloroplastic/amyloplastic-like (LOC108987498), mRNA	Q43847	1.4e-238	--	--	--
Cluster-20096.82400	4.16746	0.409394	3.3452	3.3452	0.00250074	0.0273318	TRUE	PREDICTED: soluble starch synthase 1, chloroplastic/amyloplastic [Juglans regia]	--	P93568	4.4e-21	--	--	--
Cluster-20096.92652	0.00947244	0.398094	-5.39482	-5.39482	3.52195e-06	0.000174306	TRUE	1,4-alpha-glucan-branching enzyme 3, chloroplastic/amyloplastic [Quercus suber]	PREDICTED: Quercus suber 1,4-alpha-glucan-branching enzyme 3, chloroplastic/amyloplastic (LOC112013021), mRNA	D2WL32	6.9e-232	PF02922//PF02806//PF00128	GO:0071704//GO:0005975//GO:0044238//GO:0008152	GO:0016787//GO:0043169//GO:0016798//GO:0003824//GO:0005488//GO:0004553//GO:0043167
Cluster-20096.12032	0.00934505	0.376373	-5.33438	-5.33438	3.45282e-06	0.000171844	TRUE	1,4-alpha-glucan-branching enzyme 3, chloroplastic/amyloplastic [Quercus suber]	PREDICTED: Quercus suber 1,4-alpha-glucan-branching enzyme 3, chloroplastic/amyloplastic (LOC112013021), mRNA	D2WL32	8.8e-243	PF02922//PF02806//PF00128	GO:0071704//GO:0005975//GO:0044238//GO:0008152	GO:0016787//GO:0043169//GO:0016798//GO:0003824//GO:0005488//GO:0004553//GO:0043167
Starch degradation
Cluster-20096.67015	0.119528	0.933129	-2.94426	-2.94426	0.00071424	0.0109862	TRUE	alpha-amylase 3, chloroplastic [Prunus persica] >gi|1139798092|gb|ONI30710.1| hypothetical protein PRUPE_1G268300 [Prunus persica] >gi|1139798093|gb|ONI30711.1| hypothetical protein PRUPE_1G268300 [Prunus persica]	PREDICTED: Momordica charantia alpha-amylase 3, chloroplastic (LOC111019134), mRNA	Q94A41	1.1e-53	--	--	--
Cluster-20096.87267	13.8355	3.20751	2.10896	2.10896	5.04344e-05	0.00142033	TRUE	probable alpha-amylase 2 [Hevea brasiliensis] >gi|1216957527|ref|XP_021675206.1| probable alpha-amylase 2 [Hevea brasiliensis]	PREDICTED: Quercus suber probable alpha-amylase 2 (LOC112017120), transcript variant X2, mRNA	Q8LFG1	4.8e-212	--	--	--
Cluster-20096.53594	8.195	1.69915	2.26976	2.26976	1.50588e-05	0.00055896	TRUE	LOW QUALITY PROTEIN: alpha-amylase 3, chloroplastic [Carica papaya]	PREDICTED: Populus euphratica alpha-amylase 3, chloroplastic (LOC105123621), transcript variant X2, mRNA	Q94A41	7.8e-21	--	--	--
Cluster-20096.96908	1.16262	0.190928	2.60569	2.60569	7.91998e-05	0.00203745	TRUE	alpha-amylase, putative, partial [Ricinus communis]	Escherichia coli strain BLR(DE3), complete genome	P25718	0	PF00155//PF00128	GO:0009058//GO:0008152//GO:0044238//GO:0005975//GO:0071704	GO:0050662//GO:0008144//GO:0036094//GO:0003824//GO:0048037//GO:0005488//GO:0070279//GO:1901363//GO:0043168//GO:0097159//GO:0019842//GO:0043167//GO:0030170
Cluster-20096.60603	0.0104036	7.63734	-9.52347	-9.52347	1.76598e-20	4.01421e-17	TRUE	alpha,alpha-trehalose-phosphate synthase [UDP-forming] 6-like [Manihot esculenta] >gi|1216311886|ref|XP_021598242.1| alpha,alpha-trehalose-phosphate synthase [UDP-forming] 6-like [Manihot esculenta] >gi|1035895726|gb|OAY25329.1| hypothetical protein MANES_17G085400 [Manihot esculenta]	PREDICTED: Juglans regia alpha,alpha-trehalose-phosphate synthase [UDP-forming] 6 (LOC109004002), transcript variant X4, mRNA	3660	Alpha,alpha-trehalose-phosphate synthase [UDP-forming] 6 OS=Arabidopsis thaliana OX=3702 GN=TPS6 PE=1 SV=2	--	--	--
Cluster-20096.52730	0.0101681	0.669578	-6.04342	-6.04342	5.72389e-08	5.99182e-06	TRUE	probable alpha,alpha-trehalose-phosphate synthase [UDP-forming] 10 [Prunus avium]	PREDICTED: Quercus suber probable alpha,alpha-trehalose-phosphate synthase [UDP-forming] 10 (LOC112004899), mRNA	3503	Probable alpha,alpha-trehalose-phosphate synthase [UDP-forming] 9 OS=Arabidopsis thaliana OX=3702 GN=TPS9 PE=2 SV=1	Glycosyltransferase//Trehalose-phosphatase	disaccharide biosynthetic process//primary metabolic process//cellular process//oligosaccharide metabolic process//cellular carbohydrate biosynthetic process//oligosaccharide biosynthetic process//biosynthetic process//trehalose metabolic process//metabolic process//carbohydrate metabolic process//organic substance biosynthetic process//cellular carbohydrate metabolic process//cellular biosynthet…	catalytic activity
Cluster-20096.97783	0.011556	0.220061	-4.25723	-4.25723	4.06187e-05	0.00119945	TRUE	probable alpha,alpha-trehalose-phosphate synthase [UDP-forming] 7 [Manihot esculenta] >gi|1035896773|gb|OAY26375.1| hypothetical protein MANES_16G042700 [Manihot esculenta] >gi|1469273746|gb|AXU22005.1| trehalose-6-phosphate synthase 7 [Manihot esculenta]	PREDICTED: Vitis vinifera probable alpha,alpha-trehalose-phosphate synthase [UDP-forming] 7 (LOC100255689), mRNA	3396	Probable alpha,alpha-trehalose-phosphate synthase [UDP-forming] 7 OS=Arabidopsis thaliana OX=3702 GN=TPS7 PE=1 SV=1	Glycosyltransferase//Trehalose-phosphatase	disaccharide biosynthetic process//primary metabolic process//cellular process//oligosaccharide metabolic process//cellular carbohydrate biosynthetic process//oligosaccharide biosynthetic process//biosynthetic process//trehalose metabolic process//metabolic process//carbohydrate metabolic process//organic substance biosynthetic process//cellular carbohydrate metabolic process//cellular biosynthet…	catalytic activity
Cluster-20096.41800	1.71173	7.21344	-2.07405	-2.07405	3.33283e-08	3.7744e-06	TRUE	alpha,alpha-trehalose-phosphate synthase [UDP-forming] 1 [Populus trichocarpa] >gi|1375892051|ref|XP_024437004.1| alpha,alpha-trehalose-phosphate synthase [UDP-forming] 1 [Populus trichocarpa] >gi|1375892053|ref|XP_024437005.1| alpha,alpha-trehalose-phosphate synthase [UDP-forming] 1 [Populus trichocarpa] >gi|1375892055|ref|XP_024437006.1| alpha,alpha-trehalose-phosphate synthase [UDP-forming] 1 …	PREDICTED: Manihot esculenta alpha,alpha-trehalose-phosphate synthase [UDP-forming] 1 (LOC110602161), transcript variant X4, mRNA	Q9SYM4	3.1e-236	PF00982	GO:0046351//GO:0044238//GO:0009987//GO:0009311//GO:0034637//GO:0009312//GO:0009058//GO:0005991//GO:0008152//GO:0005975//GO:1901576//GO:0044262//GO:0044249//GO:0005984//GO:0005992//GO:0044237//GO:0016051//GO:0071704	GO:0003824
Cluster-20096.88140	0.0134069	0.556343	-5.37803	-5.37803	4.46456e-08	4.8625e-06	TRUE	PREDICTED: beta-amylase 8 isoform X1 [Vitis vinifera]	PREDICTED: Quercus suber beta-amylase 8 (LOC112039239), mRNA	Q9FH80	2.4e-194	PF13456//PF01373	GO:0008152//GO:0016052//GO:0000272//GO:0043170//GO:0009056//GO:0044238//GO:1901575//GO:0005975//GO:0009057//GO:0071704//GO:0005976	GO:0016787//GO:0140098//GO:0016160//GO:0016161//GO:0016798//GO:0016788//GO:0003824//GO:0016891//GO:0005488//GO:0003676//GO:1901363//GO:0016893//GO:0004518//GO:0004519//GO:0004540//GO:0004521//GO:0004523//GO:0097159//GO:0004553
Cluster-20096.88138	0.0285893	0.606726	-4.40295	-4.40295	0.00122005	0.0162996	TRUE	PREDICTED: beta-amylase 8 isoform X2 [Vitis vinifera]	PREDICTED: Vitis vinifera beta-amylase 8 (LOC100254478), transcript variant X2, mRNA	Q9FH80	6.4e-218	PF13456//PF01373//PF05687	GO:0008152//GO:0016052//GO:0000272//GO:0043170//GO:0009056//GO:0044238//GO:1901575//GO:0005975//GO:0009057//GO:0071704//GO:0005976	GO:0016787//GO:0140098//GO:0016160//GO:0016161//GO:0016798//GO:0016788//GO:0003824//GO:0016891//GO:0005488//GO:0003676//GO:1901363//GO:0016893//GO:0004518//GO:0004519//GO:0004540//GO:0004521//GO:0004523//GO:0097159//GO:0004553
Cluster-20096.28625	0.336738	3.77832	-3.48925	-3.48925	5.05315e-05	0.00142223	TRUE	beta-amylase 1, chloroplastic [Jatropha curcas] >gi|643724060|gb|KDP33360.1| hypothetical protein JCGZ_12909 [Jatropha curcas]	PREDICTED: Erythranthe guttatus beta-amylase 1, chloroplastic (LOC105950285), mRNA	Q9LIR6	1.2e-49	--	--	--
Cluster-20096.99923	0.0162959	0.342638	-4.39446	-4.39446	7.87182e-05	0.00202783	TRUE	Isoamylase 1 isoform 2 [Theobroma cacao]	PREDICTED: Juglans regia isoamylase 1, chloroplastic (LOC108992105), transcript variant X3, mRNA	O04196	5.9e-276	--	--	--
Cluster-24957.0	0.0300802	0.571113	-4.23359	-4.23359	4.65343e-06	0.000218416	TRUE	isoamylase 1, chloroplastic isoform X1 [Herrania umbratica]	PREDICTED: Quercus suber isoamylase 1, chloroplastic (LOC111984545), transcript variant X2, mRNA	O04196	4.5e-161	--	--	--
Cluster-20096.53896	0.00755618	1.43542	-7.57242	-7.57242	3.32649e-10	6.96441e-08	TRUE	PREDICTED: alpha-glucan water dikinase 2 isoform X1 [Prunus mume]	PREDICTED: Prunus persica alpha-glucan water dikinase 2 (LOC18792306), transcript variant X5, mRNA	Q9STV0	0	PF01326	GO:0016310//GO:0009987//GO:0008152//GO:0006796//GO:0044237//GO:0006793	GO:0016301//GO:0035639//GO:0008144//GO:0036094//GO:0003824//GO:0005488//GO:0000166//GO:1901363//GO:1901265//GO:0043168//GO:0030554//GO:0097367//GO:0016772//GO:0043167//GO:0016740//GO:0032559//GO:0032553//GO:0032555//GO:0017076//GO:0097159//GO:0005524
Cluster-20096.56929	0.00740278	0.644906	-6.44905	-6.44905	3.84847e-11	1.05941e-08	TRUE	PREDICTED: alpha-glucan water dikinase 2 isoform X1 [Prunus mume]	PREDICTED: Prunus persica alpha-glucan water dikinase 2 (LOC18792306), transcript variant X5, mRNA	Q9STV0	0	PF01326	GO:0016310//GO:0009987//GO:0008152//GO:0006796//GO:0044237//GO:0006793	GO:0016301//GO:0035639//GO:0008144//GO:0036094//GO:0003824//GO:0005488//GO:0000166//GO:1901363//GO:1901265//GO:0043168//GO:0030554//GO:0097367//GO:0016772//GO:0043167//GO:0016740//GO:0032559//GO:0032553//GO:0032555//GO:0017076//GO:0097159//GO:0005524
Cluster-20096.55821	0.00748706	0.484197	-6.01777	-6.01777	3.64099e-09	5.54388e-07	TRUE	PREDICTED: alpha-glucan water dikinase 2 isoform X1 [Prunus mume]	PREDICTED: Prunus persica alpha-glucan water dikinase 2 (LOC18792306), transcript variant X5, mRNA	Q9STV0	0	PF01326	GO:0016310//GO:0009987//GO:0008152//GO:0006796//GO:0044237//GO:0006793	GO:0016301//GO:0035639//GO:0008144//GO:0036094//GO:0003824//GO:0005488//GO:0000166//GO:1901363//GO:1901265//GO:0043168//GO:0030554//GO:0097367//GO:0016772//GO:0043167//GO:0016740//GO:0032559//GO:0032553//GO:0032555//GO:0017076//GO:0097159//GO:0005524
Cluster-20096.30307	0.131331	2.75758	-4.39933	-4.39933	5.53992e-10	1.07498e-07	TRUE	hypothetical protein CRG98_031504 [Punica granatum]	PREDICTED: Quercus suber alpha-glucan water dikinase, chloroplastic (LOC112010454), mRNA	Q8LPT9	1.3e-67	--	--	--
Cluster-20096.6560	0.0113215	0.216618	-4.25889	-4.25889	0.00477057	0.043023	TRUE	alpha-glucan water dikinase 2 isoform X1 [Prunus avium]	PREDICTED: Prunus persica alpha-glucan water dikinase 2 (LOC18792306), transcript variant X5, mRNA	Q9STV0	1.2e-277	--	--	--
Cluster-20096.45472	0.910121	13.2004	-3.85438	-3.85438	1.86697e-05	0.000661366	TRUE	alpha-glucan water dikinase, chloroplastic [Quercus suber]	--	Q8LPT9	2.3e-55	--	--	--
Cluster-20096.14899	0.420724	2.37331	-2.48665	-2.48665	0.00472989	0.0427811	TRUE	PREDICTED: alpha-glucan water dikinase, chloroplastic isoform X2 [Juglans regia]	PREDICTED: Quercus suber alpha-glucan water dikinase, chloroplastic (LOC112010454), mRNA	Q8LPT9	8.5e-69	--	--	--
Cluster-7190.0	0.0570172	0.845577	-3.88795	-3.88795	0.00028475	0.00550915	TRUE	pullulanase 1 chloroplastic-like, partial [Trifolium pratense]	PREDICTED: Jatropha curcas pullulanase 1, chloroplastic (LOC105641124), mRNA	302	Pullulanase 1, chloroplastic OS=Arabidopsis thaliana OX=3702 GN=PU1 PE=1 SV=2	Pullulanase	--	--
Cluster-23890.0	0.0559422	0.524073	-3.216	-3.216	6.82621e-05	0.00180524	TRUE	Glycogen/starch/alpha-glucan phosphorylase [Trema orientalis]	PREDICTED: Ziziphus jujuba glycogen phosphorylase 1-like (LOC107425056), transcript variant X1, mRNA	Q00766	2.3e-217	PF00343	GO:0044238//GO:0005975//GO:0071704//GO:0008152	GO:0016757//GO:0003824//GO:0004645//GO:0016740//GO:0016758//GO:0008184
Cluster-20096.91207	1.70446	0.302151	2.49309	2.49309	0.00387537	0.0372586	TRUE	alpha-1,4 glucan phosphorylase L isozyme, chloroplastic/amyloplastic [Momordica charantia]	PREDICTED: Prunus avium alpha-1,4 glucan phosphorylase L isozyme, chloroplastic/amyloplastic (LOC110749864), mRNA	Q9LIB2	4.2e-49	PF00343	GO:0044238//GO:0005975//GO:0071704//GO:0008152	GO:0016757//GO:0003824//GO:0004645//GO:0016740//GO:0016758//GO:0008184
Sucrose degradation
Cluster-14141.0	0.279332	1.78574	-2.66322	-2.66322	0.00100999	0.0141875	TRUE	probable sucrose-phosphate synthase 1 [Quercus suber] >gi|1336396640|gb|POF19394.1| putative sucrose-phosphate synthase 1 [Quercus suber]	PREDICTED: Vitis vinifera probable sucrose-phosphate synthase 1 (LOC100241955), transcript variant X1, mRNA	O22060	1.6e-143	--	--	--
Cluster-20096.79556	0.225883	1.14352	-2.33327	-2.33327	0.000828578	0.0122562	TRUE	Sucrose synthase 3 isoform 1 [Theobroma cacao]	PREDICTED: Herrania umbratica sucrose synthase 2 (LOC110413990), mRNA	Q9M111	7.5e-194	--	--	--
Cluster-20096.61087	21.7123	4.00321	2.43954	2.43954	0.00108337	0.0149355	TRUE	Sucrose synthase [Corchorus capsularis]	PREDICTED: Herrania umbratica sucrose synthase 2 (LOC110413990), mRNA	O24301	3.3e-215	--	--	--
invertases
Cluster-20096.80762	14.7141	2.56045	2.52275	2.52275	5.48557e-05	0.00151842	TRUE	alkaline/neutral invertase A, mitochondrial [Prunus avium]	PREDICTED: Quercus suber alkaline/neutral invertase A, mitochondrial (LOC112036021), mRNA	1240	Alkaline/neutral invertase C, mitochondrial OS=Arabidopsis thaliana OX=3702 GN=INVC PE=1 SV=1	--	--	--
Cluster-20096.61972	1.33389	15.1702	-3.50629	-3.50629	0.00412526	0.0389071	TRUE	alkaline/neutral invertase A, mitochondrial-like [Prunus avium]	PREDICTED: Morus notabilis alkaline/neutral invertase A, mitochondrial (LOC21401851), transcript variant X2, mRNA	1056	Alkaline/neutral invertase A, mitochondrial OS=Arabidopsis thaliana OX=3702 GN=INVA PE=1 SV=1	--	--	--
Surcose synthesis
Cluster-20096.58521	0.482135	0.0145166	5.05376	5.05376	0.000535297	0.00882477	TRUE	fructokinase [Actinidia chinensis]	PREDICTED: Ipomoea nil fructokinase-2 (LOC109161801), mRNA	Q9M1B9	4e-89	PF00294	--	--
Cluster-20096.87595	1.00462	3.72557	-1.89645	-1.89645	5.98498e-05	0.00162462	TRUE	fructokinase-1 [Prunus persica] >gi|1139757945|gb|ONH93402.1| hypothetical protein PRUPE_8G229800 [Prunus persica]	--	--	--	--	--	--

## Sheet: Other sugars
Metabolic pathways of DEGs identified in WL and GL of variegated P. zonale leaves
Gene	GL.value	WL.value	log2foldchange	log2foldchange	pvalue	padjust	significance	NR Description	NT Description	Swissprot ID	Swissprot Evalue	PFAM ID	Gene Ontology Biological Pathway	Gene Ontology Molecular Function
Trehalose
Cluster-20096.60603	0.0104036	7.63734	-9.52347	-9.52347	1.76598e-20	4.01421e-17	TRUE	alpha,alpha-trehalose-phosphate synthase [UDP-forming] 6-like [Manihot esculenta] >gi|1216311886|ref|XP_021598242.1| alpha,alpha-trehalose-phosphate synthase [UDP-forming] 6-like [Manihot esculenta] >gi|1035895726|gb|OAY25329.1| hypothetical protein MANES_17G085400 [Manihot esculenta]	PREDICTED: Juglans regia alpha,alpha-trehalose-phosphate synthase [UDP-forming] 6 (LOC109004002), transcript variant X4, mRNA	3660	Alpha,alpha-trehalose-phosphate synthase [UDP-forming] 6 OS=Arabidopsis thaliana OX=3702 GN=TPS6 PE=1 SV=2	--	--	--
Cluster-20096.52730	0.0101681	0.669578	-6.04342	-6.04342	5.72389e-08	5.99182e-06	TRUE	probable alpha,alpha-trehalose-phosphate synthase [UDP-forming] 10 [Prunus avium]	PREDICTED: Quercus suber probable alpha,alpha-trehalose-phosphate synthase [UDP-forming] 10 (LOC112004899), mRNA	3503	Probable alpha,alpha-trehalose-phosphate synthase [UDP-forming] 9 OS=Arabidopsis thaliana OX=3702 GN=TPS9 PE=2 SV=1	Glycosyltransferase//Trehalose-phosphatase	disaccharide biosynthetic process//primary metabolic process//cellular process//oligosaccharide metabolic process//cellular carbohydrate biosynthetic process//oligosaccharide biosynthetic process//biosynthetic process//trehalose metabolic process//metabolic process//carbohydrate metabolic process//organic substance biosynthetic process//cellular carbohydrate metabolic process//cellular biosynthet…	catalytic activity
Cluster-20096.97783	0.011556	0.220061	-4.25723	-4.25723	4.06187e-05	0.00119945	TRUE	probable alpha,alpha-trehalose-phosphate synthase [UDP-forming] 7 [Manihot esculenta] >gi|1035896773|gb|OAY26375.1| hypothetical protein MANES_16G042700 [Manihot esculenta] >gi|1469273746|gb|AXU22005.1| trehalose-6-phosphate synthase 7 [Manihot esculenta]	PREDICTED: Vitis vinifera probable alpha,alpha-trehalose-phosphate synthase [UDP-forming] 7 (LOC100255689), mRNA	3396	Probable alpha,alpha-trehalose-phosphate synthase [UDP-forming] 7 OS=Arabidopsis thaliana OX=3702 GN=TPS7 PE=1 SV=1	Glycosyltransferase//Trehalose-phosphatase	disaccharide biosynthetic process//primary metabolic process//cellular process//oligosaccharide metabolic process//cellular carbohydrate biosynthetic process//oligosaccharide biosynthetic process//biosynthetic process//trehalose metabolic process//metabolic process//carbohydrate metabolic process//organic substance biosynthetic process//cellular carbohydrate metabolic process//cellular biosynthet…	catalytic activity
Cluster-20096.41800	1.71173	7.21344	-2.07405	-2.07405	3.33283e-08	3.7744e-06	TRUE	alpha,alpha-trehalose-phosphate synthase [UDP-forming] 1 [Populus trichocarpa] >gi|1375892051|ref|XP_024437004.1| alpha,alpha-trehalose-phosphate synthase [UDP-forming] 1 [Populus trichocarpa] >gi|1375892053|ref|XP_024437005.1| alpha,alpha-trehalose-phosphate synthase [UDP-forming] 1 [Populus trichocarpa] >gi|1375892055|ref|XP_024437006.1| alpha,alpha-trehalose-phosphate synthase [UDP-forming] 1 …	PREDICTED: Manihot esculenta alpha,alpha-trehalose-phosphate synthase [UDP-forming] 1 (LOC110602161), transcript variant X4, mRNA	Q9SYM4	3.1e-236	PF00982	GO:0046351//GO:0044238//GO:0009987//GO:0009311//GO:0034637//GO:0009312//GO:0009058//GO:0005991//GO:0008152//GO:0005975//GO:1901576//GO:0044262//GO:0044249//GO:0005984//GO:0005992//GO:0044237//GO:0016051//GO:0071704	GO:0003824
Cluster-20096.5332	0.016964	0.280765	-4.05431	-4.05431	0.000599744	0.00962722	TRUE	probable trehalose-phosphate phosphatase F isoform X1 [Hevea brasiliensis] >gi|1217041455|ref|XP_021660767.1| probable trehalose-phosphate phosphatase F isoform X1 [Hevea brasiliensis] >gi|1217041457|ref|XP_021660768.1| probable trehalose-phosphate phosphatase F isoform X1 [Hevea brasiliensis] >gi|1217041459|ref|XP_021660769.1| probable trehalose-phosphate phosphatase F isoform X1 [Hevea brasilie…	PREDICTED: Quercus suber probable trehalose-phosphate phosphatase F (LOC112020343), mRNA	Q9SUW0	9.7e-151	PF02358	GO:0046351//GO:0044238//GO:0009987//GO:0009311//GO:0034637//GO:0009312//GO:0009058//GO:0005991//GO:0008152//GO:0005975//GO:1901576//GO:0044262//GO:0044249//GO:0005984//GO:0005992//GO:0044237//GO:0016051//GO:0071704	GO:0003824
Cluster-27927.0	0.13085	1.35707	-3.34767	-3.34767	6.26393e-05	0.00168406	TRUE	probable trehalose-phosphate phosphatase C [Citrus sinensis] >gi|1350335215|ref|XP_006422146.2| probable trehalose-phosphate phosphatase C [Citrus clementina]	PREDICTED: Chenopodium quinoa probable trehalose-phosphate phosphatase D (LOC110709634), mRNA	Q9FWQ2	9.1e-62	PF02358	GO:0046351//GO:0044238//GO:0009987//GO:0009311//GO:0034637//GO:0009312//GO:0009058//GO:0005991//GO:0008152//GO:0005975//GO:1901576//GO:0044262//GO:0044249//GO:0005984//GO:0005992//GO:0044237//GO:0016051//GO:0071704	GO:0003824
Cluster-20096.38023	3.55284	14.9414	-2.0704	-2.0704	0.000197784	0.00415322	TRUE	trehalose-phosphate phosphatase A isoform X1 [Prunus avium]	PREDICTED: Vitis vinifera uncharacterized LOC100251837 (LOC100251837), transcript variant X4, mRNA	O64896	4.1e-13	--	--	--
Cluster-20096.60382	4.50042	0.691321	2.69996	2.69996	0.0039826	0.037914	TRUE	probable trehalose-phosphate phosphatase J [Manihot esculenta] >gi|1035906263|gb|OAY35861.1| hypothetical protein MANES_12G136700 [Manihot esculenta]	PREDICTED: Manihot esculenta probable trehalose-phosphate phosphatase J (LOC110627838), mRNA	Q5HZ05	8.9e-124	PF02358	GO:0046351//GO:0044238//GO:0009987//GO:0009311//GO:0034637//GO:0009312//GO:0009058//GO:0005991//GO:0008152//GO:0005975//GO:1901576//GO:0044262//GO:0044249//GO:0005984//GO:0005992//GO:0044237//GO:0016051//GO:0071704	GO:0003824
Cluster-20096.87125	1.0459	0.157677	2.72906	2.72906	7.3029e-07	4.86532e-05	TRUE	PREDICTED: probable trehalase [Juglans regia]	Escherichia coli strain NIVEDI C53 chromosome	P76016	0	PF05524//PF03797//PF00381//PF06202//PF03212//PF02733//PF07317//PF02734//PF00391//PF03610//PF01204//PF07238	GO:0016310//GO:0009311//GO:0044262//GO:1901615//GO:0009987//GO:0005984//GO:0071704//GO:0006071//GO:0071702//GO:0006810//GO:0008643//GO:0019751//GO:0009401//GO:0008152//GO:0051234//GO:0051179//GO:0044238//GO:0019400//GO:0005975//GO:0005991//GO:0006066//GO:0006796//GO:0006793//GO:0044237//GO:0044281	GO:0035438//GO:0016772//GO:0004553//GO:0016798//GO:0008144//GO:0036094//GO:0005488//GO:0000166//GO:1901363//GO:1901265//GO:0043168//GO:0032561//GO:0043167//GO:0016740//GO:0017076//GO:0015927//GO:0016787//GO:0016301//GO:0004371//GO:0003824//GO:0030551//GO:0097367//GO:0097159//GO:0019001//GO:0032555//GO:0004555//GO:0016773//GO:0032553
Cluster-20096.21687	1.40607	0.209911	2.74152	2.74152	2.76644e-06	0.000143513	TRUE	Trehalase [Symbiodinium microadriaticum]	Escherichia coli strain BLR(DE3), complete genome	B6I385	0	PF00126//PF01204//PF03466//PF03631	GO:0019219//GO:0032774//GO:0019222//GO:0031326//GO:0031323//GO:0090304//GO:0044249//GO:0034641//GO:0006807//GO:0005991//GO:0034645//GO:0006725//GO:1901362//GO:0050789//GO:0097659//GO:0080090//GO:0006139//GO:0044262//GO:0044260//GO:0006355//GO:0005984//GO:0071704//GO:0010467//GO:0065007//GO:1901360//GO:2000112//GO:0010468//GO:1901576//GO:0060255//GO:0009311//GO:0009987//GO:0009889//GO:1903506//GO:…	GO:0016798//GO:0140110//GO:0015927//GO:0016787//GO:0003824//GO:0003700//GO:0004555//GO:0004553
Arabinose
Cluster-20096.39584	0.0100488	0.376549	-5.23083	-5.23083	0.0012798	0.016885	TRUE	L-arabinokinase isoform X2 [Carica papaya]	PREDICTED: Juglans regia L-arabinokinase-like (LOC109009541), mRNA	O23461	8.7e-245	--	--	--
Cluster-20096.39586	4.45192	21.7132	-2.28604	-2.28604	7.47981e-08	7.54055e-06	TRUE	L-arabinokinase isoform X2 [Carica papaya]	PREDICTED: Juglans regia L-arabinokinase-like (LOC109009541), mRNA	O23461	8.6e-245	--	--	--
Cluster-20096.92674	0.0120513	1.85521	-7.26999	-7.26999	4.1497e-11	1.12868e-08	TRUE	L-arabinokinase isoform X2 [Jatropha curcas]	PREDICTED: Vitis vinifera L-arabinokinase (LOC100267958), mRNA	O23461	0	--	--	--
Cluster-20096.39590	0.00987368	0.407425	-5.36888	-5.36888	2.80949e-07	2.26586e-05	TRUE	L-arabinokinase isoform X2 [Jatropha curcas]	Populus trichocarpa hypothetical protein (POPTR_0018s03980g) mRNA, complete cds	O23461	9.3e-202	--	--	--
Cluster-20096.11560	0.0200484	1.7979	-6.49106	-6.49106	3.88303e-10	7.95513e-08	TRUE	PREDICTED: L-arabinokinase-like isoform X1 [Phoenix dactylifera]	PREDICTED: Vitis vinifera L-arabinokinase (LOC100267958), mRNA	O23461	8e-223	--	--	--
Cluster-20096.92747	0.0518042	0.795237	-3.92346	-3.92346	0.000346862	0.00640267	TRUE	PREDICTED: L-arabinokinase-like isoform X1 [Phoenix dactylifera]	PREDICTED: Vitis vinifera L-arabinokinase (LOC100267958), mRNA	O23461	1.4e-244	--	--	--
Myoinositol
Cluster-20096.92388	0.369325	5.95729	-3.99664	-3.99664	0.000278507	0.00541744	TRUE	inositol oxygenase 2 [Citrus clementina] >gi|568842900|ref|XP_006475366.1| inositol oxygenase 2-like [Citrus sinensis] >gi|557554586|gb|ESR64600.1| hypothetical protein CICLE_v10008962mg [Citrus clementina] >gi|1315940399|dbj|GAY66871.1| hypothetical protein CUMW_252290 [Citrus unshiu]	PREDICTED: Herrania umbratica inositol oxygenase 2-like (LOC110411619), mRNA	O82200	4.8e-19	--	--	--
Cluster-20096.63709	1.16258	8.57494	-2.88245	-2.88245	1.75181e-18	2.83463e-15	TRUE	PREDICTED: inositol oxygenase 2 [Nicotiana attenuata] >gi|1102143434|gb|OIS99808.1| inositol oxygenase 2 [Nicotiana attenuata]	PREDICTED: Vitis vinifera probable inositol oxygenase (LOC100254212), mRNA	Q8H1S0	4.5e-136	PF14531//PF01163//PF07714//PF00069	GO:0016310//GO:0006807//GO:0044267//GO:0044260//GO:0071704//GO:0006468//GO:0009987//GO:0006464//GO:0043412//GO:0036211//GO:0008152//GO:0044238//GO:1901564//GO:0019538//GO:0044237//GO:0043170//GO:0006796//GO:0006793	GO:0035639//GO:0008144//GO:0005488//GO:0000166//GO:1901363//GO:1901265//GO:0043168//GO:0043167//GO:0016740//GO:0004672//GO:0017076//GO:0005524//GO:0016301//GO:0140096//GO:0036094//GO:0003824//GO:0030554//GO:0016772//GO:0097367//GO:0032559//GO:0032555//GO:0097159//GO:0016773//GO:0032553
Cluster-20096.92393	3.96035	39.59	-3.32248	-3.32248	6.78044e-08	6.93807e-06	TRUE	PREDICTED: inositol oxygenase 2-like [Nicotiana tomentosiformis]	PREDICTED: Vitis vinifera probable inositol oxygenase (LOC100254212), mRNA	Q8H1S0	2.8e-129	--	--	--
Cluster-20096.83714	0.225761	0.0105773	4.41663	4.41663	0.00132622	0.01733	TRUE	PREDICTED: type IV inositol polyphosphate 5-phosphatase 7 isoform X2 [Vitis vinifera]	PREDICTED: Vitis vinifera type IV inositol polyphosphate 5-phosphatase 7 (LOC100852714), transcript variant X2, mRNA	1968	Type IV inositol polyphosphate 5-phosphatase 7 OS=Arabidopsis thaliana OX=3702 GN=IP5P7 PE=1 SV=1	--	--	--
Raffinose
Cluster-20096.89363	0.0183868	1.14405	-5.96136	-5.96136	0.000156229	0.0034605	TRUE	galactinol--sucrose galactosyltransferase [Populus trichocarpa]	PREDICTED: Quercus suber galactinol--sucrose galactosyltransferase-like (LOC111991499), mRNA	Q8VWN6	8.4e-258	--	--	--
Cluster-20096.56851	14.7688	165.858	-3.48907	-3.48907	1.17232e-07	1.11142e-05	TRUE	PREDICTED: probable galactinol--sucrose galactosyltransferase 1 [Vitis vinifera] >gi|296089998|emb|CBI39817.3| unnamed protein product, partial [Vitis vinifera]	PREDICTED: Quercus suber probable galactinol--sucrose galactosyltransferase 1 (LOC112004719), mRNA	Q84VX0	6.8e-116	--	--	--
Cluster-20096.76679	4.82848	23.529	-2.28473	-2.28473	6.92632e-05	0.00182464	TRUE	PREDICTED: probable galactinol--sucrose galactosyltransferase 2 [Populus euphratica]	PREDICTED: Quercus suber probable galactinol--sucrose galactosyltransferase 2 (LOC112006142), mRNA	Q94A08	4e-223	--	--	--
Sugar alcohols
Cluster-16477.0	0.923256	0.16477	2.4866	2.4866	9.1475e-09	1.24049e-06	TRUE	NAD-dependent sorbitol dehydrogenase [Cyanidioschyzon merolae strain 10D] >gi|449015331|dbj|BAM78733.1| NAD-dependent sorbitol dehydrogenase [Cyanidioschyzon merolae strain 10D]	Escherichia coli strain BLR(DE3), complete genome	D8ADB5	7.4e-253	PF00107//PF08240//PF02746//PF13378	GO:0055114//GO:0008152	--
Cluster-20096.10919	0.839993	0.132188	2.65971	2.65971	0.000420275	0.00737696	TRUE	sorbitol dehydrogenase-like [Malus domestica] >gi|37932831|gb|AAP69750.1| NAD-dependent sorbitol dehydrogenase 2 [Malus domestica]	Escherichia coli strain BLR(DE3), complete genome	1808	Uncharacterized zinc-type alcohol dehydrogenase-like protein YdjJ OS=Escherichia coli (strain K12) OX=83333 GN=ydjJ PE=1 SV=1	--	--	--
Cluster-20096.21556	1.25848	0.182329	2.78218	2.78218	0.000232664	0.00471197	TRUE	mannitol-1-phosphate dehydrogenase [Dunaliella salina]	Escherichia coli strain BLR(DE3), complete genome	C4ZXJ1	5.7e-213	PF05068//PF10928//PF08125//PF01232	GO:0008152//GO:0055114	GO:0050662//GO:0048037//GO:0005488//GO:0003824//GO:0016491
Cluster-12010.1	0.584729	0.0470767	3.64428	3.64428	0.00476875	0.0430188	TRUE	mannitol 2-dehydrogenase [Fistulifera solaris]	Escherichia coli strain HS13-1 chromosome, complete genome	P39160	4.2e-106	PF08125	GO:0008152//GO:0055114	GO:0050662//GO:0048037//GO:0005488//GO:0003824//GO:0016491
Cluster-20096.20411	0.514114	0.0430767	3.57881	3.57881	0.0051195	0.0451005	TRUE	galactinol synthase 2-like [Hevea brasiliensis]	PREDICTED: Eucalyptus grandis galactinol synthase 2 (LOC104456619), mRNA	C7G304	2.7e-16	--	--	--
Callose
Cluster-20096.80556	0.0120277	1.40234	-6.86899	-6.86899	9.95075e-13	4.24102e-10	TRUE	hypothetical protein CUMW_026440 [Citrus unshiu] >gi|1315971576|dbj|GAY37074.1| hypothetical protein CUMW_026440 [Citrus unshiu]	PREDICTED: Quercus suber callose synthase 2-like (LOC112006610), mRNA	Q9AUE0	0	--	--	--
Cluster-20096.6340	0.00758888	0.778036	-6.6837	-6.6837	1.41326e-10	3.35629e-08	TRUE	Glucan_synthase domain-containing protein/FKS1_dom1 domain-containing protein [Cephalotus follicularis]	PREDICTED: Quercus suber callose synthase 7 (LOC111990125), mRNA	Q9SHJ3	0	--	--	--
Cluster-20096.50097	0.00519888	0.274664	-5.72589	-5.72589	2.04223e-05	0.000707967	TRUE	callose synthase 9 [Jatropha curcas] >gi|643738463|gb|KDP44403.1| hypothetical protein JCGZ_19418 [Jatropha curcas]	PREDICTED: Quercus suber callose synthase 9 (LOC111987564), mRNA	Q9SFU6	0	PF14288//PF02364	GO:0008152//GO:0044249//GO:0009250//GO:0044237//GO:0034645//GO:0033692//GO:1901576//GO:0044264//GO:0044262//GO:0044260//GO:0071704//GO:0006075//GO:0006074//GO:0006073//GO:0044042//GO:0009987//GO:0000271//GO:0034637//GO:0009058//GO:0009059//GO:0005975//GO:0016051//GO:0051273//GO:0044238//GO:0051274//GO:0005976//GO:0043170	GO:0016740//GO:0046527//GO:0035251//GO:0003843//GO:0008194//GO:0003824//GO:0016757//GO:0016758
Cluster-20096.6220	0.0509389	1.87008	-5.20186	-5.20186	1.09118e-07	1.0407e-05	TRUE	Callose synthase 3 [Capsicum baccatum]	PREDICTED: Quercus suber callose synthase 2-like (LOC112028080), mRNA	Q9AUE0	1.7e-67	--	--	--
Cluster-20096.6219	0.0560561	1.6181	-4.85396	-4.85396	0.000363293	0.00661641	TRUE	PREDICTED: Quercus suber callose synthase 2-like (LOC112006610), mRNA		Q9AUE0	1.5e-59	PF04652	--	--
Cluster-11230.0	0.0941247	2.42935	-4.68357	-4.68357	6.38687e-08	6.59901e-06	TRUE	PREDICTED: Citrus clementina callose synthase 2 (LOC18043846), transcript variant X2, mRNA		Q9AUE0	1.6e-37	PF04652	--	--
Cluster-20096.96813	0.0206671	0.513354	-4.63692	-4.63692	1.05599e-05	0.000421993	TRUE	callose synthase 5 [Momordica charantia]	PREDICTED: Juglans regia callose synthase 5 (LOC108996360), mRNA	Q3B724	1.6e-231	--	--	--
Cluster-20096.6221	0.206773	4.6777	-4.48161	-4.48161	2.49889e-10	5.40966e-08	TRUE	hypothetical protein CUMW_026440 [Citrus unshiu] >gi|1315971576|dbj|GAY37074.1| hypothetical protein CUMW_026440 [Citrus unshiu]	PREDICTED: Citrus clementina callose synthase 2 (LOC18043846), transcript variant X2, mRNA	Q9AUE0	8.1e-106	--	--	--
Cluster-20096.92905	0.622316	12.9583	-4.3778	-4.3778	6.54386e-19	1.15692e-15	TRUE	callose synthase 3 [Jatropha curcas]	PREDICTED: Populus euphratica callose synthase 3 (LOC105134984), transcript variant X2, mRNA	Q9LXT9	0	PF14288//PF04652	--	--
Cluster-20096.10753	0.0970242	1.99026	-4.37471	-4.37471	3.77662e-10	7.77047e-08	TRUE	callose synthase 3 [Jatropha curcas]	PREDICTED: Prunus mume callose synthase 3 (LOC103341847), transcript variant X2, mRNA	Q9LXT9	0	PF14288//PF04652	--	--
Cluster-20096.23050	0.56956	10.0234	-4.13653	-4.13653	0.000697364	0.0107974	TRUE	callose synthase 12 [Ricinus communis] >gi|223542897|gb|EEF44433.1| transferase, transferring glycosyl groups, putative [Ricinus communis]	PREDICTED: Prunus persica callose synthase 12 (LOC18766055), mRNA	Q9ZT82	0	--	--	--
Cluster-2754.1	0.0306907	0.51897	-4.08299	-4.08299	0.000121754	0.00285245	TRUE	callose synthase 5 [Hevea brasiliensis]	PREDICTED: Quercus suber callose synthase 5 (LOC111985078), mRNA	Q3B724	3.8e-141	--	--	--
Cluster-7890.0	0.0301815	0.489282	-4.01646	-4.01646	1.11052e-05	0.000437402	TRUE	Glucan_synthase domain-containing protein/FKS1_dom1 domain-containing protein [Cephalotus follicularis]	PREDICTED: Jatropha curcas callose synthase 7 (LOC105633317), transcript variant X2, mRNA	Q9SHJ3	5.5e-167	PF14288//PF04652	--	--
Cluster-20096.6339	0.0370903	0.538529	-3.89364	-3.89364	1.03712e-05	0.000415844	TRUE	Glucan_synthase domain-containing protein/FKS1_dom1 domain-containing protein [Cephalotus follicularis]	PREDICTED: Prunus persica callose synthase 7 (LOC18781786), transcript variant X2, mRNA	Q9SHJ3	3.6e-161	PF14288//PF04652	--	--
Cluster-20096.6345	0.0167223	0.236021	-3.80087	-3.80087	0.000749498	0.0114085	TRUE	Glucan_synthase domain-containing protein/FKS1_dom1 domain-containing protein [Cephalotus follicularis]	PREDICTED: Quercus suber callose synthase 7 (LOC111990125), mRNA	Q9SHJ3	0	--	--	--
Cluster-2754.4	0.0308449	0.371366	-3.59406	-3.59406	0.000446577	0.00771111	TRUE	callose synthase 5 [Prunus avium]	PREDICTED: Quercus suber callose synthase 5 (LOC111985078), mRNA	Q3B724	8.7e-178	PF02364	GO:0008152//GO:0044249//GO:0009250//GO:0044237//GO:0034645//GO:0033692//GO:1901576//GO:0044264//GO:0044262//GO:0044260//GO:0071704//GO:0006075//GO:0006074//GO:0006073//GO:0044042//GO:0009987//GO:0000271//GO:0034637//GO:0009058//GO:0009059//GO:0005975//GO:0016051//GO:0051273//GO:0044238//GO:0051274//GO:0005976//GO:0043170	GO:0016740//GO:0046527//GO:0035251//GO:0003843//GO:0008194//GO:0003824//GO:0016757//GO:0016758
Cluster-20096.94481	0.0467965	0.482002	-3.36398	-3.36398	0.00236268	0.0262099	TRUE	callose synthase 3 [Eutrema salsugineum] >gi|1350269710|ref|XP_024011830.1| callose synthase 3 [Eutrema salsugineum] >gi|1350269720|ref|XP_024011831.1| callose synthase 3 [Eutrema salsugineum] >gi|1350269726|ref|XP_024011832.1| callose synthase 3 [Eutrema salsugineum] >gi|557100875|gb|ESQ41238.1| hypothetical protein EUTSA_v10012412mg [Eutrema salsugineum]	PREDICTED: Citrus clementina callose synthase 3 (LOC18053008), mRNA	Q9LXT9	4.7e-31	--	--	--
Cluster-20096.5361	0.153453	1.55247	-3.34295	-3.34295	0.0012146	0.0162449	TRUE	PREDICTED: callose synthase 10 [Nicotiana tomentosiformis]		--	Q9SJM0	1e-21	--	--	--
Cluster-20096.10752	0.10675	1.04546	-3.29213	-3.29213	0.00461527	0.0420716	TRUE	callose synthase 3 [Lactuca sativa] >gi|1322416475|gb|PLY94743.1| hypothetical protein LSAT_2X101300 [Lactuca sativa]	PREDICTED: Juglans regia callose synthase 3-like (LOC108994487), mRNA	--	--	--	--	--
Cluster-2754.2	0.0740094	0.690907	-3.2608	-3.2608	0.000180997	0.00388086	TRUE	callose synthase 5 [Prunus avium]	PREDICTED: Quercus suber callose synthase 5 (LOC111985078), mRNA	Q3B724	2.5e-168	PF02364	GO:0008152//GO:0044249//GO:0009250//GO:0044237//GO:0034645//GO:0033692//GO:1901576//GO:0044264//GO:0044262//GO:0044260//GO:0071704//GO:0006075//GO:0006074//GO:0006073//GO:0044042//GO:0009987//GO:0000271//GO:0034637//GO:0009058//GO:0009059//GO:0005975//GO:0016051//GO:0051273//GO:0044238//GO:0051274//GO:0005976//GO:0043170	GO:0016740//GO:0046527//GO:0035251//GO:0003843//GO:0008194//GO:0003824//GO:0016757//GO:0016758
Cluster-20096.94091	0.0707204	0.620031	-3.12516	-3.12516	0.000418976	0.00736226	TRUE	putative callose synthase 8 [Ricinus communis]	at5g13000	PREDICTED: Ricinus communis putative callose synthase 8 (LOC8268056), transcript variant X2, mRNA	Q9LUD7	6.4e-190	--	--	--
Cluster-21513.0	3.0173	0.197703	3.94064	3.94064	0.00164649	0.0202582	TRUE	putative callose synthase 8 [Citrus clementina]	Medicago truncatula callose synthase-like protein partial mRNA	Q9LUD7	3.1e-34	--	--	--
Xyloglucan
Cluster-20096.72915	0.0133245	1.27029	-6.57815	-6.57815	2.91792e-07	2.32876e-05	TRUE	probable xyloglucan glycosyltransferase 6 [Ziziphus jujuba]	PREDICTED: Juglans regia probable xyloglucan glycosyltransferase 6 (LOC109008513), mRNA	2318	Probable xyloglucan glycosyltransferase 6 OS=Arabidopsis thaliana OX=3702 GN=CSLC6 PE=1 SV=1	Glycosyl transferase family 2//Glycosyltransferase like family 2//Glycosyl transferase family group 2//Glycosyl transferase family 21	--	catalytic activity//transferase activity//transferase activity, transferring glycosyl groups
Cluster-20096.68400	0.0288721	0.385677	-3.72813	-3.72813	4.8054e-05	0.00136864	TRUE	probable xyloglucan galactosyltransferase GT11 [Quercus suber] >gi|1336302430|gb|POE45467.1| putative xyloglucan galactosyltransferase gt11 [Quercus suber]	PREDICTED: Herrania umbratica probable xyloglucan galactosyltransferase GT14 (LOC110421463), mRNA	1492	Probable xyloglucan galactosyltransferase GT11 OS=Arabidopsis thaliana OX=3702 GN=GT11 PE=2 SV=1	Translation machinery associated TMA7//Exostosin family	primary metabolic process//metabolic process//macromolecule glycosylation//cellular protein metabolic process//cellular process//glycosylation//cellular protein modification process//cellular biosynthetic process//biosynthetic process//nitrogen compound metabolic process//cellular macromolecule biosynthetic process//glycoprotein metabolic process//glycoprotein biosynthetic process//organic substa…	catalytic activity//transferase activity//transferase activity, transferring glycosyl groups
Cluster-20096.25000	7.184	1.64326	2.12849	2.12849	0.000136374	0.00312369	TRUE	PREDICTED: probable xyloglucan galactosyltransferase GT17 [Theobroma cacao]	PREDICTED: Prunus avium probable xyloglucan galactosyltransferase GT17 (LOC110746870), mRNA	1477	Probable xyloglucan galactosyltransferase GT17 OS=Arabidopsis thaliana OX=3702 GN=GT17 PE=2 SV=1	Exostosin	primary metabolic process//metabolic process//macromolecule glycosylation//cellular protein metabolic process//cellular process//glycosylation//cellular protein modification process//cellular biosynthetic process//biosynthetic process//nitrogen compound metabolic process//cellular macromolecule biosynthetic process//glycoprotein metabolic process//glycoprotein biosynthetic process//organic substa…	catalytic activity//transferase activity//transferase activity, transferring glycosyl groups
Cluster-20096.71426	1.67627	0.259376	2.69795	2.69795	0.00101348	0.0142186	TRUE	xyloglucan 6-xylosyltransferase 2 [Sesamum indicum]	PREDICTED: Sesamum indicum xyloglucan 6-xylosyltransferase 2 (LOC105171516), mRNA	O22775	7.5e-76	PF05637	--	GO:0003824//GO:0016740//GO:0016757
Cluster-20096.60868	45.286	6.48738	2.80311	2.80311	0.00568343	0.0484846	TRUE	xyloglucan glycosyltransferase 4-like [Manihot esculenta] >gi|1035896243|gb|OAY25846.1| hypothetical protein MANES_17G124500 [Manihot esculenta]	PREDICTED: Hevea brasiliensis xyloglucan glycosyltransferase 4-like (LOC110659230), mRNA	Q69L19	6.8e-171	--	--	--
Other
Cluster-20096.41321	1.38234	0.236975	2.54373	2.54373	4.58087e-07	3.37707e-05	TRUE	Aldo/keto reductase [Corchorus olitorius]	Escherichia coli strain BLR(DE3), complete genome	P22787	5.1e-288	PF08242//PF08241//PF00248//PF00929//PF13489//PF13847//PF01209//PF04219//PF13649//PF03372	--	GO:0003824//GO:0016740//GO:0016741//GO:0008168
Cluster-20096.83014	0.0131532	0.630346	-5.58382	-5.58382	0.000560626	0.00915225	TRUE	aldo-keto reductase, putative [Ricinus communis]	PREDICTED: Quercus suber NADPH-dependent aldo-keto reductase, chloroplastic-like (LOC112024105), mRNA	Q0PGJ6	2.5e-119	--	--	--
Cluster-20096.24984	0.651161	0.159171	2.03012	2.03012	0.00237758	0.0263477	TRUE	Exopolysaccharide production protein PSS, putative [Ricinus communis]	Escherichia coli strain BLR(DE3), complete genome	P71241	1.6e-271	--	--	--
Cluster-20096.17278	0.324936	0.0205166	4.00012	4.00012	0.00323631	0.0329039	TRUE	Exopolysaccharide production protein PSS, putative [Ricinus communis]	Escherichia coli strain BLR(DE3), complete genome	P77377	6.3e-260	--	--	--
Cluster-20096.61381	0.0117028	0.222071	-4.24667	-4.24667	0.00371732	0.0362242	TRUE	PREDICTED: haloacid dehalogenase-like hydrolase domain-containing protein At3g48420 [Nelumbo nucifera] Acts as a phosphosugar phosphatase on a broad range of sugar phosphate substrates with preferential activity on D-ribose-5-phosphate, 2-deoxy-D-ribose-5-phosphate, 2-deoxy-D-glucose-6-phosphate, and D-mannose-6-phosphate and with a lower activity on D-fructose-1-phosphate, D-glucose-6-phosphate,…	PREDICTED: Juglans regia haloacid dehalogenase-like hydrolase domain-containing protein At3g48420 (LOC108984970), transcript variant X3, misc_RNA	1126	CBBY-like protein OS=Arabidopsis thaliana OX=3702 GN=CBBY PE=1 SV=1	haloacid//Haloacid//HAD-hyrolase-like	--	--
Cluster-20096.2756	0.015579	0.341126	-4.45491	-4.45491	8.51691e-05	0.00215619	TRUE	haloacid dehalogenase-like hydrolase domain-containing protein At2g33255 [Prunus avium]	PREDICTED: Tarenaya hassleriana haloacid dehalogenase-like hydrolase domain-containing protein At2g33255 (LOC104816010), mRNA	431	Haloacid dehalogenase-like hydrolase domain-containing protein At2g33255 OS=Arabidopsis thaliana OX=3702 GN=At2g33255 PE=1 SV=1	--	--	--

## Sheet: Sugar transport
Metabolic pathways of DEGs identified in WL and GL of variegated P. zonale leaves
Gene	GL.value	WL.value	log2foldchange	log2foldchange	pvalue	padjust	significance	NR Description	NT Description	Swissprot ID	Swissprot Evalue	PFAM ID	Gene Ontology Biological Pathway	Gene Ontology Molecular Function
Cluster-20096.62958	0.0116143	0.110721	-3.25242	-3.25242	0.0020624	0.0237734	TRUE	sucrose transporter [Camellia sinensis]	PREDICTED: Quercus suber sucrose transport protein SUC3 (LOC112032049), transcript variant X1, mRNA	1064	Sucrose transport protein SUC3 OS=Arabidopsis thaliana OX=3702 GN=SUC3 PE=1 SV=1	PUCC	--	--
Cluster-20096.9812	0.0329123	0.369884	-3.49095	-3.49095	0.00132772	0.0173425	TRUE	sucrose transport protein SUC3 isoform X1 [Prunus yedoensis var. nudiflora]	PREDICTED: Hevea brasiliensis sucrose transport protein SUC3-like (LOC110653541), transcript variant X2, mRNA	214	Sucrose transport protein SUC3 OS=Arabidopsis thaliana OX=3702 GN=SUC3 PE=1 SV=1	--	--	--
Cluster-20096.101305	0.0148984	0.415678	-4.80509	-4.80509	1.7396e-05	0.000625292	TRUE	SWEET sugar transporter [Trema orientalis]	PREDICTED: Prunus avium bidirectional sugar transporter SWEET2 (LOC110772696), mRNA	Q9LH79	2.2e-26	--	--	--
Cluster-20096.4592	0.040302	0.778274	-5.25297	-4.25297	1.12342e-05	0.000441728	TRUE	protein SWEETIE isoform X2 [Ricinus communis]	PREDICTED: Juglans regia HEAT repeat-containing protein 5B (LOC108987048), transcript variant X2, mRNA	1482	Protein SWEETIE OS=Arabidopsis thaliana OX=3702 GN=SWEETIE PE=1 SV=2	--	--	--
Cluster-20096.84999	0.114309	1.39403	-4.60732	-3.60732	0.000946542	0.0135257	TRUE	protein SWEETIE [Quercus suber]	PREDICTED: Quercus suber protein SWEETIE (LOC112002887), mRNA	3232	Protein SWEETIE OS=Arabidopsis thaliana OX=3702 GN=SWEETIE PE=1 SV=2	--	--	--
Cluster-20096.95616	0.163567	1.70495	-4.37461	-3.37461	0.000878711	0.0127837	TRUE	protein SWEETIE isoform X1 [Ricinus communis]	PREDICTED: Juglans regia HEAT repeat-containing protein 5B (LOC108987048), transcript variant X2, mRNA	2925	Protein SWEETIE OS=Arabidopsis thaliana OX=3702 GN=SWEETIE PE=1 SV=2	--	--	--
Cluster-7655.0	0.0246512	0.503897	-4.35726	-4.35726	0.000676268	0.0105477	TRUE	PREDICTED: sugar transporter ERD6-like 5 [Fragaria vesca subsp. vesca]	--	220	Sugar transporter ERD6-like 3 OS=Arabidopsis thaliana OX=3702 GN=SUGTL2 PE=2 SV=1	Sugar	transport//localization//establishment of localization//transmembrane transport	transporter activity//transmembrane transporter activity
Cluster-23661.1	2.97409	0.583472	2.35689	2.35689	0.00040348	0.00715317	TRUE	Bidirectional sugar transporter SWEET3 [Morus notabilis]	PREDICTED: Durio zibethinus bidirectional sugar transporter SWEET3-like (LOC111287774), transcript variant X2, mRNA	Q6NQN5	2.5e-13	PF03083	--	--
Cluster-20096.23700	1.57776	0.240158	2.72734	2.72734	0.000706095	0.010906	TRUE	sugar transporter ERD6-like 6 [Prunus yedoensis var. nudiflora]	--	Q9FRL3	2.5e-14	PF00083	GO:0006810//GO:0051179//GO:0051234//GO:0055085	GO:0005215//GO:0022857
Cluster-11911.0	0.488344	0.068984	2.8392	2.8392	0.000412996	0.00727862	TRUE	PREDICTED: bidirectional sugar transporter SWEET3 [Vitis vinifera] >gi|302143683|emb|CBI22544.3| unnamed protein product, partial [Vitis vinifera]	PREDICTED: Durio zibethinus bidirectional sugar transporter SWEET3-like (LOC111291268), mRNA	Q6NQN5	5.9e-57	PF03083	--	--
Cluster-20096.16916	1.00733	0.120402	3.07398	3.07398	0.000657198	0.0103352	TRUE	carbohydrate transporter, putative [Ricinus communis]	PREDICTED: Quercus suber multidrug resistance protein 2-like (LOC111993667), transcript variant X2, mRNA	--	--	Major Facilitator Superfamily	transport//localization//establishment of localization//transmembrane transport	--
Cluster-20096.53058	73.9526	8.0227	3.20451	3.20451	9.86063e-15	6.87142e-12	TRUE	bidirectional sugar transporter SWEET12 [Citrus clementina] >gi|557539097|gb|ESR50141.1| hypothetical protein CICLE_v10032313mg [Citrus clementina]	--	B8BKP4	6.1e-70	PF03083	--	--
Cluster-20096.23701	0.742691	0.0707395	3.39611	3.39611	0.00337649	0.0339245	TRUE	sugar transporter ERD6-like 6 isoform X3 [Brassica napus]	PREDICTED: Theobroma cacao sugar transporter ERD6-like 6 (LOC18591391), transcript variant X4, mRNA	Q93YP9	3.3e-38	--	--	--
Cluster-20096.101304	0.228206	0.0112682	4.34198	4.34198	4.07167e-05	0.0012016	TRUE	bidirectional sugar transporter SWEET2-like isoform X2 [Durio zibethinus]	PREDICTED: Hevea brasiliensis bidirectional sugar transporter SWEET2a-like (LOC110646692), transcript variant X2, mRNA	Q9LH79	2.4e-30	--	--	--
Cluster-17437.0	0.525524	0.0408237	3.68783	3.68783	0.000468605	0.00799737	TRUE	Sugar/inositol transporter [Corchorus capsularis]	PREDICTED: Hevea brasiliensis monosaccharide-sensing protein 2-like (LOC110654421), transcript variant X3, mRNA	538	Monosaccharide-sensing protein 2 OS=Arabidopsis thaliana OX=3702 GN=MSSP2 PE=1 SV=2	--	--	--
Cluster-20096.21397	1.76224	0.0885415	4.3117	4.3117	0.00334025	0.0336772	TRUE	Glyco_transf_8 domain-containing protein [Cephalotus follicularis]	PREDICTED: Olea europaea var. sylvestris galactinol synthase 2-like (LOC111394392), mRNA	Q9FXB2	1.7e-45	PF01501	--	GO:0003824//GO:0016740//GO:0016757
Cluster-21367.0	0.608742	0.0194895	4.96608	4.96608	0.000499529	0.00839605	TRUE	Glyco_transf_8 domain-containing protein [Cephalotus follicularis]	PREDICTED: Prunus persica UDP-glucuronate:xylan alpha-glucuronosyltransferase 2 (LOC18791721), transcript variant X2, mRNA	Q8GWW4	2.3e-158	--	--	--
Cluster-20096.1146	0.20538	1.34602	-2.68489	-2.68489	0.00223848	0.0251862	TRUE	PREDICTED: UDP-galactose/UDP-glucose transporter 5B [Brassica rapa] >gi|1079373643|ref|XP_018511866.1| PREDICTED: UDP-galactose/UDP-glucose transporter 5B [Brassica rapa]	--	Q6NMB6	2.4e-27	--	--	--
Cluster-20096.85947	6.60552	1.60693	2.04005	2.04005	0.00393603	0.037634	TRUE	PREDICTED: UDP-sugar transporter sqv-7-like [Gossypium hirsutum] >gi|1028976903|ref|XP_016731886.1| PREDICTED: UDP-sugar transporter sqv-7-like [Gossypium hirsutum]	PREDICTED: Quercus suber nucleotide-sugar uncharacterized transporter 3-like (LOC111988515), partial mRNA	A8MRY9	2.6e-83	PF03151	--	--
Cluster-20096.31099	1.80785	0.0178502	6.6642	6.6642	1.894e-09	3.04922e-07	TRUE	UDP-rhamnose/UDP-galactose transporter 6 isoform X1 [Morus notabilis] >gi|1350247891|ref|XP_024021442.1| UDP-rhamnose/UDP-galactose transporter 6 isoform X1 [Morus notabilis] >gi|1350247895|ref|XP_024021443.1| UDP-rhamnose/UDP-galactose transporter 6 isoform X1 [Morus notabilis]	PREDICTED: Populus euphratica UDP-galactose transporter 2 (LOC105126405), transcript variant X3, mRNA	1222	UDP-rhamnose/UDP-galactose transporter 6 OS=Arabidopsis thaliana OX=3702 GN=URGT6 PE=1 SV=1	--	--	--
Cluster-20096.31101	10.5237	0.0214088	8.9433	8.9433	1.71007e-10	3.96258e-08	TRUE	UDP-rhamnose/UDP-galactose transporter 6 isoform X1 [Morus notabilis] >gi|1350247891|ref|XP_024021442.1| UDP-rhamnose/UDP-galactose transporter 6 isoform X1 [Morus notabilis] >gi|1350247895|ref|XP_024021443.1| UDP-rhamnose/UDP-galactose transporter 6 isoform X1 [Morus notabilis]	PREDICTED: Populus euphratica UDP-galactose transporter 2 (LOC105126405), transcript variant X4, mRNA	1053	UDP-rhamnose/UDP-galactose transporter 6 OS=Arabidopsis thaliana OX=3702 GN=URGT6 PE=1 SV=1	--	--	--
Cluster-20096.91103	0.0200484	0.548609	-4.77741	-4.77741	0.00140621	0.018088	TRUE	D-xylose-proton symporter-like 2 isoform X1 [Durio zibethinus]	PREDICTED: Quercus suber D-xylose-proton symporter-like 2 (LOC112000392), mRNA	1619	D-xylose-proton symporter-like 2 OS=Arabidopsis thaliana OX=3702 GN=At5g17010 PE=1 SV=1	Major Facilitator Superfamily//Sugar (and other) transporter	transport//localization//establishment of localization//transmembrane transport	transporter activity//transmembrane transporter activity
Cluster-20096.89045	5.69365	1.09534	2.3777	2.3777	0.000158485	0.00349179	TRUE	PREDICTED: TBC1 domain family member 13 isoform X4 [Theobroma cacao] >gi|508783817|gb|EOY31073.1| Ypt/Rab-GAP domain of gyp1p superfamily protein isoform 3 [Theobroma cacao]	PREDICTED: Quercus suber TBC1 domain family member 13-like (LOC111988170), transcript variant X2, mRNA	320	TBC1 domain family member 13 OS=Homo sapiens OX=9606 GN=TBC1D13 PE=1 SV=3	Rab-GTPase-TBC domain	--	--
Cluster-20096.76757	1.08044	0.181104	2.57667	2.57667	6.80533e-06	0.000297073	TRUE	glucarate, hexuronate transporter, putative [Ricinus communis]	Escherichia coli strain BLK16, complete genome	Q8FAJ3	1.4e-258	PF00215//PF02302//PF01281//PF00436//PF00596//PF01084//PF01250//PF03611//PF00359//PF03948//PF01261	GO:0044249//GO:0034641//GO:0044281//GO:0034645//GO:1901362//GO:1901360//GO:0006139//GO:0019856//GO:0071704//GO:0043043//GO:0009987//GO:0006725//GO:0009401//GO:0055086//GO:0046483//GO:0043604//GO:1901564//GO:1901566//GO:0019538//GO:0006412//GO:0072528//GO:0006807//GO:0046112//GO:0043170//GO:0072527//GO:0044267//GO:0044260//GO:0006206//GO:0006207//GO:0008643//GO:0010467//GO:0071702//GO:0018130//GO:…	GO:0005198//GO:1901363//GO:0016740//GO:0003697//GO:0005215//GO:0003723//GO:0097159//GO:0005488//GO:0003676//GO:0003677//GO:0022857//GO:0003735//GO:0004590//GO:0015144//GO:0022804//GO:0008982//GO:0003824//GO:0016773//GO:0016772//GO:0016830//GO:0016831//GO:0019843//GO:0016829
Cluster-20096.98106	0.155988	0.0113111	3.78164	3.78164	0.00478029	0.0430822	TRUE	probable plastidic glucose transporter 1 isoform X2 [Morus notabilis] >gi|587940655|gb|EXC27255.1| putative plastidic glucose transporter 1 [Morus notabilis]	PREDICTED: Ricinus communis probable plastidic glucose transporter 1 (LOC8282553), transcript variant X6, mRNA	1166	Probable plastidic glucose transporter 1 OS=Arabidopsis thaliana OX=3702 GN=At1g05030 PE=2 SV=2	Major Facilitator Superfamily//Sugar (and other) transporter	transport//localization//establishment of localization//transmembrane transport	transporter activity//transmembrane transporter activity
Cluster-20096.99798	0.342968	0.0117125	4.87438	4.87438	0.00483903	0.043472	TRUE	probable plastidic glucose transporter 1 isoform X2 [Morus notabilis] >gi|587940655|gb|EXC27255.1| putative plastidic glucose transporter 1 [Morus notabilis]	PREDICTED: Hevea brasiliensis probable plastidic glucose transporter 1 (LOC110644978), transcript variant X5, mRNA	1199	Probable plastidic glucose transporter 1 OS=Arabidopsis thaliana OX=3702 GN=At1g05030 PE=2 SV=2	Major//Sugar	transport//localization//establishment of localization//transmembrane transport	transporter activity//transmembrane transporter activity
Cluster-20096.17251	0.925793	0.119191	2.95288	2.95288	0.00023394	0.00473078	TRUE	hypothetical protein F511_39384 [Dorcoceras hygrometricum]	Escherichia coli strain BLR(DE3), complete genome	1281	Putative polysaccharide export protein wza OS=Escherichia coli (strain K12) OX=83333 GN=wza PE=3 SV=1	--	--	--
Cluster-20096.42920	12.1613	0.754254	4.01056	4.01056	0.000351479	0.00645871	TRUE	PREDICTED: maltose excess protein 1, chloroplastic-like [Fragaria vesca subsp. vesca]	PREDICTED: Manihot esculenta maltose excess protein 1, chloroplastic-like (LOC110621127), mRNA	598	Maltose excess protein 1, chloroplastic OS=Arabidopsis thaliana OX=3702 GN=MEX1 PE=2 SV=2	--	--	--

## Sheet: Glycosyltransferas
Metabolic pathways of DEGs identified in WL and GL of variegated P. zonale leaves
Gene	GL.value	WL.value	log2foldchange	log2foldchange	pvalue	padjust	significance	NR Description		NT Description	Swissprot ID	Swissprot Evalue	PFAM ID	Gene Ontology Biological Pathway	Gene Ontology Molecular Function
Cluster-20096.54787	0.0195275	1.76026	-7.49759	-6.49759	2.25639e-10	4.97494e-08	TRUE	probable galactinol--sucrose galactosyltransferase 1 [Citrus sinensis] >gi|641855238|gb|KDO74032.1| hypothetical protein CISIN_1g004371mg [Citrus sinensis] >gi|1315970754|dbj|GAY37739.1| hypothetical protein CUMW_031320 [Citrus unshiu]	AT1G67898	PREDICTED: Quercus suber probable galactinol--sucrose galactosyltransferase 1 (LOC112004719), mRNA	Q84VX0	1.3e-231	--	--	--
Cluster-20096.56847	0.0194656	1.45591	-7.22833	-6.22833	1.99637e-07	1.71242e-05	TRUE	probable galactinol--sucrose galactosyltransferase 1 [Manihot esculenta] >gi|1035921740|gb|OAY51330.1| hypothetical protein MANES_05G206000 [Manihot esculenta]	AT1G67901	PREDICTED: Quercus suber probable galactinol--sucrose galactosyltransferase 1 (LOC112004719), mRNA	Q84VX0	3.3e-232	--	--	--
Cluster-20096.54786	0.152371	4.69574	-5.95052	-4.95052	3.70913e-09	5.62968e-07	TRUE	probable galactinol--sucrose galactosyltransferase 1 [Citrus sinensis] >gi|641855238|gb|KDO74032.1| hypothetical protein CISIN_1g004371mg [Citrus sinensis] >gi|1315970754|dbj|GAY37739.1| hypothetical protein CUMW_031320 [Citrus unshiu]	AT1G67899	PREDICTED: Quercus suber probable galactinol--sucrose galactosyltransferase 1 (LOC112004719), mRNA	Q84VX0	9e-214	--	--	--
Cluster-20096.54788	4.456	129.126	-5.85627	-4.85627	8.56158e-20	1.73908e-16	TRUE	probable galactinol--sucrose galactosyltransferase 1 [Citrus sinensis] >gi|641855238|gb|KDO74032.1| hypothetical protein CISIN_1g004371mg [Citrus sinensis] >gi|1315970754|dbj|GAY37739.1| hypothetical protein CUMW_031320 [Citrus unshiu]	AT1G67900	PREDICTED: Quercus suber probable galactinol--sucrose galactosyltransferase 1 (LOC112004719), mRNA	Q84VX0	3.1e-242	--	--	--
Cluster-20096.68313	0.275378	5.36793	-5.28605	-4.28605	7.47405e-10	1.41986e-07	TRUE	probable galactinol--sucrose galactosyltransferase 1 [Manihot esculenta] >gi|1035921740|gb|OAY51330.1| hypothetical protein MANES_05G206000 [Manihot esculenta]	AT1G67902	PREDICTED: Durio zibethinus probable galactinol--sucrose galactosyltransferase 1 (LOC111276406), mRNA	Q84VX0	4.5e-55	--	--	--
Cluster-20096.76678	0.238277	1.30616	-3.45183	-2.45183	0.000407612	0.0072071	TRUE	probable galactinol--sucrose galactosyltransferase 2 [Populus trichocarpa] >gi|1334285669|gb|PNT01150.1| hypothetical protein POPTR_015G086400v3 [Populus trichocarpa]	AT1G67903	PREDICTED: Quercus suber probable galactinol--sucrose galactosyltransferase 2 (LOC112006142), mRNA	Q94A08	2.5e-149	--	--	--
Cluster-20096.44834	0.019033	1.29139	-7.08813	-6.08813	2.50843e-07	2.06268e-05	TRUE	PREDICTED: probable galacturonosyltransferase 10 [Theobroma cacao] >gi|508707429|gb|EOX99325.1| Galacturonosyltransferase 10 [Theobroma cacao]		PREDICTED: Quercus suber probable galacturonosyltransferase 10 (LOC112014955), mRNA	Q9SKT6	9.3e-238	PF01501	--	GO:0003824//GO:0016740//GO:0016757
Cluster-20096.45625	0.0235629	0.644157	-5.77606	-4.77606	2.70183e-06	0.000141106	TRUE	probable galacturonosyltransferase 13 isoform X1 [Herrania umbratica]		PREDICTED: Juglans regia probable galacturonosyltransferase 14 (LOC108988184), transcript variant X2, mRNA	1452	Probable galacturonosyltransferase 14 OS=Arabidopsis thaliana OX=3702 GN=GAUT14 PE=2 SV=1	Glycosyl transferase family 8	--	catalytic activity//transferase activity//transferase activity, transferring glycosyl groups
Cluster-20096.87821	0.0146963	0.358541	-5.61201	-4.61201	0.00163706	0.0201715	TRUE	PREDICTED: probable galacturonosyltransferase 6 isoform X1 [Theobroma cacao]		PREDICTED: Hevea brasiliensis probable galacturonosyltransferase 6 (LOC110659649), transcript variant X2, mRNA	Q9M9Y5	1.2e-173	--	--	--
Cluster-20096.77073	0.0202802	0.21338	-4.39488	-3.39488	0.00134026	0.0174728	TRUE	probable galacturonosyltransferase 7 isoform X4 [Quercus suber]		PREDICTED: Pyrus x bretschneideri probable galacturonosyltransferase 7 (LOC103930266), mRNA	Q9ZVI7	1.1e-147	PF18404//PF01501	--	GO:0003824//GO:0016740//GO:0016757
Cluster-20096.79285	9.76816	1.95189	1.32215	2.32215	2.41775e-06	0.000129747	TRUE	probable galacturonosyltransferase-like 1, partial [Ziziphus jujuba]		PREDICTED: Eucalyptus grandis probable galacturonosyltransferase-like 1 (LOC104448723), misc_RNA	Q9LN68	1e-113	--	--	--
Cluster-20096.81529	9.50006	1.46882	1.69289	2.69289	8.4217e-05	0.00213833	TRUE	probable galacturonosyltransferase-like 1 [Morus notabilis] >gi|587919861|gb|EXC07315.1| putative galacturonosyltransferase-like 1 [Morus notabilis]		PREDICTED: Malus x domestica probable galacturonosyltransferase-like 1 (LOC103420909), mRNA	Q9LN68	1.5e-112	--	--	--
Cluster-20096.71741	2.12458	0.0190182	5.80511	6.80511	1.26174e-07	1.18677e-05	TRUE	probable galacturonosyltransferase 3 [Ziziphus jujuba]		PREDICTED: Juglans regia probable galacturonosyltransferase 3 (LOC109006652), transcript variant X2, mRNA	Q0WQD2	3.6e-146	PF01501	--	GO:0003824//GO:0016740//GO:0016757
Cluster-20096.22160	2.85508	0.446529	2.6742	2.6742	0.000988211	0.0139622	TRUE	GDP-fucose protein O-fucosyltransferase [Corchorus capsularis]	--	471	O-fucosyltransferase 11 OS=Arabidopsis thaliana OX=3702 GN=OFUT11 PE=2 SV=1	--	--	--
Cluster-15031.0	0.123243	0.0126788	3.27917	3.27917	0.00275376	0.0293413	TRUE	PREDICTED: uncharacterized protein At1g04910 [Vitis vinifera] >gi|297744383|emb|CBI37357.3| unnamed protein product, partial [Vitis vinifera]	PREDICTED: Quercus suber O-fucosyltransferase 29 (LOC112028053), mRNA	1930	O-fucosyltransferase 29 OS=Arabidopsis thaliana OX=3702 GN=OFUT29 PE=2 SV=1	GDP-fucose	--	--
Cluster-20096.15965	0.201552	0.0111554	4.17612	4.17612	0.00204146	0.0236025	TRUE	uncharacterized protein At1g04910-like isoform X1 [Durio zibethinus]		1644	O-fucosyltransferase 15 OS=Arabidopsis thaliana OX=3702 GN=OFUT15 PE=2 SV=1	--	--	--
Cluster-20096.20621	2.63361	0.0457802	5.85206	5.85206	1.7806e-06	0.00010167	TRUE	hypothetical protein CDL15_Pgr006536 [Punica granatum]	PREDICTED: Prunus persica uncharacterized protein At1g04910 (LOC18776131), transcript variant X4, mRNA	1672	O-fucosyltransferase 1 OS=Arabidopsis thaliana OX=3702 GN=OFUT1 PE=2 SV=1	--	--	--
Cluster-20096.68118	0.0101039	1.02798	-6.6707	-6.6707	4.56057e-05	0.00131302	TRUE	Glycosyl transferase, family 1 [Corchorus olitorius]	PREDICTED: Herrania umbratica sulfoquinovosyl transferase SQD2 (LOC110420303), mRNA	Q8S4F6	2.9e-67	PF01490//PF13524//PF13692//PF00534	--	--
Cluster-20096.25157	0.0200593	1.22807	-6.93829	-5.93829	4.50892e-08	4.89718e-06	TRUE	PREDICTED: probable glycosyltransferase At5g25310 [Prunus mume]		PREDICTED: Malus x domestica probable glycosyltransferase At5g03795 (LOC103436209), mRNA	238	Probable glycosyltransferase At5g03795 OS=Arabidopsis thaliana OX=3702 GN=At5g03795 PE=3 SV=2	Exostosin	primary metabolic process//metabolic process//macromolecule glycosylation//cellular protein metabolic process//cellular process//glycosylation//cellular protein modification process//cellular biosynthetic process//biosynthetic process//nitrogen compound metabolic process//cellular macromolecule biosynthetic process//glycoprotein metabolic process//glycoprotein biosynthetic process//organic substa…	catalytic activity//transferase activity//transferase activity, transferring glycosyl groups
Cluster-20096.686	0.0169953	0.343414	-5.33725	-4.33725	6.74276e-05	0.00178614	TRUE	PREDICTED: probable glycosyltransferase At3g07620 isoform X1 [Eucalyptus grandis] >gi|1091456977|ref|XP_018725390.1| PREDICTED: probable glycosyltransferase At3g07620 isoform X1 [Eucalyptus grandis] >gi|1091456979|ref|XP_018725391.1| PREDICTED: probable glycosyltransferase At3g07620 isoform X1 [Eucalyptus grandis]		PREDICTED: Prunus persica probable glycosyltransferase At3g07620 (LOC18771627), transcript variant X2, mRNA	842	Probable glycosyltransferase At5g03795 OS=Arabidopsis thaliana OX=3702 GN=At5g03795 PE=3 SV=2	--	--	--
Cluster-20096.29124	0.013737	0.214408	-4.96789	-3.96789	0.00512644	0.0451366	TRUE	glycosyltransferase family protein [Trema orientalis]		PREDICTED: Jatropha curcas uncharacterized LOC105628373 (LOC105628373), transcript variant X1, mRNA	168	UPF0454 protein C12orf49 homolog OS=Mus musculus OX=10090 PE=2 SV=1	Uncharacterized	--	--
Cluster-20096.94554	0.0399747	0.586275	-4.86466	-3.86466	0.000113826	0.0027113	TRUE	probable glycosyltransferase STELLO2 [Ziziphus jujuba]		PREDICTED: Juglans regia probable glycosyltransferase STELLO1 (LOC109004638), mRNA	2427	Probable glycosyltransferase STELLO1 OS=Arabidopsis thaliana OX=3702 GN=STL1 PE=1 SV=1	STELLO	--	--
Cluster-20096.2680	0.0461414	0.407569	-3.13744	-3.13744	0.00101573	0.0142373	TRUE	Glycosyl transferase [Parasponia andersonii]	--	249	Probable beta-1,3-galactosyltransferase 13 OS=Arabidopsis thaliana OX=3702 GN=B3GALT13 PE=2 SV=1	--	--	--
Cluster-20096.50628	0.241308	1.88442	-3.96597	-2.96597	0.000352179	0.00646455	TRUE	UDP-glycosyltransferase 74G1-like [Hevea brasiliensis]		PREDICTED: Hevea brasiliensis UDP-glycosyltransferase 74B1-like (LOC110643328), mRNA	1095	UDP-glycosyltransferase 74G1 OS=Stevia rebaudiana OX=55670 GN=UGT74G1 PE=1 SV=1	--	--	--
Cluster-20096.15327	9.67619	2.35097	2.0399	2.0399	0.000793088	0.0118761	TRUE	PREDICTED: putative UDP-glucuronate:xylan alpha-glucuronosyltransferase 3 isoform X1 [Gossypium hirsutum]	PREDICTED: Quercus suber putative UDP-glucuronate:xylan alpha-glucuronosyltransferase 3 (LOC111989555), transcript variant X3, mRNA	Q8W4A7	1.3e-169	PF01501	--	GO:0003824//GO:0016740//GO:0016757
Cluster-20096.19307	0.0255224	1.42111	-6.80268	-5.80268	1.53307e-06	8.9847e-05	TRUE	PREDICTED: hydroxyproline O-galactosyltransferase GALT2 [Juglans regia] >gi|1098774507|ref|XP_018847686.1| PREDICTED: hydroxyproline O-galactosyltransferase GALT2 [Juglans regia]		PREDICTED: Prunus persica hydroxyproline O-galactosyltransferase GALT2 (LOC18778347), mRNA	836	Hydroxyproline O-galactosyltransferase GALT2 OS=Arabidopsis thaliana OX=3702 GN=GALT2 PE=1 SV=1	Galactoside-binding lectin	--	binding//carbohydrate binding
Cluster-20096.80701	0.0354806	0.697267	-5.29763	-4.29763	9.1596e-05	0.00228856	TRUE	PREDICTED: hydroxyproline O-galactosyltransferase HPGT1-like [Pyrus x bretschneideri]		--	Q94F27	1.9e-56	--	--	--
Cluster-20096.14538	0.0237299	0.208582	-4.13597	-3.13597	0.00422925	0.0396079	TRUE	hydroxyproline O-galactosyltransferase GALT2 [Ziziphus jujuba]		PREDICTED: Prunus mume hydroxyproline O-galactosyltransferase GALT2 (LOC103325169), mRNA	927	Hydroxyproline O-galactosyltransferase GALT2 OS=Arabidopsis thaliana OX=3702 GN=GALT2 PE=1 SV=1	Galactoside-binding lectin	--	binding//carbohydrate binding
Cluster-20096.70945	0.0641943	0.562052	-4.12405	-3.12405	0.00114309	0.0155301	TRUE	hydroxyproline O-galactosyltransferase GALT2 [Ziziphus jujuba]		PREDICTED: Ziziphus jujuba probable beta-1,3-galactosyltransferase 20 (LOC107414113), mRNA	1649	Hydroxyproline O-galactosyltransferase GALT2 OS=Arabidopsis thaliana OX=3702 GN=GALT2 PE=1 SV=1	Galactoside-binding lectin//Galactosyltransferase	cellular biosynthetic process//nitrogen compound metabolic process//cellular macromolecule biosynthetic process//glycoprotein metabolic process//glycoprotein biosynthetic process//cellular protein metabolic process//cellular macromolecule metabolic process//organic substance metabolic process//organic substance biosynthetic process//cellular process//glycosylation//cellular protein modification p…	carbohydrate binding//galactosyltransferase activity//binding//transferase activity//catalytic activity//transferase activity, transferring glycosyl groups//transferase activity, transferring hexosyl groups
Cluster-20096.90899	0.989154	4.73073	-3.24801	-2.24801	7.58261e-05	0.0019666	TRUE	PREDICTED: hydroxyproline O-galactosyltransferase HPGT1 isoform X2 [Malus domestica]		PREDICTED: Momordica charantia hydroxyproline O-galactosyltransferase HPGT1 (LOC111019306), transcript variant X2, mRNA	Q94F27	5.8e-09	--	--	--
Cluster-20096.99207	0.0241184	0.46856	-5.28657	-4.28657	0.000502822	0.00843669	TRUE	PREDICTED: hydroquinone glucosyltransferase-like [Nicotiana attenuata] >gi|1102281724|gb|OIT29409.1| udp-glycosyltransferase 72b1 [Nicotiana attenuata] >gi|1147400156|gb|AQQ16676.1| UDP-glycosyltransferase g23176 [Nicotiana attenuata]		--	Q9AR73	9.4e-52	--	--	--
Cluster-20096.2890	0.0333575	0.580979	-5.11636	-4.11636	5.12668e-05	0.00143826	TRUE	PREDICTED: sterol 3-beta-glucosyltransferase UGT80B1 isoform X1 [Juglans regia] >gi|1098757029|ref|XP_018842093.1| PREDICTED: sterol 3-beta-glucosyltransferase UGT80B1 isoform X1 [Juglans regia] >gi|1098757031|ref|XP_018842094.1| PREDICTED: sterol 3-beta-glucosyltransferase UGT80B1 isoform X1 [Juglans regia] >gi|1098757033|ref|XP_018842095.1| PREDICTED: sterol 3-beta-glucosyltransferase UGT80B1 i…	PREDICTED: Quercus suber sterol 3-beta-glucosyltransferase UGT80B1 (LOC111987071), transcript variant X2, mRNA	346	Basic blue protein OS=Cucumis sativus OX=3659 PE=1 SV=1	Plastocyanin-like	--	catalytic activity//electron transfer activity//oxidoreductase activity
Cluster-20096.54104	0.0910697	1.21451	-4.7171	-3.7171	2.54096e-06	0.000135219	TRUE	PREDICTED: dolichyl-diphosphooligosaccharide--protein glycosyltransferase 48 kDa subunit-like isoform X2 [Juglans regia]		PREDICTED: Juglans regia dolichyl-diphosphooligosaccharide--protein glycosyltransferase 48 kDa subunit-like (LOC109012423), transcript variant X2, mRNA	Q6ZLK0	5.5e-100	--	--	--
Cluster-20096.4142	0.0537497	0.436463	-4.0118	-3.0118	0.00359639	0.0353999	TRUE	putative phosphatidylinositol N-acetylglucosaminyltransferase subunit Y [Rosa chinensis]		--	--	--	Phosphatidylinositol	--	--
Cluster-20096.36233	2.9155	0.251458	2.53007	3.53007	0.00012307	0.00287622	TRUE	beta-glucuronosyltransferase GlcAT14A-like [Manihot esculenta] >gi|1035899606|gb|OAY29207.1| hypothetical protein MANES_15G126100 [Manihot esculenta]		--	610	Beta-glucuronosyltransferase GlcAT14A OS=Arabidopsis thaliana OX=3702 GN=GLCAT14A PE=2 SV=1	Core-2/I-Branching	--	catalytic activity//transferase activity//transferase activity, transferring glycosyl groups//acetylglucosaminyltransferase activity//transferase activity, transferring hexosyl groups//UDP-glycosyltransferase activity
Cluster-27473.0	0.341067	0.0216164	2.98834	3.98834	0.00392276	0.0375666	TRUE	PREDICTED: uncharacterized acetyltransferase At3g50280-like [Vitis vinifera]		--	360	Protein ENHANCED PSEUDOMONAS SUSCEPTIBILTY 1 OS=Arabidopsis thaliana OX=3702 GN=EPS1 PE=2 SV=1	--	--	--

## Sheet: Pectin & cellulose cell wall
Metabolic pathways of DEGs identified in WL and GL of variegated P. zonale leaves
Gene	GL.value	WL.value	log2foldchange	log2foldchange	pvalue	padjust	significance	NR Description	NT Description	Swissprot ID	Swissprot Evalue	PFAM ID	Gene Ontology Biological Pathway	Gene Ontology Molecular Function
Cluster-18282.0	1.25361	0.21372	2.6	2.6	0.00110843	0.0151867	TRUE	Glycoside hydrolase, family 9 [Corchorus capsularis]	PREDICTED: Prunus avium endoglucanase 8-like (LOC110762824), mRNA	Q9CAC1	3.3e-244	--	--	--
Cluster-20096.29354	0.0183046	0.345171	-4.23848	-4.23848	0.00378393	0.0366266	TRUE	Glyco_hydro_17 domain-containing protein [Cephalotus follicularis]	PREDICTED: Momordica charantia uncharacterized LOC111015936 (LOC111015936), mRNA	830	Lichenase OS=Nicotiana plumbaginifolia OX=4092 GN=GN1 PE=2 SV=3	Glycosyl hydrolases family 17	organic substance metabolic process//primary metabolic process//carbohydrate metabolic process//metabolic process	hydrolase activity//hydrolase activity, acting on glycosyl bonds//catalytic activity//hydrolase activity, hydrolyzing O-glycosyl compounds
Cluster-20096.72091	0.00973278	0.181513	-4.22096	-4.22096	0.00291544	0.0305693	TRUE	Glycoside hydrolase, family 47 [Corchorus capsularis]	--	--	--	MULE//SWIM	--	binding//cation binding//zinc ion binding//transition metal ion binding//metal ion binding//ion binding
Cluster-20096.72075	0.0278688	0.297052	-3.45072	-3.45072	6.8757e-05	0.00181481	TRUE	Glycoside hydrolase, family 47 [Corchorus capsularis]	--	--	--	MULE transposase domain	--	--
Glucosidases
Cluster-20096.52122	0.0280494	1.39602	-5.6396	-5.6396	4.16255e-08	4.57301e-06	TRUE	hypothetical protein TSUD_36630 [Trifolium subterraneum]	PREDICTED: Juglans regia beta-glucosidase 11-like (LOC109004264), mRNA	Q8S3J3	8.4e-33	PF00232	GO:0071704//GO:0044238//GO:0005975//GO:0008152	GO:0016787//GO:0016798//GO:0003824//GO:0004553
Cluster-20096.102149	0.0249518	0.462903	-4.2176	-4.2176	2.22283e-05	0.000756547	TRUE	glucosidase 2 subunit beta-like isoform X1 [Durio zibethinus]	PREDICTED: Ricinus communis glucosidase 2 subunit beta (LOC8276534), transcript variant X3, mRNA	Q9FM96	2.9e-58	--	--	--
Cluster-20096.86146	0.111924	1.21999	-3.44703	-3.44703	0.000286984	0.00553832	TRUE	PREDICTED: beta-glucosidase-like SFR2, chloroplastic [Populus euphratica]	Vitis vinifera, whole genome shotgun sequence, contig VV78X110934.9, clone ENTAV 115	Q93Y07	1.7e-34	--	--	--
Cluster-19303.0	0.0579982	0.542114	-3.22343	-3.22343	0.0046475	0.0422807	TRUE	PREDICTED: beta-glucosidase BoGH3B-like [Malus domestica]	--	--	--	--	--	--
Cluster-20096.30734	1.61571	7.07239	-2.12811	-2.12811	0.000207693	0.00431518	TRUE	glucosidase 2 subunit beta [Prunus yedoensis var. nudiflora]	PREDICTED: Chenopodium quinoa glucosidase 2 subunit beta-like (LOC110733364), mRNA	Q9FM96	8.3e-72	--	--	--
Cluster-26528.2	0.845362	0.19186	2.12786	2.12786	0.00199748	0.0232643	TRUE	PREDICTED: beta-glucosidase 47-like isoform X2 [Juglans regia]	PREDICTED: Quercus suber beta-glucosidase 46-like (LOC112010864), transcript variant X2, mRNA	O80690	5.3e-61	--	--	--
Cluster-20096.70190	1.96108	0.398364	2.29735	2.29735	4.55443e-05	0.00131203	TRUE	beta-glucosidase 46-like [Quercus suber]	PREDICTED: Vitis vinifera beta-glucosidase 46 (LOC100243556), transcript variant X2, mRNA	O80689	1.5e-83	--	--	--
Cluster-20096.76222	1.2476	0.22325	2.4818	2.4818	1.55048e-07	1.39512e-05	TRUE	PREDICTED: beta-glucosidase 42 [Lupinus angustifolius] >gi|1102705915|gb|OIW04874.1| hypothetical protein TanjilG_14305 [Lupinus angustifolius]	Escherichia coli strain BLR(DE3), complete genome	3177	PTS system beta-glucoside-specific EIIBCA component OS=Escherichia coli (strain K12) OX=83333 GN=bglF PE=1 SV=1	--	--	--
Cluster-20096.82038	1.83159	0.323265	2.50566	2.50566	0.000656148	0.0103291	TRUE	Glyco_hydro_1 domain-containing protein [Cephalotus follicularis]	PREDICTED: Herrania umbratica beta-glucosidase 18-like (LOC110418979), mRNA	Q7XPY7	1.4e-97	PF00232	GO:0071704//GO:0044238//GO:0005975//GO:0008152	GO:0016787//GO:0016798//GO:0003824//GO:0004553
Cluster-20096.73734	5.88216	1.03224	2.51195	2.51195	0.000941059	0.0134756	TRUE	beta-glucosidase 42-like [Quercus suber] >gi|1336366247|gb|POE95687.1| beta-glucosidase 42 [Quercus suber]	PREDICTED: Quercus suber beta-glucosidase 42-like (LOC111996803), transcript variant X3, mRNA	Q9FIW4	7e-139	PF00232	GO:0071704//GO:0044238//GO:0005975//GO:0008152	GO:0016787//GO:0016798//GO:0003824//GO:0004553
Cluster-20096.30939	2.73509	0.42994	2.65815	2.65815	0.000154521	0.00343708	TRUE	beta-glucosidase 17 isoform X1 [Arabidopsis lyrata subsp. lyrata]	--	O64882	8.6e-18	PF00232	GO:0071704//GO:0044238//GO:0005975//GO:0008152	GO:0016787//GO:0016798//GO:0003824//GO:0004553
Cluster-20096.35813	1.00716	0.156359	2.68716	2.68716	0.000256553	0.00509631	TRUE	beta-glucosidase 4 [Ananas comosus]	Escherichia coli strain BLK16, complete genome	P30131	0	PF13377//PF07503//PF00532//PF00708//PF00037//PF01300//PF17788//PF00356//PF12837//PF13407	GO:0032774//GO:0019222//GO:0031326//GO:0031323//GO:0090304//GO:0044249//GO:0034641//GO:0006807//GO:0034645//GO:1901362//GO:0097659//GO:0080090//GO:0006139//GO:0044260//GO:2000112//GO:0071704//GO:0010467//GO:0010556//GO:0065007//GO:1901360//GO:0010468//GO:0018130//GO:1901576//GO:0019219//GO:0006725//GO:0009987//GO:0009889//GO:1903506//GO:0050794//GO:0009058//GO:0009059//GO:0051171//GO:0008152//GO:…	GO:0043169//GO:0005488//GO:0003677//GO:1901363//GO:0043167//GO:0046872//GO:0003676//GO:0046914//GO:0097159//GO:0003725//GO:0003723//GO:0008270
Cluster-20096.81121	4.60838	0.455206	3.34211	3.34211	2.97655e-05	0.00094976	TRUE	uncharacterized protein LOC112181944 isoform X1 [Rosa chinensis]	PREDICTED: Cajanus cajan beta-glucosidase BoGH3B-like (LOC109789373), transcript variant X2, mRNA	Q23892	4.9e-15	PF01915	GO:0071704//GO:0044238//GO:0005975//GO:0008152	GO:0016787//GO:0016798//GO:0003824//GO:0004553
Cluster-20096.51497	1.97317	0.0545508	5.17953	5.17953	0.000446146	0.00770638	TRUE	beta glucosidase 11 [Arabidopsis thaliana] >gi|1039010769|gb|AEE27481.2| beta glucosidase 11 [Arabidopsis thaliana]	--	B3H5Q1	1.9e-25	PF00232	GO:0071704//GO:0044238//GO:0005975//GO:0008152	GO:0016787//GO:0016798//GO:0003824//GO:0004553
Cluster-20096.32555	0.00990289	0.473464	-5.58162	-5.58162	1.78692e-06	0.000101848	TRUE	probable glucan 1,3-beta-glucosidase A isoform X1 [Quercus suber] >gi|1336317160|gb|POE56980.1| putative glucan 1,3-beta-glucosidase a [Quercus suber]	PREDICTED: Quercus suber probable glucan 1,3-beta-glucosidase A (LOC112007667), transcript variant X1, mRNA	P0ABB8	6.8e-88	PF00702	--	--
Cluster-20096.14717	0.022484	0.678385	-4.91837	-4.91837	6.91814e-05	0.00182368	TRUE	Glycosyl hydrolase superfamily protein [Theobroma cacao]	PREDICTED: Juglans regia glucan endo-1,3-beta-glucosidase 14 (LOC108990193), mRNA	899	Glucan endo-1,3-beta-glucosidase 11 OS=Arabidopsis thaliana OX=3702 GN=At1g32860 PE=2 SV=1	Glycosyl	organic substance metabolic process//primary metabolic process//carbohydrate metabolic process//metabolic process	hydrolase activity//hydrolase activity, acting on glycosyl bonds//catalytic activity//hydrolase activity, hydrolyzing O-glycosyl compounds
Cluster-21045.1	0.0197898	0.461902	-4.54531	-4.54531	9.51228e-05	0.00235877	TRUE	glucan endo-1,3-beta-glucosidase 14-like [Manihot esculenta] >gi|1035907279|gb|OAY36876.1| hypothetical protein MANES_11G056300 [Manihot esculenta]	PREDICTED: Juglans regia glucan endo-1,3-beta-glucosidase 14-like (LOC108998303), mRNA	877	Glucan endo-1,3-beta-glucosidase 14 OS=Arabidopsis thaliana OX=3702 GN=At2g27500 PE=2 SV=2	Glycosyl	organic substance metabolic process//primary metabolic process//carbohydrate metabolic process//metabolic process	hydrolase activity//hydrolase activity, acting on glycosyl bonds//catalytic activity//hydrolase activity, hydrolyzing O-glycosyl compounds
Cluster-20096.33558	0.00966636	0.200856	-4.38289	-4.38289	8.3386e-05	0.00212514	TRUE	uncharacterized protein LOC107425279 isoform X1 [Ziziphus jujuba]	PREDICTED: Quercus suber probable glucan 1,3-beta-glucosidase A (LOC112007667), transcript variant X1, mRNA	P0ABB8	7e-88	PF00702	--	--
Cluster-28117.0	0.0965074	0.702609	-2.84675	-2.84675	7.17787e-05	0.00188001	TRUE	glucan endo-1,3-beta-glucosidase 5-like [Hevea brasiliensis]	PREDICTED: Pyrus x bretschneideri glucan endo-1,3-beta-glucosidase 5-like (LOC103959119), mRNA	1407	Glucan endo-1,3-beta-glucosidase 5 OS=Arabidopsis thaliana OX=3702 GN=At4g31140 PE=2 SV=1	Glycosyl//X8	organic substance metabolic process//primary metabolic process//carbohydrate metabolic process//metabolic process	hydrolase activity//hydrolase activity, acting on glycosyl bonds//catalytic activity//hydrolase activity, hydrolyzing O-glycosyl compounds
Cluster-20096.77121	0.419976	2.8449	-2.76222	-2.76222	0.00113489	0.015445	TRUE	PREDICTED: glucan endo-1,3-beta-glucosidase 13 [Vitis vinifera] >gi|297738738|emb|CBI27983.3| unnamed protein product, partial [Vitis vinifera]	PREDICTED: Hevea brasiliensis glucan endo-1,3-beta-glucosidase 13-like (LOC110656479), mRNA	1790	Glucan endo-1,3-beta-glucosidase 13 OS=Arabidopsis thaliana OX=3702 GN=At5g56590 PE=2 SV=1	mTERF	RNA biosynthetic process//regulation of metabolic process//regulation of cellular biosynthetic process//regulation of cellular metabolic process//nucleic acid metabolic process//cellular biosynthetic process//cellular nitrogen compound metabolic process//nitrogen compound metabolic process//cellular macromolecule biosynthetic process//organic cyclic compound biosynthetic process//regulation of bi…	binding//DNA binding//heterocyclic compound binding//double-stranded DNA binding//nucleic acid binding//organic cyclic compound binding
Cluster-20082.1	0.785885	0.168674	2.21814	2.21814	0.00505847	0.0447587	TRUE	unnamed protein product, partial [Vitis vinifera]	PREDICTED: Eucalyptus grandis glucan endo-1,3-beta-D-glucosidase (LOC104450327), mRNA	508	Glucan endo-1,3-beta-glucosidase 11 OS=Arabidopsis thaliana OX=3702 GN=At1g32860 PE=2 SV=1	Glycosyl	organic substance metabolic process//primary metabolic process//carbohydrate metabolic process//metabolic process	hydrolase activity//hydrolase activity, acting on glycosyl bonds//catalytic activity//hydrolase activity, hydrolyzing O-glycosyl compounds
Cluster-20096.78811	3.06452	0.139158	4.45368	4.45368	2.0695e-05	0.000715083	TRUE	PREDICTED: endoglucanase 6-like [Juglans regia]	PREDICTED: Juglans regia endoglucanase 6-like (LOC108987144), transcript variant X1, mRNA	Q42059	9.6e-163	PF00759//PF09478	GO:0071704//GO:0005975//GO:0044238//GO:0008152	GO:0016787//GO:0030246//GO:0016798//GO:0003824//GO:0005488//GO:0004553
Fucosidases
Cluster-25279.1	0.0265146	0.274232	-3.37477	-3.37477	0.00167575	0.0205501	TRUE	alpha-L-fucosidase 1 [Prunus persica] >gi|1139766117|gb|ONI00880.1| hypothetical protein PRUPE_6G109300 [Prunus persica]	PREDICTED: Pyrus x bretschneideri alpha-L-fucosidase 1-like (LOC103928620), mRNA	Q8GW72	2e-109	--	--	--
Cluster-14526.0	0.174364	1.54956	-3.14142	-3.14142	0.00566972	0.048411	TRUE	alpha-L-fucosidase 2-like [Hevea brasiliensis]	PREDICTED: Citrus clementina alpha-L-fucosidase 2 (LOC18034407), transcript variant X1, mRNA	Q8L7W8	5.7e-155	PF14498	--	--
Cluster-14526.1	0.594936	2.36887	-2.00035	-2.00035	0.000342156	0.00633294	TRUE	PREDICTED: alpha-L-fucosidase 2-like [Fragaria vesca subsp. vesca]	PREDICTED: Sesamum indicum alpha-L-fucosidase 2 (LOC105169496), transcript variant X1, mRNA	Q8L7W8	1.4e-30	--	--	--
Mannosidases
Cluster-20096.87673	0.018507	0.245781	-3.73396	-3.73396	0.00228631	0.0255848	TRUE	alpha-1,3-mannosyl-glycoprotein 2-beta-N-acetylglucosaminyltransferase [Quercus suber]	PREDICTED: Quercus suber alpha-1,3-mannosyl-glycoprotein 2-beta-N-acetylglucosaminyltransferase (LOC112010582), mRNA	Q9XGM8	2.7e-147	--	--	--
Cluster-21931.0	0.912945	0.164051	2.47765	2.47765	2.98205e-10	6.35476e-08	TRUE	GDPmannose 4,6-dehydratase [Monoraphidium neglectum] >gi|761967028|gb|KIY98601.1| GDPmannose 4,6-dehydratase [Monoraphidium neglectum]	Escherichia coli strain BLR(DE3), complete genome	P32057	3.2e-223	--	--	--
Cluster-20096.55909	0.28983	0.0241171	3.5558	3.5558	8.4348e-05	0.00214108	TRUE	PREDICTED: mannose-1-phosphate guanyltransferase alpha-like isoform X1 [Juglans regia]	PREDICTED: Jatropha curcas mannose-1-phosphate guanyltransferase alpha (LOC105640441), mRNA	Q7SXP8	5e-28	--	--	--
Cluster-20584.0	1.10534	0.0189248	5.87729	5.87729	1.08401e-10	2.65358e-08	TRUE	alpha-mannosidase type II manG [Chondrus crispus] >gi|507107752|emb|CDF41187.1| alpha-mannosidase type II manG [Chondrus crispus]	Escherichia coli str. K-12 substr. MG1655 strain K-12 chromosome	P54746	0	PF02378//PF07748//PF02302//PF09261//PF01074//PF00359	GO:0006810//GO:0019318//GO:0005996//GO:0009401//GO:0044281//GO:0008152//GO:0051234//GO:0051179//GO:0044238//GO:0005975//GO:0008643//GO:0006013//GO:0071704//GO:0071702	GO:0016787//GO:0004559//GO:0015923//GO:0005215//GO:0016798//GO:0003824//GO:0008982//GO:0016773//GO:0016772//GO:0022857//GO:0016740//GO:0015144//GO:0022804//GO:0004553
Galactosidases
Cluster-20096.34268	0.028028	4.11186	-7.1994	-7.1994	2.13743e-09	3.40098e-07	TRUE	PREDICTED: alpha-galactosidase 3-like [Pyrus x bretschneideri] >gi|1079224936|ref|XP_018504563.1| PREDICTED: alpha-galactosidase 3-like [Pyrus x bretschneideri]	PREDICTED: Hevea brasiliensis alpha-galactosidase 3-like (LOC110668068), transcript variant X7, mRNA	Q8VXZ7	2.7e-63	PF16499//PF02065	GO:0044238//GO:0005975//GO:0071704//GO:0008152	GO:0015925//GO:0016787//GO:0003824//GO:0016798//GO:0004557//GO:0004553
Cluster-20096.66356	0.0219219	0.507764	-4.53754	-4.53754	4.0965e-06	0.000197022	TRUE	alpha-galactosidase [Morus notabilis]	PREDICTED: Citrus clementina alpha-galactosidase-like (LOC112099646), mRNA	Q42656	6.1e-161	PF16499//PF02065//PF17801	GO:0044238//GO:0005975//GO:0071704//GO:0008152	GO:0015925//GO:0016787//GO:0003824//GO:0016798//GO:0004557//GO:0004553
Cluster-20096.68956	0.0228893	0.513482	-4.48937	-4.48937	8.70967e-06	0.000361523	TRUE	uncharacterized protein LOC105168326 isoform X1 [Sesamum indicum]		142	Probable alpha-galactosidase B OS=Talaromyces emersonii OX=68825 PE=3 SV=1	--	--	--
Cluster-20096.68959	0.0532179	0.717072	-3.77397	-3.77397	0.000849359	0.0124577	TRUE	PREDICTED: uncharacterized protein LOC100245809 [Vitis vinifera]	PREDICTED: Citrus clementina probable alpha-galactosidase B (LOC18043487), mRNA	150	Probable alpha-galactosidase B OS=Talaromyces emersonii OX=68825 PE=3 SV=1	--	--	--
Cluster-20096.22435	0.264979	1.26811	-2.27585	-2.27585	0.000523498	0.0086918	TRUE	putative alpha-galactosidase [Cajanus cajan]	PREDICTED: Gossypium hirsutum uncharacterized LOC107909719 (LOC107909719), mRNA	--	--	--	--	--
Cluster-20096.41945	0.213353	0.0149214	3.84582	3.84582	0.00319565	0.0326365	TRUE	PREDICTED: Citrus clementina probable alpha-galactosidase B (LOC18043487), mRNA		208	Alpha-galactosidase OS=Cyamopsis tetragonoloba OX=3832 PE=1 SV=1	Alpha//Alpha	organic substance metabolic process//primary metabolic process//carbohydrate metabolic process//metabolic process	hydrolase activity//hydrolase activity, acting on glycosyl bonds//catalytic activity//hydrolase activity, hydrolyzing O-glycosyl compounds
Cluster-22306.1	0.0957332	4.52611	-5.53412	-5.53412	2.08396e-12	8.28973e-10	TRUE	PREDICTED: beta-galactosidase 12 [Tarenaya hassleriana]	PREDICTED: Quercus suber beta-galactosidase-like (LOC112025637), transcript variant X2, mRNA	938	Beta-galactosidase OS=Malus domestica OX=3750 PE=1 SV=1	--	--	--
Cluster-20096.42495	0.0230582	0.570211	-4.62175	-4.62175	0.000343948	0.0063568	TRUE	hypothetical protein CISIN_1g038226mg, partial [Citrus sinensis]	PREDICTED: Citrus clementina beta-galactosidase 9 (LOC18033134), transcript variant X1, mRNA	1115	Beta-galactosidase 9 OS=Arabidopsis thaliana OX=3702 GN=BGAL9 PE=2 SV=1	--	--	--
Cluster-20096.55748	0.0192922	0.456683	-4.56928	-4.56928	0.00299456	0.0311425	TRUE	PREDICTED: Arachis duranensis beta-galactosidase 9 (LOC107482281), mRNA		699	Beta-galactosidase 9 OS=Arabidopsis thaliana OX=3702 GN=BGAL9 PE=2 SV=1	--	--	--
Cluster-20096.18955	0.0124338	0.283976	-4.51405	-4.51405	0.000142754	0.00322494	TRUE	PREDICTED: beta-galactosidase 10 [Juglans regia]	PREDICTED: Juglans regia beta-galactosidase 10 (LOC108996212), mRNA	2822	Beta-galactosidase 10 OS=Arabidopsis thaliana OX=3702 GN=BGAL10 PE=2 SV=1	--	--	--
Cluster-20096.72011	0.0331791	0.477879	-3.84761	-3.84761	0.00116	0.0156927	TRUE	beta-galactosidase-like [Cucurbita pepo subsp. pepo]	PREDICTED: Morus notabilis beta-galactosidase 1 (LOC21409896), mRNA	440	Beta-galactosidase OS=Malus domestica OX=3750 PE=1 SV=1	Glycosyl	--	--
Cluster-20096.89130	0.0311875	0.40312	-3.68679	-3.68679	0.00111471	0.0152486	TRUE	Beta-galactosidase 8 [Cajanus cajan]	PREDICTED: Hevea brasiliensis beta-galactosidase 8-like (LOC110651297), transcript variant X2, mRNA	1829	Beta-galactosidase 8 OS=Arabidopsis thaliana OX=3702 GN=BGAL8 PE=2 SV=2	Glycosyl//Beta-galactosidase//Beta-sandwich//Galactose	organic substance metabolic process//carbohydrate metabolic process//primary metabolic process//metabolic process	hydrolase activity//galactosidase activity//carbohydrate binding//hydrolase activity, acting on glycosyl bonds//catalytic activity//beta-galactosidase activity//binding//hydrolase activity, hydrolyzing O-glycosyl compounds
Cluster-20096.46336	0.0767267	0.864165	-3.49332	-3.49332	0.00107453	0.0148501	TRUE	hypothetical protein CISIN_1g002867mg [Citrus sinensis]	PREDICTED: Quercus suber polygalacturonase QRT3-like (LOC111985429), mRNA	170	Beta-galactosidase 4 OS=Oryza sativa subsp. indica OX=39946 GN=OsI_006270 PE=3 SV=1	--	--	--
Cluster-20096.65440	0.0329123	0.352148	-3.42073	-3.42073	0.00113722	0.0154701	TRUE	beta-galactosidase 9 isoform X2 [Prunus persica]	PREDICTED: Citrus sinensis beta-galactosidase 9 (LOC102622037), transcript variant X2, mRNA	914	Beta-galactosidase 9 OS=Arabidopsis thaliana OX=3702 GN=BGAL9 PE=2 SV=1	Glycosyl hydrolases family 35	--	--
Cluster-20096.75264	1.44215	8.36244	-2.53369	-2.53369	0.0021827	0.0247395	TRUE	beta-galactosidase 1, partial [Diospyros kaki]	PREDICTED: Vigna angularis beta-galactosidase-like (LOC108331609), transcript variant X2, mRNA	1116	Beta-galactosidase OS=Asparagus officinalis OX=4686 PE=2 SV=1	--	--	--
Cluster-20096.89134	3.68732	20.3785	-2.46622	-2.46622	3.00154e-12	1.12374e-09	TRUE	PREDICTED: beta-galactosidase 8 [Populus euphratica]	PREDICTED: Juglans regia beta-galactosidase 8 (LOC108990104), mRNA	2360	Beta-galactosidase 8 OS=Arabidopsis thaliana OX=3702 GN=BGAL8 PE=2 SV=2	Glycosyl//Beta-galactosidase//Beta-sandwich	organic substance metabolic process//carbohydrate metabolic process//primary metabolic process//metabolic process	hydrolase activity//galactosidase activity//hydrolase activity, acting on glycosyl bonds//catalytic activity//beta-galactosidase activity//hydrolase activity, hydrolyzing O-glycosyl compounds
Cluster-20096.20859	0.891266	4.88403	-2.45488	-2.45488	1.31489e-07	1.2247e-05	TRUE	beta-galactosidase 10-like [Durio zibethinus]	PREDICTED: Juglans regia beta-galactosidase 10 (LOC108996212), mRNA	2948	Beta-galactosidase 10 OS=Arabidopsis thaliana OX=3702 GN=BGAL10 PE=2 SV=1	--	--	--
Cluster-20096.64912	5.78532	23.622	-2.02978	-2.02978	1.78047e-06	0.00010167	TRUE	PREDICTED: beta-galactosidase 9 [Juglans regia]	PREDICTED: Juglans regia beta-galactosidase 9 (LOC109008414), mRNA	1633	Beta-galactosidase 9 OS=Arabidopsis thaliana OX=3702 GN=BGAL9 PE=2 SV=1	Glycosyl hydrolases family 35//Beta-galactosidase	organic substance metabolic process//carbohydrate metabolic process//primary metabolic process//metabolic process	hydrolase activity//galactosidase activity//hydrolase activity, acting on glycosyl bonds//catalytic activity//beta-galactosidase activity//hydrolase activity, hydrolyzing O-glycosyl compounds
Cluster-20096.86830	6.33236	1.07904	2.55392	2.55392	0.000795216	0.0118976	TRUE	LOW QUALITY PROTEIN: beta-galactosidase 9-like [Carica papaya]	PREDICTED: Carica papaya beta-galactosidase 9-like (LOC110811947), mRNA	1202	Beta-galactosidase 9 OS=Arabidopsis thaliana OX=3702 GN=BGAL9 PE=2 SV=1	Galactose	--	binding//carbohydrate binding
Polygalacturonase
Cluster-20096.57487	0.308471	3.1984	-3.37101	-3.37101	0.0040979	0.0387119	TRUE	GDP-L-galactose phosphorylase 2 [Citrus clementina] >gi|568842161|ref|XP_006475020.1| GDP-L-galactose phosphorylase 2 [Citrus sinensis] >gi|319739581|gb|ADV59925.1| putative GDP-L-galactose-pyrophosphatase [Citrus unshiu] >gi|557555664|gb|ESR65678.1| hypothetical protein CICLE_v10008255mg [Citrus clementina] >gi|641843200|gb|KDO62101.1| hypothetical protein CISIN_1g012827mg [Citrus sinensis] >gi|…	PREDICTED: Quercus suber GDP-L-galactose phosphorylase 2-like (LOC112009861), mRNA	Q8RWE8	9.7e-143	--	--	--
Cluster-20096.86171	0.165728	1.68281	-3.33057	-3.33057	1.95685e-05	0.000684066	TRUE	PREDICTED: probable polygalacturonase At1g80170 [Juglans regia]	PREDICTED: Prunus mume probable polygalacturonase At1g80170 (LOC103341939), mRNA	393	Probable polygalacturonase At1g80170 OS=Arabidopsis thaliana OX=3702 GN=At1g80170 PE=1 SV=1	Glycosyl//Pectate	organic substance metabolic process//carbohydrate metabolic process//primary metabolic process//metabolic process	hydrolase activity//hydrolase activity, acting on glycosyl bonds//polygalacturonase activity//catalytic activity//hydrolase activity, hydrolyzing O-glycosyl compounds
Cluster-20096.17813	1.21402	0.106357	3.52378	3.52378	0.00231385	0.0258092	TRUE	PREDICTED: polygalacturonase QRT3 [Pyrus x bretschneideri]	PREDICTED: Momordica charantia polygalacturonase QRT3-like (LOC111015845), transcript variant X2, mRNA	1269	Polygalacturonase QRT3 OS=Arabidopsis thaliana OX=3702 GN=QRT3 PE=2 SV=1	--	--	--
Cluster-20096.29577	0.0230613	0.303424	-3.72332	-3.72332	0.000463248	0.00792577	TRUE	Glycoside hydrolase, family 28 [Corchorus olitorius]	PREDICTED: Herrania umbratica probable polygalacturonase At1g80170 (LOC110423560), transcript variant X8, mRNA	817	Probable polygalacturonase At1g80170 OS=Arabidopsis thaliana OX=3702 GN=At1g80170 PE=1 SV=1	--	--	--
PMEs
Cluster-20096.81824	0.00473378	0.78274	-7.37188	-7.37188	7.59967e-08	7.62915e-06	TRUE	PREDICTED: uncharacterized protein LOC100249222 isoform X1 [Vitis vinifera]	PREDICTED: Quercus suber uncharacterized LOC112019863 (LOC112019863), transcript variant X3, misc_RNA	441	Pectinesterase 3 OS=Citrus sinensis OX=2711 PE=1 SV=1	Pectinesterase//Plant invertase/pectin methylesterase inhibitor	cellular process//external encapsulating structure organization//cellular component organization or biogenesis//cellular component organization//cell wall modification//cell wall organization or biogenesis//cell wall organization	hydrolase activity//enzyme regulator activity//pectinesterase activity//catalytic activity//hydrolase activity, acting on ester bonds//enzyme inhibitor activity//molecular function regulator//carboxylic ester hydrolase activity
Cluster-20096.81827	0.085896	1.75989	-4.35383	-4.35383	0.00204961	0.0236635	TRUE	uncharacterized protein LOC18054642 [Citrus clementina]		441	Pectinesterase 3 OS=Citrus sinensis OX=2711 PE=1 SV=1	Pectinesterase//Plant	cellular process//external encapsulating structure organization//cellular component organization or biogenesis//cellular component organization//cell wall modification//cell wall organization or biogenesis//cell wall organization	hydrolase activity//enzyme regulator activity//pectinesterase activity//catalytic activity//hydrolase activity, acting on ester bonds//enzyme inhibitor activity//molecular function regulator//carboxylic ester hydrolase activity
Cluster-20096.13248	0.094188	1.88792	-4.29689	-4.29689	4.33244e-09	6.44259e-07	TRUE	PREDICTED: probable pectinesterase/pectinesterase inhibitor 7 [Cicer arietinum]	PREDICTED: Capsicum annuum probable pectinesterase/pectinesterase inhibitor 61 (LOC107863138), mRNA	Q9SRX4	9.5e-33	--	--	--
Cluster-20096.81057	0.0186004	0.288895	-3.96019	-3.96019	0.00552099	0.0475509	TRUE	PREDICTED: uncharacterized protein At3g49720 [Vitis vinifera]	PREDICTED: Ziziphus jujuba uncharacterized protein At3g49720 (LOC107425026), mRNA	841	Probable pectin methylesterase CGR3 OS=Arabidopsis thaliana OX=3702 GN=CGR3 PE=2 SV=1	--	--	--
Cluster-20096.93123	0.984114	14.5131	-3.88172	-3.88172	0.00111065	0.0152105	TRUE	PREDICTED: probable pectinesterase/pectinesterase inhibitor 7 [Malus domestica]	PREDICTED: Malus x domestica probable pectinesterase/pectinesterase inhibitor 7 (LOC103427444), mRNA	Q9SRX4	9e-204	PF01095//PF04043	GO:0009987//GO:0045229//GO:0071840//GO:0016043//GO:0042545//GO:0071554//GO:0071555	GO:0016787//GO:0030234//GO:0030599//GO:0003824//GO:0016788//GO:0004857//GO:0098772//GO:0052689
Cluster-20096.5388	0.0128234	0.156895	-3.62019	-3.62019	0.00198963	0.0232057	TRUE	pectinesterase-like [Hevea brasiliensis]	--	471	Probable pectinesterase/pectinesterase inhibitor 13 OS=Arabidopsis thaliana OX=3702 GN=PME13 PE=2 SV=2	--	--	--
Cluster-20096.36490	0.178486	1.17629	-2.69818	-2.69818	0.000187463	0.00398418	TRUE	probable pectin methyltransferase QUA2 [Manihot esculenta] >gi|1216318878|ref|XP_021601924.1| probable pectin methyltransferase QUA2 [Manihot esculenta] >gi|1035893678|gb|OAY23282.1| hypothetical protein MANES_18G066200 [Manihot esculenta] >gi|1035893679|gb|OAY23283.1| hypothetical protein MANES_18G066200 [Manihot esculenta]	PREDICTED: Gossypium hirsutum probable pectin methyltransferase QUA2 (LOC107962432), transcript variant X3, mRNA	303	Probable pectin methyltransferase QUA2 OS=Arabidopsis thaliana OX=3702 GN=QUA2 PE=1 SV=2	--	--	--
Cluster-20096.95527	0.257932	1.58844	-2.6157	-2.6157	1.43765e-05	0.000539931	TRUE	pectinesterase-like [Hevea brasiliensis]	--	O22149	1.5e-32	--	--	--
Cluster-20096.71869	1.84628	11.0844	-2.58769	-2.58769	2.2329e-06	0.000121466	TRUE	probable pectin methyltransferase QUA2 [Manihot esculenta] >gi|1216318878|ref|XP_021601924.1| probable pectin methyltransferase QUA2 [Manihot esculenta] >gi|1035893678|gb|OAY23282.1| hypothetical protein MANES_18G066200 [Manihot esculenta] >gi|1035893679|gb|OAY23283.1| hypothetical protein MANES_18G066200 [Manihot esculenta]	PREDICTED: Gossypium hirsutum probable pectin methyltransferase QUA2 (LOC107962432), transcript variant X3, mRNA	303	Probable pectin methyltransferase QUA2 OS=Arabidopsis thaliana OX=3702 GN=QUA2 PE=1 SV=2	--	--	--
Cluster-20096.17464	0.948155	0.196928	2.26669	2.26669	0.000180545	0.0038751	TRUE	PREDICTED: probable pectinesterase/pectinesterase inhibitor 64 [Camelina sativa]	Escherichia coli strain H1827/12, complete genome	P46130	1.1e-248	PF03592	GO:0006996//GO:0071103//GO:0051276//GO:0006323//GO:0071840//GO:0009987//GO:0016043	--
Cluster-20096.61160	64.2919	11.87	2.43722	2.43722	0.00449662	0.0413385	TRUE	pectinesterase [Prunus persica] >gi|1139762345|gb|ONH97442.1| hypothetical protein PRUPE_7G190700 [Prunus persica]	Phaseolus vulgaris hypothetical protein (PHAVU_009G222700g) mRNA, complete cds	725	Probable pectinesterase/pectinesterase inhibitor 54 OS=Arabidopsis thaliana OX=3702 GN=PME54 PE=2 SV=1	Pectinesterase	cellular process//external encapsulating structure organization//cellular component organization or biogenesis//cellular component organization//cell wall modification//cell wall organization or biogenesis//cell wall organization	hydrolase activity//carboxylic ester hydrolase activity//catalytic activity//pectinesterase activity//hydrolase activity, acting on ester bonds
Cluster-20096.85301	9.6749	1.4817	2.70741	2.70741	0.000652402	0.0102776	TRUE	PREDICTED: probable pectinesterase/pectinesterase inhibitor 7 [Gossypium hirsutum]	PREDICTED: Quercus suber uncharacterized LOC112023885 (LOC112023885), transcript variant X1, mRNA	Q8RXK7	1.3e-116	PF01095//PF07714//PF00069	GO:0016310//GO:0006807//GO:0045229//GO:0044237//GO:0071840//GO:0044267//GO:0044260//GO:0071704//GO:0016043//GO:0071554//GO:0071555//GO:0006468//GO:0009987//GO:0043412//GO:0036211//GO:0008152//GO:0042545//GO:0044238//GO:1901564//GO:0043170//GO:0019538//GO:0006796//GO:0006793//GO:0006464	GO:0035639//GO:0008144//GO:0043167//GO:1901363//GO:0043168//GO:0000166//GO:0016740//GO:1901265//GO:0004672//GO:0017076//GO:0005524//GO:0016787//GO:0016301//GO:0140096//GO:0030599//GO:0036094//GO:0003824//GO:0052689//GO:0032555//GO:0030554//GO:0097367//GO:0016772//GO:0016788//GO:0032559//GO:0097159//GO:0016773//GO:0032553//GO:0005488
Cluster-20096.81823	2.15077	0.281312	2.93449	2.93449	0.000606459	0.00970791	TRUE	uncharacterized protein LOC18054642 [Citrus clementina]	PREDICTED: Ziziphus jujuba uncharacterized LOC107406786 (LOC107406786), transcript variant X1, mRNA >gi|1009176530|ref|XM_016013994.1| PREDICTED: Ziziphus jujuba uncharacterized LOC107406798 (LOC107406798), transcript variant X1, mRNA	441	Pectinesterase 3 OS=Citrus sinensis OX=2711 PE=1 SV=1	Pectinesterase//Plant invertase/pectin methylesterase inhibitor	cellular process//external encapsulating structure organization//cellular component organization or biogenesis//cellular component organization//cell wall modification//cell wall organization or biogenesis//cell wall organization	hydrolase activity//enzyme regulator activity//pectinesterase activity//catalytic activity//hydrolase activity, acting on ester bonds//enzyme inhibitor activity//molecular function regulator//carboxylic ester hydrolase activity
Cluster-13032.0	0.658428	0.0726792	3.1556	3.1556	0.00430019	0.0401069	TRUE	pectinesterase-like [Cajanus cajan] >gi|1012356219|gb|KYP67406.1| Pectinesterase/pectinesterase inhibitor 18 [Cajanus cajan]	--	P83947	1.1e-31	PF04043	--	GO:0030234//GO:0098772//GO:0004857
Cluster-15097.0	1.00305	0.0615893	4.01042	4.01042	3.06694e-06	0.000156242	TRUE	PREDICTED: pectinesterase [Juglans regia]	PREDICTED: Morus notabilis pectinesterase/pectinesterase inhibitor (LOC21396087), mRNA	P14280	1.8e-124	PF01095	GO:0009987//GO:0045229//GO:0071840//GO:0016043//GO:0042545//GO:0071554//GO:0071555	GO:0016787//GO:0052689//GO:0003824//GO:0030599//GO:0016788
Cluster-20594.1	0.663117	0.0400893	4.05371	4.05371	0.00339921	0.0340666	TRUE	pectinesterase-like [Olea europaea var. sylvestris]	PREDICTED: Fragaria vesca subsp. vesca pectinesterase-like (LOC101313376), mRNA	P85076	5.9e-83	PF01095	GO:0009987//GO:0045229//GO:0071840//GO:0016043//GO:0042545//GO:0071554//GO:0071555	GO:0016787//GO:0052689//GO:0003824//GO:0030599//GO:0016788
Cluster-25019.0	0.907451	0.0157662	5.84756	5.84756	3.2246e-06	0.00016297	TRUE	PREDICTED: probable pectinesterase 53 [Theobroma cacao] >gi|508699014|gb|EOX90910.1| Pectin lyase-like superfamily protein isoform 1 [Theobroma cacao] >gi|508699015|gb|EOX90911.1| Pectin lyase-like superfamily protein isoform 1 [Theobroma cacao]	PREDICTED: Citrus clementina probable pectinesterase 53 (LOC18037743), mRNA	Q8VYZ3	3.1e-51	--	--	--
PME inhibitor
Cluster-20096.47170	0.0103978	1.18432	-6.83398	-6.83398	1.26591e-07	1.18835e-05	TRUE	probable pectinesterase/pectinesterase inhibitor 51 [Morus notabilis]	PREDICTED: Pyrus x bretschneideri probable pectinesterase/pectinesterase inhibitor 51 (LOC103935181), mRNA	1597	Probable pectinesterase/pectinesterase inhibitor 51 OS=Arabidopsis thaliana OX=3702 GN=PME51 PE=2 SV=1	Pectinesterase//Plant	cellular process//external encapsulating structure organization//cellular component organization or biogenesis//cellular component organization//cell wall modification//cell wall organization or biogenesis//cell wall organization	hydrolase activity//enzyme regulator activity//pectinesterase activity//catalytic activity//hydrolase activity, acting on ester bonds//enzyme inhibitor activity//molecular function regulator//carboxylic ester hydrolase activity
Cluster-20096.93122	0.0177062	1.50601	-6.41321	-6.41321	1.09136e-05	0.000432506	TRUE	Pectinesterase inhibitor domain containing protein [Trema orientalis]	PREDICTED: Malus x domestica probable pectinesterase/pectinesterase inhibitor 7 (LOC103427444), mRNA	Q9SRX4	2e-105	PF01095//PF04043	GO:0009987//GO:0045229//GO:0071840//GO:0016043//GO:0042545//GO:0071554//GO:0071555	GO:0016787//GO:0030234//GO:0030599//GO:0003824//GO:0016788//GO:0004857//GO:0098772//GO:0052689
Cluster-20096.57883	0.177354	2.72823	-3.93471	-3.93471	2.36233e-05	0.000793837	TRUE	pectin acetylesterase 9-like isoform X2 [Herrania umbratica]	PREDICTED: Vitis vinifera pectin acetylesterase 9 (LOC100247339), transcript variant X1, mRNA	1438	Pectin acetylesterase 9 OS=Arabidopsis thaliana OX=3702 GN=PAE9 PE=2 SV=1	--	--	--
Cluster-20096.38632	0.0512184	0.49583	-3.2673	-3.2673	0.000809253	0.0120472	TRUE	probable pectinesterase/pectinesterase inhibitor 35 [Quercus suber]	--	535	Probable pectinesterase/pectinesterase inhibitor 16 OS=Arabidopsis thaliana OX=3702 GN=PME16 PE=2 SV=1	--	--	--
Cluster-14186.0	0.883289	0.187369	2.25722	2.25722	0.00439714	0.0407386	TRUE	probable pectinesterase/pectinesterase inhibitor 17 [Manihot esculenta] >gi|1035913643|gb|OAY43236.1| hypothetical protein MANES_08G053200 [Manihot esculenta]	PREDICTED: Phoenix dactylifera probable pectinesterase/pectinesterase inhibitor 41 (LOC103711415), mRNA	O04887	1.3e-58	PF01095	GO:0009987//GO:0045229//GO:0071840//GO:0016043//GO:0042545//GO:0071554//GO:0071555	GO:0016787//GO:0052689//GO:0003824//GO:0030599//GO:0016788
Cluster-20096.62008	0.298363	0.00823262	5.18025	5.18025	0.00037133	0.0067358	TRUE	pectinesterase inhibitor 7-like [Quercus suber]	PREDICTED: Fragaria vesca subsp. vesca 21 kDa protein (LOC101293974), mRNA	484	Pectinesterase inhibitor 7 OS=Arabidopsis thaliana OX=3702 GN=PMEI7 PE=2 SV=1	Plant	--	enzyme regulator activity//molecular function regulator//enzyme inhibitor activity
Pectate lyase
Cluster-20096.21415	1.71469	0.282952	2.59155	2.59155	7.78284e-07	5.12781e-05	TRUE	PREDICTED: probable pectate lyase 5 [Gossypium arboreum] >gi|728843547|gb|KHG22990.1| hypothetical protein F383_28754 [Gossypium arboreum]	PREDICTED: Morus notabilis probable pectate lyase 18 (LOC21401893), mRNA	Q9C5M8	2.3e-193	PF00544	--	--
cellulose synthase
Cluster-20096.42246	0.0162959	2.38949	-7.19799	-7.19799	1.45264e-05	0.000544065	TRUE	PREDICTED: cellulose synthase-like protein E6 [Vitis vinifera]	--	475	Cellulose synthase-like protein E6 OS=Oryza sativa subsp. japonica OX=39947 GN=CSLE6 PE=2 SV=1	Cellulose	cellulose metabolic process//cellulose biosynthetic process//cellular biosynthetic process//glucan biosynthetic process//cellular macromolecule biosynthetic process//macromolecule metabolic process//organic substance biosynthetic process//cellular polysaccharide metabolic process//cellular carbohydrate metabolic process//cellular macromolecule metabolic process//organic substance metabolic proces…	glucosyltransferase activity//transferase activity//cellulose synthase (UDP-forming) activity//UDP-glucosyltransferase activity//UDP-glycosyltransferase activity//catalytic activity//transferase activity, transferring glycosyl groups//cellulose synthase activity//transferase activity, transferring hexosyl groups
Cluster-20096.12785	0.0389373	0.453173	-3.52873	-3.52873	0.00204444	0.0236239	TRUE	PREDICTED: cellulose synthase-like protein G2 [Juglans regia]	PREDICTED: Ricinus communis cellulose synthase-like protein G2 (LOC8276172), mRNA	742	Cellulose synthase-like protein G3 OS=Arabidopsis thaliana OX=3702 GN=CSLG3 PE=2 SV=2	--	--	--
Cluster-20096.53959	4.74479	27.022	-2.50968	-2.50968	7.19938e-11	1.83775e-08	TRUE	cellulose synthase A catalytic subunit 3 [UDP-forming] [Rosa chinensis] >gi|1358180181|gb|PRQ54655.1| putative cellulose synthase (UDP-forming) chromatin regulator PHD family [Rosa chinensis]	Betula platyphylla cellulose synthase 3 (CESA3) mRNA, complete cds	Q941L0	4.7e-210	--	--	--
Cluster-20096.36320	5.07707	21.2589	-2.06543	-2.06543	0.000116541	0.0027615	TRUE	cellulose synthase A catalytic subunit 1 [UDP-forming] isoform X1 [Quercus suber]	Betula luminifera cellulose synthase 7 (CesA7) mRNA, complete cds	O48946	1.6e-222	--	--	--
Cluster-20096.18750	1.10195	0.219736	2.32514	2.32514	3.7423e-06	0.000183205	TRUE	hypothetical protein AXX17_ATUG04510 [Arabidopsis thaliana]	Escherichia coli ATCC 8739, complete genome	2800	Cellulose biosynthesis protein BcsG OS=Escherichia coli (strain K12) OX=83333 GN=bcsG PE=4 SV=1	ABC//Binding-protein-dependent//Oligopeptide/dipeptide//Bacterial//Toxin//N-terminal	peptide transport//amide transport//nitrogen compound transport//organic substance transport//transport//establishment of localization//localization//transmembrane transport	purine ribonucleoside triphosphate binding//drug binding//binding//ATPase activity//nucleotide binding//heterocyclic compound binding//nucleoside phosphate binding//anion binding//ion binding//purine nucleotide binding//ATP binding//hydrolase activity//nucleoside-triphosphatase activity//small molecule binding//catalytic activity//hydrolase activity, acting on acid anhydrides, in phosphorus-conta…
Cluster-20096.54982	1.15938	0.23107	2.33072	2.33072	0.0034771	0.0345908	TRUE	Cellulose_synt domain-containing protein [Cephalotus follicularis]	PREDICTED: Manihot esculenta cellulose synthase-like protein G3 (LOC110609261), mRNA	1357	Cellulose synthase-like protein G3 OS=Arabidopsis thaliana OX=3702 GN=CSLG3 PE=2 SV=2	Cellulose	cellulose metabolic process//cellulose biosynthetic process//cellular biosynthetic process//glucan biosynthetic process//cellular macromolecule biosynthetic process//macromolecule metabolic process//organic substance biosynthetic process//cellular polysaccharide metabolic process//cellular carbohydrate metabolic process//cellular macromolecule metabolic process//organic substance metabolic proces…	glucosyltransferase activity//transferase activity//cellulose synthase (UDP-forming) activity//UDP-glucosyltransferase activity//UDP-glycosyltransferase activity//catalytic activity//transferase activity, transferring glycosyl groups//cellulose synthase activity//transferase activity, transferring hexosyl groups
Cluster-20096.64783	17.4211	0.771031	4.49814	4.49814	5.70787e-09	8.18206e-07	TRUE	cellulose synthase-like protein [Populus tomentosa]	PREDICTED: Solanum pennellii cellulose synthase-like protein G2 (LOC107028903), mRNA	1377	Cellulose synthase-like protein G2 OS=Arabidopsis thaliana OX=3702 GN=CSLG2 PE=2 SV=1	Cellulose	cellulose metabolic process//cellulose biosynthetic process//cellular biosynthetic process//glucan biosynthetic process//cellular macromolecule biosynthetic process//macromolecule metabolic process//organic substance biosynthetic process//cellular polysaccharide metabolic process//cellular carbohydrate metabolic process//cellular macromolecule metabolic process//organic substance metabolic proces…	glucosyltransferase activity//transferase activity//cellulose synthase (UDP-forming) activity//UDP-glucosyltransferase activity//UDP-glycosyltransferase activity//catalytic activity//transferase activity, transferring glycosyl groups//cellulose synthase activity//transferase activity, transferring hexosyl groups
Cluster-20096.72728	0.488934	0.0134912	5.18321	5.18321	0.000674291	0.0105203	TRUE	PREDICTED: cellulose synthase-like protein E6 [Vitis vinifera]	--	475	Cellulose synthase-like protein E6 OS=Oryza sativa subsp. japonica OX=39947 GN=CSLE6 PE=2 SV=1	Cellulose	cellulose metabolic process//cellulose biosynthetic process//cellular biosynthetic process//glucan biosynthetic process//cellular macromolecule biosynthetic process//macromolecule metabolic process//organic substance biosynthetic process//cellular polysaccharide metabolic process//cellular carbohydrate metabolic process//cellular macromolecule metabolic process//organic substance metabolic proces…	glucosyltransferase activity//transferase activity//cellulose synthase (UDP-forming) activity//UDP-glucosyltransferase activity//UDP-glycosyltransferase activity//catalytic activity//transferase activity, transferring glycosyl groups//cellulose synthase activity//transferase activity, transferring hexosyl groups
Structural proteins
Cluster-20096.45005	0.0274637	1.80046	-6.03701	-6.03701	0.000129249	0.00299498	TRUE	PREDICTED: fasciclin-like arabinogalactan protein 15 [Fragaria vesca subsp. vesca]	PREDICTED: Cajanus cajan fasciclin-like arabinogalactan protein 15 (LOC109817529), mRNA	1130	Fasciclin-like arabinogalactan protein 16 OS=Arabidopsis thaliana OX=3702 GN=FLA16 PE=2 SV=1	Fasciclin	--	--
Cluster-20096.29410	0.0162743	0.292554	-4.16785	-4.16785	0.00586086	0.0494829	TRUE	hypothetical protein CICLE_v10031037mg [Citrus clementina]	PREDICTED: Citrus clementina protein PECTIC ARABINOGALACTAN SYNTHESIS-RELATED (LOC18043486), transcript variant X2, mRNA	2452	Protein PECTIC ARABINOGALACTAN SYNTHESIS-RELATED OS=Arabidopsis thaliana OX=3702 GN=PAGR PE=2 SV=1	GDP-fucose	--	--
Cluster-20096.13370	2.29326	0.516252	2.14975	2.14975	0.00129237	0.0170064	TRUE	expansin-A6 [Rosa chinensis] >gi|1358159641|gb|PRQ34119.1| putative expansin/Lol pI [Rosa chinensis]	PREDICTED: Eucalyptus grandis expansin-A4 (LOC104432728), transcript variant X2, mRNA	1219	Expansin-A6 OS=Arabidopsis thaliana OX=3702 GN=EXPA6 PE=2 SV=2	Lytic//Pollen	--	--
Cluster-20096.25894	10.7476	1.65366	2.69996	2.69996	0.002734	0.0291862	TRUE	hydroxyproline-rich glycoprotein family protein [Arabidopsis thaliana] >gi|7321040|emb|CAB82148.1| putative proline-rich protein [Arabidopsis thaliana] >gi|332657611|gb|AEE83011.1| hydroxyproline-rich glycoprotein family protein [Arabidopsis thaliana]	--	--	--	--	--	--
Cluster-20096.59871	20.2909	0.0126189	10.6545	10.6545	1.83809e-25	1.09675e-21	TRUE	PREDICTED: proline-rich receptor-like protein kinase PERK3 [Malus domestica]	PREDICTED: Juglans regia proline-rich receptor-like protein kinase PERK3 (LOC108992148), mRNA	863	Receptor-like serine/threonine-protein kinase ALE2 OS=Arabidopsis thaliana OX=3702 GN=ALE2 PE=1 SV=1	--	--	--
Xyloglucans
Cluster-20096.60004	0.0118497	0.465756	-5.29781	-5.29781	0.000606349	0.00970779	TRUE	putative beta-D-xylosidase [Jatropha curcas] >gi|643716114|gb|KDP27887.1| hypothetical protein JCGZ_18967 [Jatropha curcas]	PREDICTED: Nelumbo nucifera probable beta-D-xylosidase 2 (LOC104605107), mRNA	2438	Beta-D-xylosidase 1 OS=Arabidopsis thaliana OX=3702 GN=BXL1 PE=1 SV=1	--	--	--
Cluster-20096.93303	0.503548	2.31952	-2.2009	-2.2009	0.00124979	0.0165947	TRUE	hypothetical protein GOBAR_AA03777 [Gossypium barbadense]	PREDICTED: Gossypium hirsutum beta-D-xylosidase 1-like (LOC107915099), mRNA	454	Beta-D-xylosidase 1 OS=Arabidopsis thaliana OX=3702 GN=BXL1 PE=1 SV=1	--	--	--
Cluster-20096.31448	5.47251	1.19436	2.19532	2.19532	1.03365e-05	0.00041547	TRUE	probable beta-D-xylosidase 7 [Manihot esculenta] >gi|1035928574|gb|OAY58161.1| hypothetical protein MANES_02G154700 [Manihot esculenta]	PREDICTED: Hevea brasiliensis probable beta-D-xylosidase 7 (LOC110648960), mRNA	2431	Probable beta-D-xylosidase 7 OS=Arabidopsis thaliana OX=3702 GN=BXL7 PE=2 SV=2	--	--	--
Cluster-20096.75414	0.0952954	0.943532	-3.34254	-3.34254	0.000210193	0.00435669	TRUE	probable xyloglucan endotransglucosylase/hydrolase protein 28 [Olea europaea var. sylvestris]	PREDICTED: Glycine max probable xyloglucan endotransglucosylase/hydrolase protein 28 (LOC100778185), transcript variant X3, mRNA	Q38909	6.4e-29	--	--	--
Cluster-20096.50205	68.0771	14.5398	2.22693	2.22693	0.00020361	0.0042535	TRUE	xyloglucan endotransglucosylase/hydrolase protein 9 [Hevea brasiliensis]	PREDICTED: Durio zibethinus xyloglucan endotransglucosylase/hydrolase protein 9 (LOC111283092), mRNA	Q8LDW9	2.1e-105	--	--	--
Cluster-20096.12581	10.5783	1.54743	2.77301	2.77301	1.81916e-06	0.000103199	TRUE	probable xyloglucan endotransglucosylase/hydrolase protein B [Manihot esculenta] >gi|1035914206|gb|OAY43799.1| hypothetical protein MANES_08G099000 [Manihot esculenta]	PREDICTED: Quercus suber probable xyloglucan endotransglucosylase/hydrolase protein B (LOC111998037), mRNA	Q39857	1.3e-103	PF00722	GO:0071704//GO:0044238//GO:0005975//GO:0008152	GO:0016787//GO:0016798//GO:0003824//GO:0004553
Cluster-20874.0	0.894881	0.112532	2.98186	2.98186	0.00395794	0.0377597	TRUE	PREDICTED: probable xyloglucan endotransglucosylase/hydrolase protein 23 [Juglans regia]	PREDICTED: Gossypium arboreum xyloglucan endotransglucosylase/hydrolase protein 22-like (LOC108450706), mRNA	Q38910	1e-81	--	--	--
Cluster-20096.12580	8.20847	0.924721	3.14523	3.14523	3.79625e-06	0.000185573	TRUE	probable xyloglucan endotransglucosylase/hydrolase protein B [Manihot esculenta] >gi|1035914206|gb|OAY43799.1| hypothetical protein MANES_08G099000 [Manihot esculenta]	PREDICTED: Arachis ipaensis xyloglucan endotransglucosylase/hydrolase 1 (LOC107604909), mRNA	Q8LNZ5	2e-46	--	--	--
Cluster-20096.61256	2.98717	0.121713	4.62505	4.62505	0.000191826	0.00405433	TRUE	Xyloglucan endo-transglycosylase, putative [Theobroma cacao]	PREDICTED: Helianthus annuus probable xyloglucan endotransglucosylase/hydrolase protein 23 (LOC110940225), mRNA	P35694	1.7e-25	--	--	--
Laccases
Cluster-23517.0	0.567892	0.0497943	3.51586	3.51586	0.00322264	0.0327938	TRUE	laccase-14-like [Quercus suber] >gi|1336397766|gb|POF20383.1| putative laccase-9 [Quercus suber]	--	Q9FY79	5e-40	PF07731	GO:0008152//GO:0055114	GO:0043169//GO:0046872//GO:0046914//GO:0043167//GO:0003824//GO:0005488//GO:0005507//GO:0016491
Cluster-28514.0	0.0512786	0.36309	-2.81467	-2.81467	0.00470969	0.0426634	TRUE	laccase-17-like [Ziziphus jujuba]	PREDICTED: Quercus suber laccase-17-like (LOC112008861), mRNA	Q9FJD5	2e-119	--	--	--
Other cell wall
Cluster-20096.4168	24.757	4.71024	2.39427	2.39427	0.00260803	0.0281817	TRUE	PREDICTED: protein EXORDIUM-like 3 [Theobroma cacao]	PREDICTED: Citrus clementina protein EXORDIUM-like 3 (LOC18033381), mRNA	1233	Protein EXORDIUM-like 3 OS=Arabidopsis thaliana OX=3702 GN=EXL3 PE=2 SV=1	Phosphate-induced	--	--
Cluster-20096.26069	1.23232	0.179425	2.77644	2.77644	6.36389e-06	0.0002819	TRUE	glucose inhibited division protein A [Ostreococcus tauri]	Escherichia coli str. K-12 substr. MG1655 strain K-12 chromosome	1391	Putative sgc region protein SgcQ OS=Escherichia coli (strain K12) OX=83333 GN=sgcQ PE=3 SV=1	--	--	--
Cluster-20096.82151	1.27451	0.188029	2.76139	2.76139	2.9269e-06	0.000150311	TRUE	hypothetical protein OsI_17332 [Oryza sativa Indica Group]	Escherichia coli strain BLR(DE3), complete genome	3257	Probable bifunctional chitinase/lysozyme OS=Escherichia coli (strain K12) OX=83333 GN=chiA PE=1 SV=2	Ferritin-like//Carbohydrate//BFD-like//Glycosyl	metabolic process//ion homeostasis//homeostatic process//iron ion homeostasis//transition metal ion homeostasis//inorganic ion homeostasis//cellular transition metal ion homeostasis//organic substance metabolic process//biological regulation//regulation of biological quality//cellular homeostasis//cellular iron ion homeostasis//cellular metal ion homeostasis//cellular process//cellular ion homeos…	hydrolase activity, acting on glycosyl bonds//binding//cation binding//transition metal ion binding//ion binding//iron ion binding//hydrolase activity//carbohydrate binding//ferric iron binding//metal ion binding//catalytic activity//hydrolase activity, hydrolyzing O-glycosyl compounds
Cluster-18159.0	0.542307	0.131277	2.03459	2.03459	0.00574214	0.048798	TRUE	Polysacc_synt_4 domain-containing protein [Cephalotus follicularis]	PREDICTED: Prunus avium glucuronoxylan 4-O-methyltransferase 3-like (LOC110756026), mRNA	Q9LQ32	5.5e-95	PF04669	--	--
Cluster-20096.89633	0.63823	0.0131982	5.59717	5.59717	0.000153167	0.00341334	TRUE	PREDICTED: beta-hexosaminidase 3 [Juglans regia]	PREDICTED: Juglans regia beta-hexosaminidase 3 (LOC109004078), mRNA	Q8L7S6	6.3e-136	PF00728//PF14845	GO:0071704//GO:0044238//GO:0005975//GO:0008152	GO:0016787//GO:0016798//GO:0003824//GO:0004553
Cluster-20096.35788	0.0262314	0.407684	-3.96275	-3.96275	0.000459618	0.00788628	TRUE	wall-associated receptor kinase-like 14 [Quercus suber]		136	Wall-associated receptor kinase-like 14 OS=Arabidopsis thaliana OX=3702 GN=WAKL14 PE=2 SV=2	--	--	--
Cluster-27909.0	1.47024	0.0267663	5.78305	5.78305	1.41702e-08	1.811e-06	TRUE	uncharacterized protein LOC110628504 [Manihot esculenta] >gi|1035906223|gb|OAY35821.1| hypothetical protein MANES_12G133100 [Manihot esculenta]		--	--	Wall-associated//Wall-associated	--	carbohydrate binding//polysaccharide binding//binding//pattern binding
Cluster-20096.32778	2.07963	0.189526	3.46576	3.46576	0.000395034	0.00704793	TRUE	rhamnogalacturonate lyase [Quercus suber]	PREDICTED: Theobroma cacao probable rhamnogalacturonate lyase B (LOC18591840), mRNA	--	--	--	--	--
Cluster-29028.0	0.73931	0.123536	2.57556	2.57556	5.02628e-05	0.00141759	TRUE	fructosamine ketosamine-3-kinase [Blastocystis sp. subtype 4] >gi|902862797|gb|KNB44743.1| fructosamine ketosamine-3-kinase [Blastocystis sp. subtype 4]	Escherichia coli strain BLR(DE3), complete genome	1544	Putative kinase YniA OS=Escherichia coli (strain K12) OX=83333 GN=yniA PE=3 SV=1	YniB-like protein	--	--
Cluster-20096.21774	0.941598	0.136588	2.7737	2.7737	0.00405842	0.0384607	TRUE	cell wall / vacuolar inhibitor of fructosidase 1 [Morus notabilis] >gi|587940909|gb|EXC27499.1| Putative invertase inhibitor [Morus notabilis]	--	132	Cell wall / vacuolar inhibitor of fructosidase 1 OS=Arabidopsis thaliana OX=3702 GN=C/VIF1 PE=1 SV=1	Plant invertase/pectin methylesterase inhibitor	--	enzyme regulator activity//molecular function regulator//enzyme inhibitor activity
Cluster-20096.100765	0.859558	0.0911307	3.24475	3.24475	0.000386448	0.00693362	TRUE	Cell wall hydrolase/autolysin (plastid) [Paulinella longichromatophora]	Escherichia coli str. K-12 substr. MG1655 strain K-12 chromosome	P36548	2.2e-105	--	--	--
Cluster-20096.52299	26.7544	5.80572	2.20471	2.20471	0.000366592	0.00666596	TRUE	cell wall-associated hydrolase [Phaseolus vulgaris]	Pelargonium quinquelobatum plastid, complete genome	--	--	--	--	--
Cluster-20096.50213	165.967	38.8806	2.09374	2.09374	2.5076e-05	0.000832688	TRUE	protein WALLS ARE THIN 1-like [Durio zibethinus]	PREDICTED: Ziziphus jujuba protein WALLS ARE THIN 1-like (LOC107420453), mRNA			1393	Protein WALLS ARE THIN 1 OS=Arabidopsis thaliana OX=3702 GN=WAT1 PE=1 SV=1	EamA-like	--	--
Cluster-20096.56269	101.901	24.94	2.03057	2.03057	0.000580468	0.00939436	TRUE	PREDICTED: UDP-glucuronate 4-epimerase 6 [Cicer arietinum]	PREDICTED: Glycine max UDP-glucuronate 4-epimerase 6-like (LOC100786653), mRNA	Q9LIS3	5.8e-174	PF01370//PF16363//PF01073//PF04321	GO:0044238//GO:0008202//GO:0006629//GO:0009058//GO:0008152//GO:1901362//GO:1901360//GO:1901576//GO:0071704//GO:0055114//GO:0008610//GO:0006694	GO:0016229//GO:0050662//GO:0033764//GO:0003824//GO:0048037//GO:0005488//GO:0003854//GO:0016491//GO:0016614//GO:0016616
Cluster-20096.6401	0.0676784	2.02061	-4.89994	-4.89994	0.00137961	0.0178324	TRUE	CASP-like protein 4D1 [Hevea brasiliensis]	--	239	CASP-like protein 4D1 OS=Populus trichocarpa OX=3694 GN=POPTR_0010s21230g PE=2 SV=2	--	--	--
Cluster-20096.6403	0.659935	13.6719	-4.3692	-4.3692	5.57226e-08	5.84591e-06	TRUE	CASP-like protein 4D1 [Hevea brasiliensis]	--	333	CASP-like protein 4D1 OS=Ricinus communis OX=3988 GN=RCOM_1206790 PE=3 SV=1	--	--	--
Cluster-20096.23300	0.0489374	1.01298	-4.3572	-4.3572	4.03259e-06	0.000194832	TRUE	CASP-like protein 4C1 isoform X1 [Cucurbita moschata] >gi|1279808303|ref|XP_022957592.1| CASP-like protein 4C1 isoform X1 [Cucurbita moschata]	PREDICTED: Lactuca sativa CASP-like protein 4C1 (LOC111893316), mRNA	312	CASP-like protein 4C1 OS=Arabidopsis thaliana OX=3702 GN=At3g55390 PE=2 SV=1	--	--	--
Cluster-18253.0	0.814292	0.0474872	4.11034	4.11034	1.91691e-06	0.000107398	TRUE	tetraketide alpha-pyrone reductase 1 [Ricinus communis] >gi|223537158|gb|EEF38791.1| cinnamoyl-CoA reductase, putative [Ricinus communis]	PREDICTED: Prunus mume tetraketide alpha-pyrone reductase 1-like (LOC103334649), transcript variant X3, mRNA	655	Tetraketide alpha-pyrone reductase 1 OS=Arabidopsis thaliana OX=3702 GN=TKPR1 PE=1 SV=1	NAD	--	catalytic activity//cofactor binding//binding//coenzyme binding
Cluster-20096.16320	0.507121	0.0494049	3.34132	3.34132	0.00179	0.0214901	TRUE	tetraketide alpha-pyrone reductase 2 isoform X1 [Jatropha curcas]	PREDICTED: Jatropha curcas tetraketide alpha-pyrone reductase 2 (LOC105642023), transcript variant X1, mRNA	415	Tetraketide alpha-pyrone reductase 2 OS=Arabidopsis thaliana OX=3702 GN=TKPR2 PE=1 SV=1	--	--	--
Cluster-17892.1	0.607249	0.0771833	2.97216	2.97216	0.00260205	0.0281427	TRUE	protein IRX15-LIKE-like [Cajanus cajan]	PREDICTED: Carica papaya protein IRREGULAR XYLEM 15 (LOC110814432), mRNA	819	Protein IRX15-LIKE OS=Arabidopsis thaliana OX=3702 GN=IRX15-L PE=2 SV=1	--	--	--
Cluster-20096.95601	3.08747	0.0601663	5.65555	5.65555	3.04794e-08	3.47708e-06	TRUE	protein trichome berefringence-like 7 [Manihot esculenta] >gi|1216242992|ref|XP_021605061.1| protein trichome berefringence-like 7 [Manihot esculenta] >gi|1216242994|ref|XP_021605062.1| protein trichome berefringence-like 7 [Manihot esculenta] >gi|1035928817|gb|OAY58404.1| hypothetical protein MANES_02G175100 [Manihot esculenta]	PREDICTED: Hevea brasiliensis protein trichome berefringence-like 7 (LOC110636018), transcript variant X1, mRNA >gi|1217003662|ref|XM_021785530.1| PREDICTED: Hevea brasiliensis protein trichome berefringence-like 7 (LOC110636018), transcript variant X2, mRNA	1206	Protein trichome berefringence-like 7 OS=Arabidopsis thaliana OX=3702 GN=TBL7 PE=3 SV=1	PMR5//GDSL/SGNH-like	--	--

## Sheet: N metabolism
Metabolic pathways of DEGs identified in WL and GL of variegated P. zonale leaves
Gene	GL.value	WL.value	log2foldchange	log2foldchange	pvalue	padjust	significance	NR Description	NT Description	Swissprot ID	Swissprot Evalue	PFAM ID	Gene Ontology Biological Pathway	Gene Ontology Molecular Function
Nitrate transporters
Cluster-20096.32436	0.0164635	0.393706	-5.58331	-4.58331	4.04177e-06	0.000195078	TRUE	PREDICTED: protein NRT1/ PTR FAMILY 5.4-like [Vitis vinifera]	--	239	Protein NRT1/ PTR FAMILY 5.7 OS=Arabidopsis thaliana OX=3702 GN=NPF5.7 PE=2 SV=2	POT family	establishment of localization//transport//transmembrane transport//localization	transmembrane transporter activity//transporter activity
Cluster-20096.2536	0.0147907	0.35211	-5.57366	-4.57366	0.00296916	0.0309592	TRUE	PREDICTED: protein NRT1/ PTR FAMILY 6.1 [Nelumbo nucifera]	Hydrangea macrophylla AT3G16990 mRNA, partial sequence >gi|1284948033|gb|KY535454.1| Hydrangea macrophylla AT5G13400 mRNA, partial sequence	2247	Protein NRT1/ PTR FAMILY 6.1 OS=Arabidopsis thaliana OX=3702 GN=NPF6.1 PE=2 SV=1	--	--	--
Cluster-20096.79859	0.0437397	0.512921	-4.55032	-3.55032	0.00550538	0.0474557	TRUE	PREDICTED: protein NRT1/ PTR FAMILY 5.6 [Gossypium raimondii] >gi|763769445|gb|KJB36660.1| hypothetical protein B456_006G169400 [Gossypium raimondii]	--	815	Protein NRT1/ PTR FAMILY 5.7 OS=Arabidopsis thaliana OX=3702 GN=NPF5.7 PE=2 SV=2	--	--	--
Cluster-20096.80340	0.0649803	0.632352	-4.25788	-3.25788	0.000609537	0.00974739	TRUE	LOW QUALITY PROTEIN: protein NRT1/ PTR FAMILY 5.6 [Herrania umbratica]	PREDICTED: Vigna radiata var. radiata protein NRT1/ PTR FAMILY 5.6 (LOC106774277), mRNA	370	Protein NRT1/ PTR FAMILY 5.7 OS=Arabidopsis thaliana OX=3702 GN=NPF5.7 PE=2 SV=2	POT	establishment of localization//transport//transmembrane transport//localization	transmembrane transporter activity//transporter activity
Cluster-2560.1	0.0206904	0.169852	-4.04064	-3.04064	0.00435266	0.0404619	TRUE	PREDICTED: protein NRT1/ PTR FAMILY 5.4 [Theobroma cacao]	PREDICTED: Morus notabilis protein NRT1/ PTR FAMILY 5.4 (LOC21406713), mRNA	1616	Protein NRT1/ PTR FAMILY 5.4 OS=Arabidopsis thaliana OX=3702 GN=NPF5.4 PE=2 SV=1	--	--	--
Cluster-20096.57369	59.1743	12.8952	2.19819	2.19819	3.66e-05	0.00111076	TRUE	high-affinity nitrate transporter 3.2 [Quercus suber] >gi|1336369957|gb|POE98418.1| high-affinity nitrate transporter 3.2 [Quercus suber]	--	427	High-affinity nitrate transporter 3.1 OS=Arabidopsis thaliana OX=3702 GN=NRT3.1 PE=1 SV=1	High-affinity	response to oxygen-containing compound//response to inorganic substance//response to nitrate//nitrate transport//response to nitrogen compound//response to stimulus//transport//nitrogen compound transport//anion transport//response to acid chemical//response to chemical//ion transport//inorganic anion transport//establishment of localization//localization	--
Cluster-20096.12862	2.24043	0.467448	2.25923	2.25923	3.08e-05	0.000970584	TRUE	protein NRT1/ PTR FAMILY 2.8 [Glycine max] >gi|734437653|gb|KHN48657.1| Putative peptide/nitrate transporter [Glycine soja] >gi|947108641|gb|KRH56967.1| hypothetical protein GLYMA_05G030300 [Glycine max]	PREDICTED: Carica papaya protein NRT1/ PTR FAMILY 2.8 (LOC110814209), transcript variant X2, mRNA	800	Protein NRT1/ PTR FAMILY 2.8 OS=Arabidopsis thaliana OX=3702 GN=NPF2.8 PE=2 SV=2	POT	establishment of localization//transport//transmembrane transport//localization	transmembrane transporter activity//transporter activity
Cluster-20096.46633	19.7024	2.62134	2.90925	2.90925	0.0032962	0.0333242	TRUE	PREDICTED: high affinity nitrate transporter 2.5 [Vitis vinifera]	PREDICTED: Malus x domestica high affinity nitrate transporter 2.5 (LOC103452006), mRNA	347	High affinity nitrate transporter 2.5 OS=Arabidopsis thaliana OX=3702 GN=NRT2.5 PE=1 SV=1	--	--	--
Nitrite reductase
Cluster-26575.0	0.932591	0.193799	1.26423	2.26423	0.0011011	0.0151231	TRUE	nitrite reductase (NAD(P)H) large subunit [Ectocarpus siliculosus]	Escherichia coli str. K-12 substr. MG1655 strain K-12 chromosome	P08201	0	PF03460//PF01226//PF13241//PF10414//PF00590//PF04324//PF13806//PF01077//PF14824//PF18267	GO:0006778//GO:0006779//GO:0044249//GO:0034641//GO:0006807//GO:1901362//GO:1901360//GO:1901576//GO:0051186//GO:0051188//GO:0051179//GO:0071704//GO:0033014//GO:0033013//GO:0018130//GO:0009987//GO:0006810//GO:0006725//GO:0009058//GO:0008152//GO:0044271//GO:0051234//GO:0055085//GO:0055114//GO:0046483//GO:1901564//GO:1901566//GO:0044237//GO:0019438	GO:0008942//GO:0005488//GO:0008168//GO:1901363//GO:0016491//GO:0051540//GO:0098809//GO:0016661//GO:0016740//GO:0046857//GO:0020037//GO:0005215//GO:0016741//GO:0003824//GO:0048037//GO:0046906//GO:0097159//GO:0051536//GO:0022857
Cluster-20096.22838	1.10815	0.154237	1.8448	2.8448	5.10629e-08	5.42865e-06	TRUE	uncharacterized protein LOC8273142 [Ricinus communis] >gi|223521371|gb|EEF26421.1| Cation transport protein chaC, putative [Ricinus communis]	Escherichia coli strain BLR(DE3), complete genome	6716	Respiratory nitrate reductase 1 alpha chain OS=Escherichia coli (strain K12) OX=83333 GN=narG PE=1 SV=4	Bacterial regulatory proteins, luxR family//HAMP domain//DsrE/DsrF-like family//Response regulator receiver domain//Sodium/calcium exchanger protein//Histidine kinase-, DNA gyrase B-, and HSP90-like ATPase//Sigma-70, region 4//Histidine kinase//Type IV pili methyl-accepting chemotaxis transducer N-term	RNA biosynthetic process//regulation of metabolic process//cellular biosynthetic process//cellular nitrogen compound metabolic process//signaling//signal transduction//cellular macromolecule biosynthetic process//organic cyclic compound biosynthetic process//regulation of primary metabolic process//nucleobase-containing compound metabolic process//cellular response to stimulus//phosphorelay signa…	heterocyclic compound binding//transferase activity//transcription regulator activity//phosphorelay sensor kinase activity//phosphotransferase activity, alcohol group as acceptor//protein binding//transferase activity, transferring phosphorus-containing groups//binding//nucleic acid binding//DNA binding//protein histidine kinase activity//protein kinase activity//kinase activity//catalytic activi…
Gln synthetase
Cluster-14567.0	8.4105	1.72973	1.2807	2.2807	0.000180041	0.00386776	TRUE	PREDICTED: glutamine synthetase nodule isozyme-like [Gossypium arboreum] >gi|728850396|gb|KHG29839.1| Glutamine synthetase cytosolic isozyme 1-1 [Gossypium arboreum]	PREDICTED: Populus euphratica glutamine synthetase cytosolic isozyme 1-1 (LOC105112964), mRNA	P14656	4.3e-164	PF03951//PF00120	GO:0044283//GO:0019752//GO:0006807//GO:0044281//GO:0009064//GO:1901576//GO:0006520//GO:0006541//GO:0006542//GO:0071704//GO:1901605//GO:1901607//GO:0044238//GO:0009987//GO:0009058//GO:0008152//GO:0043436//GO:0008652//GO:1901564//GO:1901566//GO:0006082//GO:0016053//GO:0044237//GO:0046394//GO:0009084//GO:0044249	GO:0016211//GO:0016880//GO:0003824//GO:0016874//GO:0016879//GO:0004356
Cluster-20096.75317	10.0588	2.02303	1.31378	2.31378	2.19752e-06	0.000120089	TRUE	putative glutamine synthetase [Rosa chinensis]	PREDICTED: Juglans regia protein fluG (LOC109005694), mRNA	591	Protein fluG OS=Emericella nidulans (strain FGSC A4 / ATCC 38163 / CBS 112.46 / NRRL 194 / M139) OX=227321 GN=fluG PE=1 SV=1	Glutamine//Glutamine	small molecule biosynthetic process//carboxylic acid metabolic process//nitrogen compound metabolic process//small molecule metabolic process//glutamine family amino acid metabolic process//organic substance biosynthetic process//cellular amino acid metabolic process//glutamine metabolic process//glutamine biosynthetic process//organic substance metabolic process//alpha-amino acid metabolic proce…	ammonia ligase activity//acid-ammonia (or amide) ligase activity//catalytic activity//ligase activity//ligase activity, forming carbon-nitrogen bonds//glutamate-ammonia ligase activity
Glu synthase
Cluster-20096.91819	0.0448896	6.8409	-8.25834	-7.25834	6.4786e-15	4.61572e-12	TRUE	ferredoxin-dependent glutamate synthase, chloroplastic isoform X2 [Ziziphus jujuba]	PREDICTED: Juglans regia ferredoxin-dependent glutamate synthase, chloroplastic (LOC109011587), mRNA	Q9ZNZ7	0	--	--	--
Cluster-20096.30142	0.0363684	0.475892	-4.706	-3.706	0.00340806	0.0341223	TRUE	ferredoxin-dependent glutamate synthase, chloroplastic isoform X2 [Ziziphus jujuba]	PREDICTED: Quercus suber ferredoxin-dependent glutamate synthase, chloroplastic (LOC112004190), mRNA	Q9ZNZ7	0	--	--	--
Cluster-20096.52675	0.244472	1.37916	-3.49337	-2.49337	2.01271e-05	0.00069975	TRUE	ferredoxin-dependent glutamate synthase, chloroplastic isoform X2 [Ziziphus jujuba]	PREDICTED: Quercus suber ferredoxin-dependent glutamate synthase, chloroplastic (LOC112004190), mRNA	Q9ZNZ7	0	--	--	--
Cluster-20096.6800	1.03785	0.223497	1.21495	2.21495	0.00230006	0.0257034	TRUE	putative glutamate dehydrogenase [Coccomyxa subellipsoidea C-169] >gi|384249427|gb|EIE22909.1| putative glutamate dehydrogenase [Coccomyxa subellipsoidea C-169]	Escherichia coli strain BLR(DE3), complete genome	P78067	4.4e-260	PF01066//PF07383	GO:0006644//GO:0006629//GO:0044238//GO:0009987//GO:0044249//GO:0009058//GO:0008152//GO:0044255//GO:0090407//GO:0008610//GO:1901576//GO:0006796//GO:0044237//GO:0008654//GO:0071704//GO:0006793//GO:0019637	GO:0016780//GO:0003824//GO:0016772//GO:0016740
Cluster-20096.10800	0.101498	0.957645	-4.2266	-3.2266	4.20002e-05	0.00122895	TRUE	nitrate regulatory gene2 protein-like [Quercus suber]	PREDICTED: Prunus persica uncharacterized LOC18781358 (LOC18781358), transcript variant X3, mRNA	152	Nitrate regulatory gene2 protein OS=Arabidopsis thaliana OX=3702 GN=NRG2 PE=1 SV=1	Protein of unknown function (DUF630)	--	--
Cluster-20096.78543	0.0663009	0.724973	-4.44522	-3.44522	0.00335341	0.03376	TRUE	PREDICTED: putative nitric oxide synthase [Erythranthe guttata]	Ampelopsis cordata AT3G47450 mRNA, partial sequence	Q6YPG5	5.1e-35	PF01926	--	GO:0035639//GO:0036094//GO:0005488//GO:0000166//GO:1901363//GO:1901265//GO:0001882//GO:0043168//GO:0032561//GO:0097367//GO:0097159//GO:0043167//GO:0019001//GO:0001883//GO:0032549//GO:0032555//GO:0017076//GO:0032550//GO:0032553//GO:0005525
Cluster-20096.43508	0.0150938	0.569261	-6.23881	-5.23881	1.12221e-06	6.90689e-05	TRUE	diphthine--ammonia ligase [Quercus suber] >gi|1336324041|gb|POE62442.1| isoform 2 of diphthine--ammonia ligase [Quercus suber]	PREDICTED: Prunus mume diphthine--ammonia ligase (LOC103318703), transcript variant X3, mRNA	A2RV01	6.5e-55	PF01902//PF01042	--	--
Cluster-20096.43507	0.107887	1.20195	-4.46813	-3.46813	0.00245588	0.0269836	TRUE	diphthine--ammonia ligase [Quercus suber] >gi|1336324041|gb|POE62442.1| isoform 2 of diphthine--ammonia ligase [Quercus suber]	PREDICTED: Prunus mume diphthine--ammonia ligase (LOC103318703), transcript variant X3, mRNA	Q9USQ7	2.2e-31	PF01902//PF01042	--	--

[truncated: 32 more sheets: AA syntheisi, AA degradation, Protein synthesis, Ribosomal protein, Protein targeting, Protein folding, PTM, Protein degradation, Proteasome, cell cycle, Cytoskeleton, Signalling, RNA synthesis, RNA regulation, RNA processing, RNA binding, DNA, Nucelotides, C1, Hormone …]
